# Supplementary material for: Exploring Diverse Coagulation Factor XIII Subunit Expression Datasets: A Bioinformatic Analysis
Source: Int J Mol Sci. 2022 Apr 25;23(9):4725. doi: 10.3390/ijms23094725 (PMC9099568; doi:10.3390/ijms23094725)
Supplement: Supplementary file 1 [file ijms-23-04725-s001.zip]

Archive with 3 entries (2 files):
- ijms-1684353-supplementary/
- ijms-1684353-supplementary/Supplementary Figure.pdf
- ijms-1684353-supplementary/Supplementary Table S1_MAJ_SS.xlsx
