# Supplementary material for: Exploring Diverse Coagulation Factor XIII Subunit Expression Datasets: A Bioinformatic Analysis
Source: Int J Mol Sci. 2022 Apr 25;23(9):4725. doi: 10.3390/ijms23094725 (PMC9099568; doi:10.3390/ijms23094725)
Supplement: Supplementary file 1 [file ijms-23-04725-s001.zip › ijms-1684353-supplementary/Supplementary Table S1_MAJ_SS.xlsx]

## Sheet: 6h vs 24hrs Macrophages
	Differentially expressed genes between 6h and 24hrs macrophages at p < 0.05
	Total = 3138Probes
Probe_Id	Symbol	p-value	q-value	Difference
ILMN_1651259	FLJ36848	0.0200898	0.273025	-0.356025
ILMN_1651296	LOC143666	0.0183365	0.262409	0.686525
ILMN_1651346	TICAM2	0.0156065	0.250077	0.44885
ILMN_1651364	PCBD2	0.0186022	0.263089	-0.358175
ILMN_1651498	GADD45G	0.032637	0.326845	0.474025
ILMN_1651504	FAM193A	0.0419102	0.358038	0.41385
ILMN_1651544	HDAC8	0.00657142	0.186866	-0.467975
ILMN_1651664	SDHALP1	0.0427713	0.360888	0.414975
ILMN_1651684	KIAA0586	0.00462982	0.166766	-0.285125
ILMN_1651735	TGOLN2	0.0303239	0.31856	-0.17
ILMN_1651776	FHOD1	0.00205682	0.140359	0.37695
ILMN_1651819	GALNT11	0.00563242	0.179396	-0.26515
ILMN_1651936	SETD8	0.000447834	0.0822409	0.377775
ILMN_1652409	SPATA7	0.0187322	0.263822	-0.30335
ILMN_1652662	GRB10	0.0429785	0.361312	-0.363925
ILMN_1652722	C14orf2	0.0138874	0.241941	-0.2487
ILMN_1652754	ZNF428	0.00630885	0.185551	-0.318475
ILMN_1652777	CDC42EP2	0.0280597	0.310075	0.475075
ILMN_1652790	CLK1	0.0325336	0.326441	0.3978
ILMN_1652857	SLC15A1	0.00602894	0.183099	0.08145
ILMN_1652913	EZH2	0.0262028	0.301037	0.28795
ILMN_1653166	CLEC10A	0.00166709	0.13324	1.4774
ILMN_1653180	TPM4	0.00750172	0.19427	0.716825
ILMN_1653205	C8orf59	0.0246867	0.293291	-0.301
ILMN_1653358	FUT3	0.0422784	0.358762	-0.1151
ILMN_1653601	LOC646144	0.0229703	0.285914	-0.276375
ILMN_1654010	AGPAT3	0.0190339	0.265523	-0.2864
ILMN_1654032	ZER1	0.012611	0.23518	-0.277675
ILMN_1654099	LRIG2	0.0306359	0.320717	0.43455
ILMN_1654112	PARD6A	0.00123822	0.124136	-0.531025
ILMN_1654210	CD1C	0.0108723	0.220953	0.62955
ILMN_1654246	SIRT6	0.0114246	0.225121	0.55825
ILMN_1654262	ZMAT3	0.033499	0.330687	-0.424825
ILMN_1654331	HOXB4	0.0144266	0.24544	0.2778
ILMN_1654357	ZNF24	0.0337041	0.330708	0.305225
ILMN_1654370	TESK2	0.0216338	0.279358	-0.41035
ILMN_1654504	CLEC7A	0.0221404	0.281413	2.02835
ILMN_1654542	C5orf21	0.00404568	0.161501	-0.534375
ILMN_1654571	FCHO1	0.0105398	0.219177	-0.44045
ILMN_1654691	FKBP3	0.0285016	0.311949	-0.4042
ILMN_1654812	UNC93B1	0.00271233	0.148297	-0.5229
ILMN_1655011	SERF1B	0.00440913	0.165023	-0.758925
ILMN_1655051	FAM86B1	0.0439635	0.364438	-0.603025
ILMN_1655052	TRNT1	0.00321622	0.15574	0.47985
ILMN_1655077	PRDM1	0.00015826	0.06453	1.3776
ILMN_1655194	PHF17	0.0492406	0.381208	-0.543575
ILMN_1655229	SLC7A11	0.0142838	0.243706	0.91015
ILMN_1655244	LOC642755	0.0234216	0.28846	-0.743075
ILMN_1655414	TNFSF14	0.0391089	0.349857	0.459325
ILMN_1655418	CAPNS1	0.00305075	0.155307	-0.235
ILMN_1655444	LOC728492	0.00421418	0.16253	-0.7851
ILMN_1655549	SIGLEC10	0.0036893	0.15866	1.30227
ILMN_1655557	INTS6	0.0294739	0.315275	0.1163
ILMN_1655644	ZNF804A	0.0297652	0.316128	0.507025
ILMN_1655654	MPDU1	0.0364836	0.340622	-0.344225
ILMN_1655663	SC65	0.0407294	0.353856	-0.357125
ILMN_1655702	ABHD5	0.00883331	0.205545	-0.543724
ILMN_1655765	MRPS21	0.0164893	0.253239	-0.467
ILMN_1655771	LOC643502	0.0263165	0.301388	0.1312
ILMN_1655867	HRASLS	0.00490173	0.17016	-0.0829251
ILMN_1655921	GTF2E1	0.00841201	0.200762	0.49105
ILMN_1655930	ELL2	0.00353997	0.15724	0.740775
ILMN_1656111	MYLIP	0.00606216	0.183443	-1.38463
ILMN_1656129	SLC39A10	0.00256975	0.147605	-0.69215
ILMN_1656184	PI4KAP1	0.0229203	0.285548	-0.370525
ILMN_1656186	SLC41A1	0.0147882	0.247916	0.0766251
ILMN_1656194	TSPAN10	0.0493631	0.381474	-0.4271
ILMN_1656196	E2F6	0.0349521	0.335073	0.399675
ILMN_1656335	RIT1	0.00125878	0.124136	0.668225
ILMN_1656361	LOC201175	0.0085801	0.202563	0.864025
ILMN_1656372	PES1	0.0440707	0.364458	0.143925
ILMN_1656382	BOLA2	0.00649716	0.186866	-0.614875
ILMN_1656393	PPP2R3A	0.017097	0.257225	0.81535
ILMN_1656429	GUCY2E	0.00484027	0.169166	-0.607975
ILMN_1656501	DUSP5	0.0336682	0.330708	0.640025
ILMN_1656560	PARM1	0.00787654	0.197923	0.578175
ILMN_1656621	CHMP2A	0.0452167	0.368239	-0.3316
ILMN_1656869	LGALS9B	0.0338035	0.330708	-0.291275
ILMN_1656871	C16orf50	0.0453925	0.368677	0.0955501
ILMN_1656920	CRIP1	0.029721	0.316128	0.512725
ILMN_1656925	LOC401180	0.0409604	0.355036	-0.2073
ILMN_1656977	HIBCH	0.00415106	0.161983	-0.94165
ILMN_1657064	C6orf70	0.0134644	0.239403	-0.574625
ILMN_1657361	CBX7	0.0271695	0.305672	-0.792825
ILMN_1657395	HMGCR	0.00582267	0.181145	1.01458
ILMN_1657475	GALT	0.00815522	0.198317	-0.582675
ILMN_1657483	SEC23B	0.0121797	0.231626	-0.299925
ILMN_1657547	CCDC34	0.00628616	0.185551	-0.79105
ILMN_1657550	MVD	0.0113348	0.224449	0.936225
ILMN_1657554	TSPYL2	0.0489486	0.379735	0.08435
ILMN_1657600	NCAPH	0.0451706	0.367988	-0.66615
ILMN_1657746	BPHL	0.0244862	0.29235	-0.30305
ILMN_1657810	PPM1M	0.0283783	0.311435	-0.2915
ILMN_1657857	TMEM14C	0.0201149	0.273025	-0.3635
ILMN_1657871	RSAD2	0.0154331	0.250016	0.502025
ILMN_1657977	MSRB2	0.0383809	0.347298	0.339225
ILMN_1658010	CENPI	0.00164667	0.133123	0.1957
ILMN_1658053	DYNLRB1	0.0294294	0.315042	-0.41685
ILMN_1658221	POLH	0.00995016	0.214106	0.426025
ILMN_1658289	WDR54	0.00622199	0.185551	0.457
ILMN_1658437	SFXN4	0.018928	0.265452	-0.378675
ILMN_1658464	GTF3A	0.0177382	0.259829	-0.40275
ILMN_1658469	TP53AP1	0.0374354	0.344491	-0.2802
ILMN_1658526	RYK	0.0384757	0.347749	-0.19435
ILMN_1658563	LOC728760	0.0331614	0.32898	0.13285
ILMN_1658599	LOC647243	0.0228238	0.285085	-0.30875
ILMN_1658607	DLEU2	0.0452854	0.3683	0.559625
ILMN_1658624	UBXN6	0.0121655	0.23154	-0.2004
ILMN_1658628	C14orf72	0.0157377	0.250077	-0.6262
ILMN_1658743	CCNDBP1	0.00727896	0.192852	-0.4313
ILMN_1658759	PEX19	0.00797146	0.198317	-0.286225
ILMN_1658800	BRPF3	0.0177004	0.259829	0.2711
ILMN_1658869	LOC645401	0.0308312	0.321719	-0.483525
ILMN_1658911	LOC647349	0.0411806	0.355675	-0.224775
ILMN_1658957	LOC653635	0.0373047	0.34384	-0.38505
ILMN_1659017	C11orf74	0.0243601	0.291716	-0.628575
ILMN_1659047	HIST2H2AA3	0.000817404	0.107585	1.18562
ILMN_1659054	CHKB	0.0164057	0.253239	-0.53505
ILMN_1659058	PPP1R10	0.00669792	0.187496	0.2986
ILMN_1659075	HLA-DOA	0.0201848	0.273025	0.674825
ILMN_1659189	C9orf89	0.0495292	0.381899	0.4216
ILMN_1659273	LOC441408	0.00625964	0.185551	0.311675
ILMN_1659285	PSMG1	0.0158799	0.250768	-0.356775
ILMN_1659339	ELP4	0.024885	0.293748	-0.478275
ILMN_1659583	LOC644617	0.00612941	0.185013	0.361275
ILMN_1659601	CCL26	0.00210884	0.140949	1.49168
ILMN_1659725	EXOSC5	0.0170442	0.256752	-0.379775
ILMN_1659888	PPP1R14B	0.0184844	0.26293	0.3048
ILMN_1659914	C9orf98	0.0032587	0.15574	-0.797675
ILMN_1659936	PPP1R15A	0.00435495	0.16427	0.3505
ILMN_1659990	C7orf68	0.0281616	0.310203	-0.44045
ILMN_1660027	FCGR2B	0.00323011	0.15574	1.52743
ILMN_1660111	UCHL3	0.0200565	0.272852	-0.39245
ILMN_1660179	MATR3	0.0479008	0.376462	0.248175
ILMN_1660193	ZNF529	0.00756665	0.19427	0.321
ILMN_1660436	HSPA1B	0.000129099	0.0605108	0.934925
ILMN_1660462	MCOLN2	0.0431163	0.361775	0.782825
ILMN_1660544	ARRDC4	0.00319962	0.15574	1.24415
ILMN_1660579	CRLF3	0.0337355	0.330708	0.220575
ILMN_1660629	NBEAL2	0.0105679	0.219177	-0.61105
ILMN_1660691	RAB31	0.0137457	0.240844	0.336
ILMN_1660727	ENPP5	0.0241804	0.291	-0.1532
ILMN_1660749	ASPSCR1	0.000149358	0.0641625	-0.403325
ILMN_1660837	CLCN3	0.0112617	0.224274	-0.267175
ILMN_1660869	LOC643438	0.0153474	0.249887	-0.1762
ILMN_1660927	MGC35361	0.0300297	0.316992	-0.297025
ILMN_1660942	LOC653352	0.0234779	0.28846	0.19085
ILMN_1661000	RPS6KC1	0.0179211	0.260186	0.436325
ILMN_1661160	C3orf55	0.0440015	0.364438	-0.107625
ILMN_1661194	CLDN14	0.0228811	0.285503	0.480675
ILMN_1661196	CSF2RA	0.027602	0.307845	0.545775
ILMN_1661264	SHMT2	0.00585069	0.181145	-0.521374
ILMN_1661335	SPTBN1	0.00422253	0.16253	-0.9434
ILMN_1661337	SRM	0.00756496	0.19427	-0.27025
ILMN_1661427	RFNG	0.0036933	0.15866	-0.646925
ILMN_1661428	ATP11C	0.00664345	0.187145	0.606125
ILMN_1661566	FSTL4	0.0430469	0.36147	-0.585825
ILMN_1661631	LILRA3	0.01899	0.265452	-0.51105
ILMN_1661888	MEF2A	0.0265402	0.302786	0.274325
ILMN_1662097	SLC25A43	0.0232314	0.287988	-0.22105
ILMN_1662232	DCTN2	0.0274172	0.306922	-0.1215
ILMN_1662312	LOC653720	0.000104422	0.0605108	-0.516425
ILMN_1662331	PDSS2	0.0144365	0.24544	-0.5204
ILMN_1662364	AARS	0.00332629	0.15574	-0.763
ILMN_1662438	SOD1	0.00195403	0.139905	-0.4325
ILMN_1662451	FCER2	0.0157073	0.250077	1.3047
ILMN_1662843	CD53	0.0020654	0.140359	0.394225
ILMN_1662846	GPR160	0.0035916	0.157471	1.06837
ILMN_1662852	IQCK	0.0314379	0.322892	-0.620775
ILMN_1662910	SFXN3	0.0236855	0.289387	0.41005
ILMN_1662964	PRMT3	0.0498064	0.382418	-0.249375
ILMN_1663068	MGC33556	0.0106895	0.220705	1.06258
ILMN_1663092	CITED2	0.000107218	0.0605108	-0.764675
ILMN_1663113	TTLL12	0.0154326	0.250016	-0.347875
ILMN_1663390	CDC20	0.0467589	0.371941	0.304875
ILMN_1663417	C22orf33	0.0187637	0.263822	0.51755
ILMN_1663430	LOC648982	0.00923878	0.207851	0.202875
ILMN_1663631	BANP	0.0263882	0.301578	0.41125
ILMN_1663640	MAOA	0.00626529	0.185551	1.69767
ILMN_1663685	DGCR6	0.0134347	0.239403	-0.223275
ILMN_1663866	TGFBI	0.0197025	0.270057	0.67475
ILMN_1663884	LOC730347	0.00314068	0.155307	-0.149275
ILMN_1664006	AGL	0.0420494	0.358463	-0.2922
ILMN_1664010	ELF1	0.0101562	0.216322	0.176525
ILMN_1664016	ARHGEF18	0.0405936	0.353186	-0.190925
ILMN_1664034	ZNF485	0.0244666	0.29235	-0.271075
ILMN_1664065	LAD1	0.01204	0.23042	-0.20615
ILMN_1664068	ERGIC1	0.0261722	0.301037	-0.54325
ILMN_1664094	P2RY13	0.00223493	0.142237	-1.27573
ILMN_1664216	NKIRAS1	0.00860302	0.202905	-0.3134
ILMN_1664242	C20orf12	0.0321656	0.325306	-0.5378
ILMN_1664243	USE1	0.0169495	0.255966	-0.5165
ILMN_1664303	HTATIP2	0.00368869	0.15866	-0.3635
ILMN_1664369	DHTKD1	0.0199791	0.272007	-0.5818
ILMN_1664398	LOC651621	0.00434381	0.16427	0.845825
ILMN_1664449	ALG5	0.0230018	0.286118	0.17045
ILMN_1664644	ATG16L2	0.0213152	0.277814	-0.5759
ILMN_1664646	NSUN6	0.0371346	0.342804	-0.25685
ILMN_1664738	C11orf54	0.0174549	0.259021	-0.369875
ILMN_1664750	TMBIM4	0.00330011	0.15574	-0.26275
ILMN_1664978	TJP2	0.0168717	0.255521	0.77015
ILMN_1664993	GIYD2	0.0124437	0.233522	-0.646575
ILMN_1665049	SPG11	0.00119186	0.124136	-0.528675
ILMN_1665058	TCHP	0.00241673	0.145106	-0.384175
ILMN_1665092	LOC647718	0.00896349	0.205569	-0.167975
ILMN_1665192	NUDT6	0.010714	0.220705	-0.50535
ILMN_1665357	EPS15	0.0219213	0.281035	-0.50715
ILMN_1665428	GSDMD	0.0107395	0.220705	-0.482825
ILMN_1665515	MGC4677	0.0127225	0.235719	0.4648
ILMN_1665540	LOC728417	0.0259845	0.30043	-0.2374
ILMN_1665571	LOC644869	0.0123598	0.233316	-0.600125
ILMN_1665686	FAM38B	0.0446413	0.366413	0.30215
ILMN_1665717	EIF2S3	0.00472396	0.168334	-0.48065
ILMN_1665781	LOC390466	0.0267175	0.303467	-0.31605
ILMN_1665792	ITGA2	0.0281914	0.310248	0.135975
ILMN_1665831	CLPTM1	0.00236286	0.145008	-0.33525
ILMN_1665859	RAB27A	0.0024207	0.145106	-0.96535
ILMN_1665887	WDR61	0.000733162	0.102545	-0.4401
ILMN_1666206	GSDMB	0.0105703	0.219177	-0.5026
ILMN_1666372	ATP5H	0.0404826	0.352987	-0.319
ILMN_1666376	TRIM56	0.0243612	0.291716	0.245825
ILMN_1666384	LOC151579	0.0015628	0.133123	0.374525
ILMN_1666385	CALM3	0.00198698	0.140359	-0.43325
ILMN_1666409	PSMB6	0.0307997	0.321719	-0.19925
ILMN_1666482	SP2	0.00406072	0.161501	0.476075
ILMN_1666552	ZNF75A	0.0361097	0.339333	0.4077
ILMN_1666553	SLC25A19	0.000291844	0.0768744	0.444375
ILMN_1666609	USP22	0.0393196	0.349857	-0.38655
ILMN_1666632	VPS52	0.0391018	0.349857	-0.252625
ILMN_1666733	IL8	0.00110789	0.124136	1.92307
ILMN_1666757	SDHALP1	0.00777438	0.196872	0.89385
ILMN_1666932	FCGR2A	0.00949027	0.209649	0.897975
ILMN_1667030	HSBP1	0.0168791	0.255521	0.3834
ILMN_1667224	SLAMF8	0.0148281	0.247943	-0.27315
ILMN_1667239	INPP1	0.000858931	0.108663	0.48035
ILMN_1667288	SNORD73A	0.0376412	0.345492	0.302675
ILMN_1667298	LOC201229	0.0131262	0.237825	-0.4488
ILMN_1667432	HYAL3	0.0110939	0.222637	-0.5494
ILMN_1667564	ALDH3A2	0.00353662	0.15724	-0.588125
ILMN_1667592	PARVB	0.00979407	0.212593	-0.463
ILMN_1667716	TMEM101	0.00871319	0.20442	-0.19505
ILMN_1667748	ANKRD33	0.0103976	0.218324	-0.30775
ILMN_1667813	LOC648000	0.0349638	0.335073	-0.18775
ILMN_1667825	MLKL	0.0145141	0.246065	-0.272
ILMN_1667883	THOC5	0.0497745	0.382418	-0.3825
ILMN_1667948	SPATA18	0.00386097	0.161173	-0.93805
ILMN_1668039	GYPC	0.0185993	0.263089	-0.6522
ILMN_1668179	HNRNPF	0.0288945	0.312974	-0.213775
ILMN_1668312	SLC2A9	0.00762607	0.194963	-0.6485
ILMN_1668374	ITGB5	0.0114118	0.225121	-0.487425
ILMN_1668432	IMPACT	0.0317455	0.323572	-0.316
ILMN_1668514	PIP5K1C	0.0114754	0.225541	0.2027
ILMN_1668605	NAAA	0.0455501	0.368955	-0.275075
ILMN_1668639	TBC1D10B	0.00734587	0.193883	0.412775
ILMN_1668726	NFYB	0.0336933	0.330708	0.435
ILMN_1668834	RSF1	0.00611895	0.184929	0.359425
ILMN_1668865	SLC2A14	0.0385938	0.347984	0.5609
ILMN_1669032	PPIC	0.00388088	0.161173	-0.81515
ILMN_1669070	MIPEP	0.00134725	0.126605	-0.44685
ILMN_1669543	LOC642950	0.0351674	0.335073	0.211175
ILMN_1669555	FAM48A	0.0117638	0.228044	0.368775
ILMN_1669645	PKD1	0.0233696	0.28846	-0.42775
ILMN_1669674	CNPY3	0.0432966	0.362209	-0.436675
ILMN_1669727	WAC	0.0242164	0.29123	0.422625
ILMN_1669818	ESD	0.0212179	0.277416	-0.39955
ILMN_1669832	TCF12	0.0470168	0.37268	-0.223475
ILMN_1669888	CSTA	0.0234739	0.28846	-0.5062
ILMN_1669972	DKFZp686O24166	0.0195625	0.269077	0.379675
ILMN_1670008	FLCN	0.013801	0.241148	-0.241
ILMN_1670028	LPIN2	0.0122933	0.232866	-0.3881
ILMN_1670134	FADS1	0.00386089	0.161173	1.16658
ILMN_1670145	DFNA5	0.0201146	0.273025	-0.35875
ILMN_1670188	TNFSF12-TNFSF13	0.0437505	0.364241	-0.397325
ILMN_1670245	KLF3	0.0463673	0.371189	0.409975
ILMN_1670263	C1orf71	0.0313358	0.322703	-0.203175
ILMN_1670272	LRP10	0.00975486	0.212255	-0.20675
ILMN_1670398	BCR	0.014807	0.247943	-0.2073
ILMN_1670517	SULT1A3	0.0183	0.26234	-0.434325
ILMN_1670532	GMCL1	0.00637548	0.186361	-0.5534
ILMN_1670535	NDRG2	0.0284639	0.311678	0.478525
ILMN_1670609	ATOX1	0.0418862	0.358038	-0.32125
ILMN_1670752	KIAA0907	0.0150218	0.249209	0.296825
ILMN_1670801	MTR	0.0302528	0.318091	-0.204025
ILMN_1670875	PPM1D	0.0404683	0.352987	0.27325
ILMN_1670912	ACVR2A	0.010399	0.218324	0.368725
ILMN_1670926	CHST15	0.00285644	0.15154	-0.60995
ILMN_1671067	MED13	0.0124066	0.233522	0.15795
ILMN_1671142	GPR68	0.00392527	0.161441	1.44547
ILMN_1671158	MRPL13	0.00523604	0.174999	-0.3286
ILMN_1671337	SLC2A5	0.0163554	0.253239	-1.6079
ILMN_1671404	SVIL	0.00577752	0.180617	-0.425675
ILMN_1671423	LOC650263	0.0390357	0.349857	-0.1888
ILMN_1671482	GALM	0.0362213	0.33953	-0.522125
ILMN_1671486	HOMER2	0.0332715	0.329212	0.692025
ILMN_1671489	PC	0.0377891	0.345794	-0.3227
ILMN_1671494	USP5	0.0116043	0.226964	-0.304175
ILMN_1671554	LPIN1	0.000712357	0.102007	0.964325
ILMN_1671703	ACTA2	0.00522559	0.174999	-0.89085
ILMN_1671731	AVPI1	0.0461947	0.37093	-0.3885
ILMN_1671742	UPF3A	0.0106851	0.220705	-0.4406
ILMN_1671791	PCK2	0.00818825	0.198317	-0.5407
ILMN_1671891	PID1	0.00217585	0.141855	0.776875
ILMN_1671928	PROS1	0.0465331	0.371539	0.481125
ILMN_1671969	UGP2	0.0014018	0.12949	0.406275
ILMN_1672393	CUL7	0.000818384	0.107585	-0.61695
ILMN_1672405	TMED7	0.0176943	0.259829	0.279375
ILMN_1672461	SPPL2B	0.0029886	0.155307	-0.402575
ILMN_1672496	DNAJA1	0.0481439	0.37714	0.285249
ILMN_1672608	PPAP2B	0.0497314	0.382355	-0.321725
ILMN_1672759	CCDC109A	0.0489874	0.379791	-0.3362
ILMN_1672765	LOC648827	0.0492828	0.38122	0.130275
ILMN_1672811	C1orf159	0.0308655	0.321719	0.236525
ILMN_1672834	SSH2	0.00372064	0.159266	0.352625
ILMN_1673026	CHCHD3	0.00229255	0.144377	-0.31715
ILMN_1673360	BDH2	0.0322806	0.325408	-0.073025
ILMN_1673503	CACNB4	0.00126595	0.124306	0.9519
ILMN_1673518	BRWD1	0.000589935	0.0927585	0.561125
ILMN_1673529	AGXT2L2	0.0186925	0.26359	-0.3679
ILMN_1673548	HSPC159	0.0051893	0.17484	-0.750675
ILMN_1673711	HSP90AB1	0.0473121	0.374019	0.24375
ILMN_1673773	GALNTL4	0.000426744	0.0802046	0.9006
ILMN_1673795	HSD17B4	0.0117414	0.227794	-0.33425
ILMN_1673798	PPOX	0.0188767	0.264945	-0.30725
ILMN_1673820	HLTF	0.011925	0.229687	-0.49785
ILMN_1673917	GTF2I	0.0236661	0.289296	-0.3865
ILMN_1673950	STBD1	0.00854539	0.202399	0.350825
ILMN_1673960	MAT2B	0.0370611	0.342612	-0.51015
ILMN_1673966	POLR3F	0.0362407	0.33953	0.23995
ILMN_1673991	ATIC	0.0257736	0.298525	-0.464975
ILMN_1674032	ABCD3	0.0251695	0.29508	-0.312075
ILMN_1674038	CTSD	0.000951378	0.114981	-0.4505
ILMN_1674050	COL8A2	0.00702258	0.191654	-0.69265
ILMN_1674160	BIN1	0.0112249	0.223912	0.608875
ILMN_1674201	LOC441511	0.0445742	0.366413	0.3011
ILMN_1674236	HSPB1	0.0326858	0.327053	0.23025
ILMN_1674250	NCKAP1L	0.044943	0.367503	-0.311
ILMN_1674421	TM9SF4	3.69e-05	0.0557096	-0.60385
ILMN_1674560	GBA2	0.00257697	0.147605	0.21305
ILMN_1674646	IRF7	0.0126647	0.235634	1.44085
ILMN_1674759	LPCAT4	0.0404664	0.352987	-0.412475
ILMN_1674785	COL2A1	0.0374462	0.344491	-0.180225
ILMN_1674874	MFSD10	0.0178979	0.260118	-0.21675
ILMN_1674908	HOXB5	0.0249457	0.294032	-0.252475
ILMN_1675038	PRMT2	0.0391218	0.349857	-0.2792
ILMN_1675082	LOC645218	0.0213473	0.277923	-0.278575
ILMN_1675130	NFIC	0.00595357	0.182284	0.26325
ILMN_1675131	PIH1D1	0.0157848	0.250155	-0.4477
ILMN_1675186	ME2	0.0336149	0.330708	-0.2738
ILMN_1675191	GAPT	0.00175188	0.134299	1.08345
ILMN_1675222	PLXND1	0.0234654	0.28846	-0.4064
ILMN_1675365	LARP4	0.0107871	0.220855	0.5517
ILMN_1675377	ZSCAN2	0.00264731	0.148256	-0.327725
ILMN_1675406	PPAPDC1B	0.0230353	0.286388	-0.23295
ILMN_1675428	PCDHGC3	0.0248122	0.293465	-0.1666
ILMN_1675479	ZNF646	0.00504724	0.172965	-0.37035
ILMN_1675482	LOC732425	0.0192887	0.267088	-0.409625
ILMN_1675483	ANKMY1	0.0211981	0.277416	-0.2989
ILMN_1675626	PRPF38A	0.00207726	0.140768	0.6604
ILMN_1675640	OAS1	0.0247703	0.293402	-0.436925
ILMN_1675674	UBE4B	0.0013564	0.126968	-0.359775
ILMN_1675767	TMEM151	0.0186016	0.263089	0.616275
ILMN_1675857	COL4A6	0.0197706	0.2704	-0.1202
ILMN_1675916	LOC199897	0.0355727	0.336785	-0.22275
ILMN_1675939	IFNGR1	0.0469043	0.372171	-0.569
ILMN_1676014	LOC728635	0.00191336	0.137878	-0.480825
ILMN_1676042	ALOX15	0.000269179	0.0768744	2.00578
ILMN_1676062	DIP2C	0.0127025	0.235719	-0.135575
ILMN_1676091	LOC388275	0.0142759	0.243706	0.37045
ILMN_1676191	DARS2	0.0327246	0.327205	-0.299925
ILMN_1676197	LRP11	0.00680331	0.188857	-0.3225
ILMN_1676233	INTS4	0.0410506	0.355236	-0.525275
ILMN_1676248	SEMA4G	0.0262465	0.301102	-0.59875
ILMN_1676280	NSUN3	0.00140615	0.12949	0.5615
ILMN_1676302	FAM113A	0.00640565	0.186789	-0.544075
ILMN_1676336	AADACL1	0.0228969	0.285548	0.22725
ILMN_1676372	CD209	0.000800951	0.107585	1.26255
ILMN_1676423	CCNC	0.00463066	0.166766	0.248525
ILMN_1676448	WDFY1	0.0422718	0.358762	0.1085
ILMN_1676458	MRPL11	0.00783006	0.197383	0.279075
ILMN_1676588	CEPT1	0.000408647	0.0799867	-0.206901
ILMN_1677018	HOXA4	0.0168561	0.255521	0.17255
ILMN_1677043	AKR7A2	0.0337567	0.330708	-0.34575
ILMN_1677080	C11orf60	0.0280023	0.310005	-0.303925
ILMN_1677133	MITD1	0.025764	0.298525	-0.30435
ILMN_1677158	IGFBPL1	0.0176978	0.259829	0.396075
ILMN_1677228	TMLHE	0.0431447	0.361775	-0.4003
ILMN_1677432	SRGAP1	0.0464372	0.371189	0.3876
ILMN_1677440	ATP6AP2	0.0196418	0.269704	-0.16525
ILMN_1677483	EXOSC1	0.0350356	0.335073	-0.376325
ILMN_1677534	SCAP	0.0102532	0.217132	-0.3149
ILMN_1677607	SC5DL	0.00468489	0.167715	0.634
ILMN_1677736	TMEM104	0.00972646	0.212255	-0.47465
ILMN_1677756	UBE2D2	0.0167651	0.254942	0.294825
ILMN_1677765	LRP8	1.24e-05	0.0498235	1.06222
ILMN_1677768	POR	0.0252215	0.295257	0.412375
ILMN_1677814	ABCC3	0.0239315	0.2901	-0.4675
ILMN_1677885	FMO4	0.00817494	0.198317	-0.53215
ILMN_1677962	GPHN	0.00417465	0.161983	-0.45615
ILMN_1678004	TMEM41B	0.0270481	0.305269	0.312025
ILMN_1678145	LOC641772	0.037232	0.34344	-0.52155
ILMN_1678170	MME	0.00199673	0.140359	-0.9574
ILMN_1678203	RBMX2	0.043707	0.364241	-0.40655
ILMN_1678246	LOC644001	0.0133776	0.239276	0.46185
ILMN_1678422	DHX58	0.0393054	0.349857	-0.424625
ILMN_1678435	SRD5A3	0.00167386	0.133338	-0.39295
ILMN_1678504	RHOT1	0.0155313	0.250077	-0.34395
ILMN_1678619	DAK	0.0227514	0.285085	-0.71965
ILMN_1678678	SLC37A4	0.00187161	0.137593	-0.453775
ILMN_1678692	MPRIP	0.038783	0.348911	-0.2433
ILMN_1678729	SIL1	0.0125128	0.234182	-0.336
ILMN_1678766	DYNLT1	0.0175824	0.259256	-0.4453
ILMN_1678833	CCR1	0.0318548	0.324029	0.22585
ILMN_1678928	SLCO3A1	0.00540694	0.176014	0.3906
ILMN_1679060	LOC642559	0.0258568	0.299201	0.2998
ILMN_1679071	MTX3	0.0114575	0.225374	-0.273925
ILMN_1679133	SERPINB1	0.0168882	0.255521	-0.3185
ILMN_1679238	LENG1	0.042742	0.360888	-0.2295
ILMN_1679267	TGM2	0.00198226	0.140359	1.3102
ILMN_1679495	ULK3	0.0284366	0.3116	-0.541925
ILMN_1679543	KPTN	0.0466426	0.371729	-0.435825
ILMN_1679614	SGSM3	0.00867439	0.203789	-0.538925
ILMN_1679620	LOC728519	0.023353	0.28846	-0.4522
ILMN_1679727	CLK1	0.00257347	0.147605	0.37095
ILMN_1679797	ADARB1	0.0463843	0.371189	-0.50275
ILMN_1679897	IGFL3	0.00156594	0.133123	-0.499625
ILMN_1679912	DPH3	0.0367988	0.341539	-0.423675
ILMN_1680129	NSUN2	0.00387453	0.161173	0.20095
ILMN_1680132	CADM1	0.018936	0.265452	-0.281525
ILMN_1680154	MAP1B	0.0443218	0.365492	-0.0672001
ILMN_1680171	MFF	0.00431495	0.164018	-0.302225
ILMN_1680239	NUDT9	0.00142303	0.12949	-0.408975
ILMN_1680314	TXN	0.000144059	0.0630115	-0.366
ILMN_1680353	NSF	0.00102577	0.120965	-0.3925
ILMN_1680424	CTSG	0.00920679	0.20758	-0.4084
ILMN_1680591	RTKN	0.0286839	0.3124	-0.468825
ILMN_1680624	CREG1	0.0342319	0.33251	-0.239
ILMN_1680644	MIOS	0.015007	0.249209	0.3224
ILMN_1680682	TADA2A	0.0135517	0.239892	0.385175
ILMN_1680687	NSF	0.0246528	0.293165	-0.355025
ILMN_1680703	MRPS15	0.00968065	0.211716	-0.2243
ILMN_1680738	C5orf13	0.02352	0.28846	-0.60345
ILMN_1680831	BAZ1B	0.0465948	0.371729	-0.16895
ILMN_1680840	LOC641941	0.00321126	0.15574	-0.171625
ILMN_1680955	AURKA	0.0211697	0.277416	0.4126
ILMN_1681008	CGRRF1	0.0045098	0.16548	-0.2764
ILMN_1681239	MYO1F	0.00917974	0.207554	-0.3929
ILMN_1681248	TCHH	0.000862221	0.108663	0.533125
ILMN_1681327	LOC649416	0.0323707	0.325662	-0.3882
ILMN_1681437	DCXR	0.0353215	0.335508	-0.5125
ILMN_1681543	RHBDD1	0.00372877	0.15933	-0.471625
ILMN_1681628	ZNF277	0.00436243	0.16427	-0.193375
ILMN_1681644	BIRC3	0.0410141	0.355047	0.482425
ILMN_1681674	LOC645904	0.00578487	0.180617	-0.344475
ILMN_1681679	TSPO	0.0236484	0.289227	-0.28025
ILMN_1681754	GGH	3.75e-05	0.0557096	-0.696025
ILMN_1681812	HIF1AN	0.0411252	0.355497	-0.227925
ILMN_1681845	PAPD4	0.00550882	0.177921	0.21305
ILMN_1681890	DYNLT3	0.0222611	0.282158	-0.172
ILMN_1681998	AP2B1	0.0252097	0.295257	-0.3746
ILMN_1682015	GAL	0.0446661	0.366413	-1.64568
ILMN_1682038	SNORA25	0.0107149	0.220705	0.471
ILMN_1682062	RYR1	0.0435602	0.363359	-0.4057
ILMN_1682099	TNFAIP8L3	0.0242483	0.291233	1.68942
ILMN_1682165	NT5C2	0.0225151	0.283849	0.43535
ILMN_1682312	CYBB	0.00632155	0.185687	-0.5323
ILMN_1682332	GYPC	0.00242952	0.145106	-0.684875
ILMN_1682428	C1orf59	0.00330141	0.15574	-0.43075
ILMN_1682449	ZNF518B	0.00881289	0.205545	-0.401575
ILMN_1682459	TUBB4	0.00692679	0.190271	0.39545
ILMN_1682727	JAZF1	0.00820334	0.198317	0.619
ILMN_1682736	LOC643452	0.0499458	0.383024	-0.2614
ILMN_1682910	SLC35B3	0.0148239	0.247943	-0.325775
ILMN_1682935	LYPLAL1	0.00658	0.186889	-0.40965
ILMN_1682993	NKG7	0.0156632	0.250077	0.643425
ILMN_1683023	PDGFC	0.00706895	0.191654	0.587275
ILMN_1683059	SIRT5	9.46e-05	0.0605108	-0.715275
ILMN_1683113	LOC653319	0.00570209	0.179667	0.388275
ILMN_1683120	UNG	0.0482583	0.377545	-0.358775
ILMN_1683127	ZNF281	0.0323188	0.325408	0.349875
ILMN_1683146	FTH1	2.87e-05	0.0557096	-0.5535
ILMN_1683165	FAM20C	0.0118566	0.229103	0.434225
ILMN_1683239	RASSF1	0.0183091	0.26234	0.451225
ILMN_1683243	VPS45	2.97e-05	0.0557096	-0.576025
ILMN_1683250	LOC440731	0.015425	0.250016	-0.27455
ILMN_1683273	SNAPC5	0.0290955	0.31402	-0.415825
ILMN_1683277	KIAA0319L	0.00657106	0.186866	-0.47915
ILMN_1683450	CDCA5	0.0287883	0.312578	0.3086
ILMN_1683453	FRAS1	0.0212061	0.277416	-0.412825
ILMN_1683456	CCL7	0.040344	0.352417	1.83145
ILMN_1683462	GSS	0.00404477	0.161501	-0.221325
ILMN_1683538	CSDE1	0.00974142	0.212255	-0.208425
ILMN_1683575	TMLHE	0.00131693	0.126221	-0.29685
ILMN_1683806	MRC1L1	0.00817762	0.198317	1.31587
ILMN_1683950	SNX11	0.0239158	0.2901	0.19695
ILMN_1683959	MED13L	0.0493341	0.381474	0.540225
ILMN_1684051	WASF2	0.00874613	0.20479	0.212575
ILMN_1684158	GPT2	0.00678845	0.188857	-0.33315
ILMN_1684210	NPAL3	0.000810417	0.107585	-0.8346
ILMN_1684293	ANP32B	0.00117508	0.124136	-0.27175
ILMN_1684306	S100A4	0.0301177	0.317463	0.16925
ILMN_1684341	CHTF8	0.0475875	0.375404	0.4037
ILMN_1684663	ZDHHC13	0.013913	0.242014	0.146975
ILMN_1684746	IPO11	0.0386862	0.348567	-0.260925
ILMN_1684771	PGRMC1	0.0212073	0.277416	0.199525
ILMN_1684873	ARSD	0.0415772	0.35684	-0.498125
ILMN_1684887	SAMSN1	0.0065205	0.186866	0.530275
ILMN_1684923	ANP32E	0.0220661	0.281239	-0.369375
ILMN_1685057	SLC22A4	0.00423371	0.162641	0.93415
ILMN_1685122	COL9A2	0.0346273	0.333612	-1.00045
ILMN_1685124	TCTN1	0.0158291	0.250363	-0.397175
ILMN_1685156	ADCY6	0.0209033	0.277064	0.1686
ILMN_1685258	TMEM14B	0.0483457	0.377859	-0.219
ILMN_1685286	PPP1R12C	0.0486937	0.379158	0.356625
ILMN_1685289	C16orf58	0.0410042	0.355047	-0.446075
ILMN_1685396	LOC653816	0.0434273	0.362831	-0.0625001
ILMN_1685480	TARS	0.0275859	0.307808	-0.306025
ILMN_1685490	TEX14	0.00761733	0.194947	-1.0802
ILMN_1685572	MAGEB6	0.0183547	0.262409	-0.362725
ILMN_1685663	CYP24A1	0.00447104	0.165023	-0.0648249
ILMN_1685714	INHBB	0.00188406	0.137593	-0.112525
ILMN_1685774	LOC647340	0.00394501	0.161441	-0.20975
ILMN_1685781	C14orf142	0.0114259	0.225121	-0.434375
ILMN_1685824	B4GALT5	0.0279947	0.310005	0.21875
ILMN_1685855	UBN2	0.0461382	0.370661	-0.2481
ILMN_1685886	MAPK4	0.0369456	0.341978	-0.31955
ILMN_1685954	HMBS	0.0399811	0.35194	-0.341075
ILMN_1686109	CCL23	9.64e-05	0.0605108	1.79412
ILMN_1686160	LOC440309	0.0158074	0.250347	0.304725
ILMN_1686194	SDCCAG10	0.00818243	0.198317	-0.2465
ILMN_1686235	GNPNAT1	0.043975	0.364438	-0.32275
ILMN_1686319	USP37	0.0083069	0.199043	0.20075
ILMN_1686370	AGXT2L2	0.00233905	0.145008	-0.614775
ILMN_1686392	NBAS	0.00506578	0.173354	-0.594625
ILMN_1686401	LOC728739	0.0463186	0.371189	0.1714
ILMN_1686458	CEP152	0.0392895	0.349857	0.195275
ILMN_1686464	SLCO4C1	0.0177417	0.259829	0.9059
ILMN_1686555	FYN	0.00150108	0.131794	1.09155
ILMN_1686805	CRK	0.0186007	0.263089	0.34935
ILMN_1686906	TP53INP2	0.00142639	0.12949	0.7909
ILMN_1686989	INSIG1	0.000511495	0.0860492	1.71705
ILMN_1687303	ACAD10	0.00416078	0.161983	-0.443175
ILMN_1687384	IFI6	0.0030438	0.155307	-0.4495
ILMN_1687403	MRPL40	0.00661692	0.187114	-0.476325
ILMN_1687506	LOC654117	0.0496898	0.382304	-0.1659
ILMN_1687519	SNAP23	0.00041561	0.0799867	-0.790075
ILMN_1687724	RAP1GDS1	0.0421043	0.358565	-0.242975
ILMN_1687848	C7	0.0370711	0.342612	-0.0790498
ILMN_1687864	POP5	0.00466273	0.16742	-0.615825
ILMN_1688089	PEBP1	0.00950688	0.209823	-0.34975
ILMN_1688180	ASPSCR1	0.00315043	0.155307	-0.448375
ILMN_1688322	ADIPOR1	0.0422507	0.358762	-0.21125
ILMN_1688515	ZNF195	0.0104156	0.218393	0.34715
ILMN_1688801	JPH3	0.0388333	0.348911	0.1585
ILMN_1688848	TMEM44	0.0245801	0.292589	0.40985
ILMN_1689306	TMC7	0.0351096	0.335073	-0.17715
ILMN_1689378	CCRN4L	0.0353247	0.335508	-0.630575
ILMN_1689518	PECAM1	0.0232403	0.287988	-0.41455
ILMN_1689585	C20orf194	0.0475295	0.37526	-0.556925
ILMN_1689704	TMEM5	0.00855633	0.202399	-0.5198
ILMN_1689747	NOL8	0.00424754	0.162712	0.28975
ILMN_1689836	C5AR1	0.0403081	0.352396	-0.23175
ILMN_1689842	SC4MOL	0.00155176	0.133123	0.891025
ILMN_1689908	ANKRD13A	0.0267921	0.304027	-0.23565
ILMN_1689968	PLEKHO2	0.0181219	0.261366	0.152925
ILMN_1690036	LOC554206	0.03324	0.329212	-0.38295
ILMN_1690099	ITGB1BP1	0.00442802	0.165023	-0.5895
ILMN_1690125	PDLIM7	0.0410054	0.355047	-0.29375
ILMN_1690237	PCDHB19P	0.0341067	0.332252	0.691575
ILMN_1690262	SNAI3	0.0282506	0.310756	-0.652225
ILMN_1690320	TTC23	7.19e-05	0.0605108	-0.5041
ILMN_1690327	CLCN5	0.0153309	0.249887	-0.281225
ILMN_1690329	FAM118B	0.00500772	0.172347	-0.483325
ILMN_1690342	LTA4H	0.00622283	0.185551	-0.7205
ILMN_1690392	COMMD3	0.00023293	0.0732055	-0.36875
ILMN_1690530	FER1L5	0.0360215	0.338816	-0.459325
ILMN_1690545	TAF11	0.0319138	0.324356	-0.261725
ILMN_1690546	PPP3CC	0.00741208	0.19427	0.365025
ILMN_1690629	LOC402693	0.0167537	0.254929	-0.420625
ILMN_1690754	SVIL	0.0453066	0.368348	-0.357875
ILMN_1690783	TREML1	0.00463044	0.166766	0.508775
ILMN_1690921	STAT2	0.0346038	0.333525	-0.4279
ILMN_1690963	ASAP1	0.00189314	0.137593	0.41595
ILMN_1690965	DHX9	0.0489448	0.379735	-0.1935
ILMN_1690981	LOC641939	0.00821824	0.198317	-0.252875
ILMN_1691053	LOC91561	0.0227234	0.285085	0.423625
ILMN_1691076	TEX11	0.0431428	0.361775	-0.10335
ILMN_1691090	MPV17	0.0364191	0.340511	-0.37965
ILMN_1691111	SPATA2L	0.0301805	0.317776	0.299775
ILMN_1691143	RAB18	0.0168723	0.255521	0.4326
ILMN_1691290	CELSR3	0.0296453	0.315956	0.10065
ILMN_1691291	PIGS	0.00722396	0.192668	-0.4662
ILMN_1691341	IL7R	0.0465275	0.371539	0.565375
ILMN_1691364	STAT1	0.0322932	0.325408	-0.34
ILMN_1691432	PRDM4	0.0181009	0.261366	0.164225
ILMN_1691436	BLVRA	0.0016053	0.133123	-0.194
ILMN_1691499	TJP1	0.0466745	0.371729	0.30185
ILMN_1691570	METTL5	0.0459751	0.369949	-0.33395
ILMN_1691572	TST	0.0229734	0.285914	-0.330725
ILMN_1691760	FAM45A	0.0227389	0.285085	-0.28725
ILMN_1691846	G0S2	0.00182658	0.136891	1.54207
ILMN_1691860	SPRY1	0.0178498	0.260118	-0.3189
ILMN_1691861	FASTK	0.0400652	0.35194	-0.4265
ILMN_1691899	C6orf1	0.00657081	0.186866	-0.410975
ILMN_1692163	NSDHL	0.000671337	0.100531	0.593475
ILMN_1692199	RNF103	0.0184737	0.26293	-0.2895
ILMN_1692260	MAFG	0.000374802	0.0799867	0.62375
ILMN_1692335	ELK3	0.0349682	0.335073	-0.165175
ILMN_1692464	FLJ20699	0.017261	0.258092	-0.3977
ILMN_1692517	LOC653381	0.0211327	0.277416	-0.412
ILMN_1692539	SH3BP1	0.018155	0.261687	0.443
ILMN_1692650	WBSCR16	0.0150985	0.249296	-0.253925
ILMN_1692731	TTYH3	0.0250898	0.294719	-0.16055
ILMN_1692760	DPAGT1	0.00622476	0.185551	-0.41145
ILMN_1692790	ITGB3BP	0.0222286	0.282011	-0.487675
ILMN_1692916	LOC646135	0.0044795	0.165023	-0.30845
ILMN_1692938	PSAT1	0.00880737	0.205545	-1.61907
ILMN_1693009	FGL2	0.00919151	0.20758	1.16877
ILMN_1693039	ZFPL1	0.0426823	0.360627	-0.24065
ILMN_1693045	TMED1	0.00634116	0.186036	-0.2421
ILMN_1693210	NSMCE2	0.0201598	0.273025	-0.33685
ILMN_1693317	TTC15	0.0131594	0.237825	-0.23295
ILMN_1693338	CYP1B1	0.00389445	0.161173	1.08975
ILMN_1693410	BRI3BP	4.24e-05	0.0557096	-0.424875
ILMN_1693430	NME1-NME2	0.0190974	0.265523	-0.411275
ILMN_1693431	C13orf31	0.00240093	0.145106	0.83965
ILMN_1693513	LOC644143	0.00334805	0.15574	-0.8024
ILMN_1693538	STK36	0.0401557	0.352048	-0.44095
ILMN_1693645	LOC554208	0.0365442	0.340622	0.277825
ILMN_1693664	POMGNT1	0.0113864	0.224896	-0.587725
ILMN_1693771	ASPH	0.0153398	0.249887	0.590875
ILMN_1693949	LOC650116	0.0260841	0.301037	-0.5024
ILMN_1694057	EIF3K	0.00735009	0.193883	-0.257
ILMN_1694084	PSCD1	0.00806761	0.198317	0.20475
ILMN_1694106	GPD1L	0.00436333	0.16427	-0.638125
ILMN_1694140	AFAP1L1	5.75e-05	0.057629	-1.42745
ILMN_1694305	SMS	0.0396244	0.350632	-0.33925
ILMN_1694327	LOC285176	0.0127882	0.235845	0.72975
ILMN_1694385	YWHAB	0.00417173	0.161983	-0.33875
ILMN_1694399	ICA1	0.0254538	0.296678	0.8849
ILMN_1694400	MSR1	0.000285398	0.0768744	-0.854375
ILMN_1694486	TCIRG1	0.0110617	0.222616	-0.425275
ILMN_1694514	ZDHHC11	0.0377292	0.345644	-0.342875
ILMN_1694589	PAQR8	0.00662681	0.187114	-0.88645
ILMN_1694603	SMARCC1	0.00586059	0.181219	-0.275325
ILMN_1694630	LOC645113	0.0237578	0.289488	-0.42695
ILMN_1694780	GCHFR	0.0128562	0.235912	-0.9286
ILMN_1694840	MATN2	0.0249856	0.29427	-0.198425
ILMN_1694847	TERF1	0.0028328	0.151106	-0.506775
ILMN_1694882	AMY2B	0.0339554	0.331654	-0.3761
ILMN_1694966	ASGR2	0.0235222	0.28846	0.381775
ILMN_1695058	SLC38A5	0.00509062	0.173593	-0.4793
ILMN_1695092	WRB	0.00405044	0.161501	-0.426025
ILMN_1695110	BCAT2	0.00481913	0.169166	-0.516525
ILMN_1695271	RPP25	0.0330749	0.328931	-0.423325
ILMN_1695290	FERMT2	0.00744456	0.19427	0.9645
ILMN_1695316	SLC39A8	1.17e-05	0.0498235	1.32977
ILMN_1695334	PYGO2	0.0270918	0.305411	0.4767
ILMN_1695357	CCDC99	0.0251617	0.29508	0.36765
ILMN_1695362	ZNF32	0.00794449	0.198059	-0.525625
ILMN_1695423	CD9	0.000480498	0.0851274	-0.44025
ILMN_1695435	LOC653610	4.52e-05	0.0557096	1.41333
ILMN_1695697	LOC650862	0.0121589	0.23154	-0.307425
ILMN_1695706	H3F3B	0.0414855	0.35669	0.37735
ILMN_1695711	FAM105A	0.0472531	0.373767	-0.321275
ILMN_1695719	EIF2C2	0.00267679	0.148256	0.53685
ILMN_1695745	DISP1	0.0381672	0.346711	0.38325
ILMN_1695759	AMDHD2	0.0149814	0.249209	-0.5191
ILMN_1695865	LOC440258	0.0484462	0.378276	-0.316225
ILMN_1695902	ZFP1	0.0164899	0.253239	0.494975
ILMN_1695991	COLQ	0.0257164	0.298525	0.675275
ILMN_1696038	LOC150051	0.0129422	0.236589	-0.271675
ILMN_1696065	SDF4	0.0322632	0.325408	-0.2894
ILMN_1696133	SELI	0.0381936	0.346711	0.5058
ILMN_1696187	PYGL	0.0366789	0.341216	-0.392625
ILMN_1696311	IMPAD1	0.0127972	0.235845	0.266925
ILMN_1696347	CTSC	0.00738793	0.194242	1.1545
ILMN_1696407	SFRS2	0.0337302	0.330708	0.23525
ILMN_1696434	LAMA1	0.0426732	0.360627	-0.1576
ILMN_1696568	ATP2C1	0.0204414	0.274754	0.35015
ILMN_1696643	TLN1	0.0381617	0.346711	-0.18955
ILMN_1696675	CES2	0.026598	0.302967	-0.411425
ILMN_1696702	NEO1	0.0457143	0.369415	-0.4299
ILMN_1696708	C14orf166	0.039313	0.349857	-0.27075
ILMN_1696749	LMNA	0.0346606	0.333693	0.477975
ILMN_1696933	NLRP3	0.0317554	0.323572	-0.183975
ILMN_1697448	TXNIP	0.0080522	0.198317	0.646675
ILMN_1697510	ACSS2	0.0451617	0.367988	0.608375
ILMN_1697559	G6PD	0.00330823	0.15574	-0.61145
ILMN_1697561	FBXL16	0.0382884	0.347298	-0.530925
ILMN_1697642	BCAP29	0.00138698	0.128829	-0.4997
ILMN_1697742	C3orf38	0.0476557	0.375763	-0.20705
ILMN_1697777	TSTA3	0.035641	0.337299	-0.42615
ILMN_1697820	HINT2	0.0328006	0.327557	-0.305725
ILMN_1697957	C22orf9	0.0203642	0.2743	-0.5884
ILMN_1697962	NSMCE1	0.0164031	0.253239	-0.3214
ILMN_1697998	FAM54A	0.0337931	0.330708	-0.287575
ILMN_1698209	AGPS	0.000122706	0.0605108	-0.4577
ILMN_1698213	RBM3	0.000708563	0.102007	0.85855
ILMN_1698324	AVPR2	0.0419798	0.35825	-0.4649
ILMN_1698367	CD84	0.0472441	0.373767	-0.3206
ILMN_1698487	SDHD	0.00453218	0.165609	-0.29425
ILMN_1698621	COG5	0.00116576	0.124136	-0.7644
ILMN_1698725	FRMD3	0.00175833	0.134299	-0.83655
ILMN_1698732	PALLD	0.0105102	0.219177	0.76385
ILMN_1698777	ADCK1	0.0140164	0.242759	-0.34595
ILMN_1698968	ASXL2	0.0137042	0.24065	0.321875
ILMN_1699049	PMS2L3	0.0190646	0.265523	-0.72145
ILMN_1699208	NAP1L1	0.0021093	0.140949	-0.403525
ILMN_1699449	MGC35361	0.0239753	0.2901	-0.5233
ILMN_1699451	LOC401218	0.03375	0.330708	-0.4149
ILMN_1699503	UBE2D2	0.00510081	0.173593	0.380775
ILMN_1699545	PCSK7	0.0131962	0.238037	-0.329975
ILMN_1699574	NRP1	0.00279075	0.150295	0.71515
ILMN_1699623	FAM81A	0.00123373	0.124136	-1.38213
ILMN_1699636	ACIN1	0.028633	0.312319	0.17195
ILMN_1699737	TRAP1	0.00904971	0.206054	-0.35285
ILMN_1700028	C9orf156	0.0468456	0.371941	0.1807
ILMN_1700047	ALAS1	0.0472497	0.373767	0.342975
ILMN_1700086	DOK1	0.0126329	0.235224	0.526125
ILMN_1700257	C4orf32	0.0384161	0.347435	0.4301
ILMN_1700268	QPRT	0.00568503	0.179667	0.880775
ILMN_1700310	SDCBP2	0.0445838	0.366413	0.099825
ILMN_1700340	ASGR2	0.0142272	0.243559	-0.32055
ILMN_1700413	MAFF	0.0310714	0.322151	0.878475
ILMN_1700604	RBM14	0.0497101	0.382313	0.312775
ILMN_1700610	CLEC7A	0.0026378	0.148256	0.949525
ILMN_1700695	SLC44A1	0.0155766	0.250077	-0.3762
ILMN_1700733	KIAA1370	0.0133763	0.239276	-0.4943
ILMN_1700811	UBFD1	0.00162776	0.133123	-0.44505
ILMN_1700834	SLK	0.00343035	0.15574	0.30115
ILMN_1701052	TUBG2	0.0382063	0.346711	-0.543675
ILMN_1701165	BCL7C	0.00655903	0.186866	-0.35125
ILMN_1701195	PLA2G7	0.00564768	0.179396	-0.40425
ILMN_1701216	BANP	0.0311357	0.322151	0.333675
ILMN_1701308	COL1A1	0.0448588	0.367189	-0.1887
ILMN_1701375	FBXW5	0.0177042	0.259829	-0.280125
ILMN_1701386	STRADB	0.00718954	0.192445	-0.5068
ILMN_1701413	PIGQ	0.0227858	0.285085	-0.2556
ILMN_1701441	LPAR1	0.0466618	0.371729	0.56865
ILMN_1701455	FBXO6	0.0244651	0.29235	-0.232425
ILMN_1701512	KIAA0391	0.00048369	0.0851274	-0.454425
ILMN_1701604	TBC1D8B	0.0381749	0.346711	-0.0980001
ILMN_1701770	LOC653097	0.0220219	0.281239	0.20325
ILMN_1701855	PPP1CC	0.0298343	0.316128	0.29425
ILMN_1702211	TGIF1	0.0071548	0.19222	0.451075
ILMN_1702247	CCNDBP1	0.000173172	0.0671937	-0.42875
ILMN_1702265	HDHD2	0.00526281	0.174999	-0.396425
ILMN_1702279	KIF3B	0.00209538	0.140949	-0.452
ILMN_1702396	PACSIN2	0.0149996	0.249209	0.44725
ILMN_1702443	DNMBP	0.0333897	0.329744	-0.345775
ILMN_1702447	IGF2BP2	0.0498065	0.382418	0.2736
ILMN_1702501	RPS6KA2	0.000697448	0.102007	-0.4718
ILMN_1702609	B3GNT5	0.0405764	0.353186	0.898025
ILMN_1702633	RETSAT	0.0498277	0.382418	-0.3789
ILMN_1702676	C17orf68	0.00307396	0.155307	-0.4567
ILMN_1702691	TNFAIP3	0.00725006	0.192689	0.8329
ILMN_1702835	SH3BGRL	0.0116427	0.227286	-0.2745
ILMN_1702837	PSMD1	0.0388263	0.348911	-0.156725
ILMN_1702858	ADHFE1	0.0206612	0.276137	-0.51345
ILMN_1703108	UBE2L6	0.0153642	0.24991	-0.432375
ILMN_1703305	TWF2	0.0207617	0.27679	0.2113
ILMN_1703337	LOC441763	0.0150478	0.249282	-0.8552
ILMN_1703370	ZDHHC12	0.0215385	0.278778	-0.27565
ILMN_1703379	VPS41	0.0197905	0.27046	-0.282525
ILMN_1703433	PLSCR3	0.0469828	0.372656	-0.381425
ILMN_1703487	LMO4	0.0344902	0.333387	-0.392375
ILMN_1703538	AIF1	0.00270319	0.148267	0.7001
ILMN_1703650	TNIP1	0.0171786	0.257707	0.367025
ILMN_1703683	COG4	0.0141768	0.243434	-0.269975
ILMN_1703697	LANCL1	0.0487138	0.379158	-0.28885
ILMN_1703891	TBC1D9	0.0331151	0.32898	-0.223675
ILMN_1703926	PTGER2	0.0239804	0.2901	0.71125
ILMN_1704056	RPPH1	0.0260189	0.300642	0.702625
ILMN_1704079	RBM38	0.0102778	0.217425	0.35345
ILMN_1704091	DGAT1	0.00202568	0.140359	-0.203675
ILMN_1704236	MAX	0.0212181	0.277416	-0.194725
ILMN_1704286	FXYD5	0.0406835	0.353585	-0.25
ILMN_1704290	SPTLC2	0.0440447	0.364438	0.318225
ILMN_1704512	SERINC4	0.021685	0.279869	-0.398775
ILMN_1704672	OBFC2B	0.00155629	0.133123	-0.346875
ILMN_1704713	CSNK1G1	0.0139394	0.242297	0.353925
ILMN_1704730	CD93	0.000682724	0.101384	1.6037
ILMN_1704797	CLEC10A	0.0151514	0.249359	1.07743
ILMN_1704985	CYP27A1	0.00843132	0.201007	-0.3345
ILMN_1705224	TMEM110	0.0337198	0.330708	-0.456775
ILMN_1705247	ACSL5	0.0210894	0.277416	0.269275
ILMN_1705442	CMTM3	0.0296225	0.315939	0.21225
ILMN_1705458	TRIM58	0.0122762	0.232793	-0.499575
ILMN_1705629	STEAP1	0.0227955	0.285085	-0.0925751
ILMN_1705737	IMPDH2	0.0151993	0.249482	-0.360825
ILMN_1705743	FLJ10357	0.0313107	0.322588	-0.416625
ILMN_1705750	TGM2	0.0137766	0.241036	1.218
ILMN_1705928	SNRNP200	0.0182576	0.26234	-0.316125
ILMN_1705953	LONRF1	0.0269753	0.305098	0.512875
ILMN_1705985	PIGA	0.0166393	0.253992	0.393675
ILMN_1706005	GALT	0.0380053	0.346395	-0.2485
ILMN_1706261	SLCO3A1	0.0356796	0.33752	0.346975
ILMN_1706265	TRIM61	0.00234259	0.145008	-0.5849
ILMN_1706342	ZNF746	0.000791344	0.107585	0.844375
ILMN_1706426	DSTN	0.00178104	0.134299	-0.488625
ILMN_1706546	MAX	0.0238356	0.289808	-0.4746
ILMN_1706841	PGAM4	0.0157002	0.250077	-0.25925
ILMN_1706873	RPL34	0.0081801	0.198317	-0.389375
ILMN_1706958	PCNA	0.0116654	0.227286	-0.356275
ILMN_1707084	UBE2D4	0.00239589	0.145106	-0.536625
ILMN_1707199	WDR20	0.0487469	0.379271	0.21185
ILMN_1707236	HCCS	0.0274142	0.306922	0.157325
ILMN_1707339	BTG3	0.0343721	0.333018	0.479825
ILMN_1707503	C1orf144	0.0299084	0.316128	-0.213925
ILMN_1707551	AFMID	0.0346774	0.333693	-0.256825
ILMN_1707591	TNIP3	0.00061785	0.0958943	1.04132
ILMN_1707634	CMC1	0.00945768	0.209521	-0.35465
ILMN_1707695	IFIT1	0.0176477	0.259824	-0.506725
ILMN_1708016	C20orf108	0.0145855	0.247101	-0.411225
ILMN_1708110	TMEM144	0.0399345	0.35194	-0.562825
ILMN_1708203	OTUD4	0.0225261	0.283849	0.3092
ILMN_1708204	COPG	6.26e-05	0.0602729	-0.448751
ILMN_1708248	LILRB1	0.00680631	0.188857	0.698275
ILMN_1708375	IRF1	0.0101201	0.216165	0.553925
ILMN_1708482	TMEM80	0.020485	0.274851	-0.3353
ILMN_1708537	RBPJ	0.0353121	0.335508	0.214525
ILMN_1708660	RWDD4A	0.0325144	0.326441	-0.0964999
ILMN_1708709	KIAA1211	0.0201639	0.273025	-0.245825
ILMN_1708743	NT5DC2	0.0358751	0.338234	0.4441
ILMN_1708805	NCOA3	0.00280319	0.150295	0.295575
ILMN_1708881	RAB20	0.0363526	0.340153	-0.753825
ILMN_1708906	C2orf29	0.0185578	0.263089	0.17895
ILMN_1708934	ADM	0.0159694	0.250768	0.9933
ILMN_1709043	C9orf46	0.00571135	0.179667	-0.570375
ILMN_1709085	GSG2	0.0405753	0.353186	0.117575
ILMN_1709204	CLEC4A	0.00454068	0.165609	1.03645
ILMN_1709348	ALDH1A1	4.11e-06	0.049455	-1.32368
ILMN_1709440	CPM	0.0381844	0.346711	0.337375
ILMN_1709451	TFPT	0.00926757	0.207851	-0.390825
ILMN_1709549	PLEKHM1	0.0157759	0.250155	0.321275
ILMN_1709590	PGM5	0.000331419	0.0792295	-0.758975
ILMN_1709683	RASSF2	0.0332121	0.329071	0.30525
ILMN_1709747	EXOG	0.04058	0.353186	0.2868
ILMN_1709795	RAC2	0.014714	0.247882	-0.42475
ILMN_1709870	HES2	0.00394275	0.161441	-0.99695
ILMN_1710092	ZBTB46	0.00318203	0.15574	-0.31605
ILMN_1710186	CCL17	0.000655725	0.0995929	2.9453
ILMN_1710216	AVEN	0.0192958	0.267088	-0.358875
ILMN_1710221	GPR35	0.00130194	0.125919	1.43443
ILMN_1710408	LGR4	0.0359829	0.338802	-0.0638
ILMN_1710543	SLC39A3	0.0467146	0.371878	-0.462975
ILMN_1710676	FBXO5	0.0112042	0.223912	0.4189
ILMN_1710697	BUD31	0.0376239	0.345465	-0.2425
ILMN_1710752	NAPRT1	0.00808015	0.198317	-0.535275
ILMN_1710758	RNF20	0.00444844	0.165023	-0.319225
ILMN_1710962	TMEM97	0.0448117	0.366928	0.73315
ILMN_1711073	LOC653489	0.0418245	0.357855	0.870925
ILMN_1711102	B3GNT2	0.0316465	0.323572	-0.462475
ILMN_1711199	ZNF331	0.0293414	0.314838	-0.262425
ILMN_1711227	GMDS	0.00970518	0.212059	-0.566
ILMN_1711278	ARHGDIG	0.0437568	0.364241	-0.40695
ILMN_1711289	GYS1	0.00111218	0.124136	-0.4697
ILMN_1711314	NUDT5	0.0183022	0.26234	-0.2087
ILMN_1711368	TRAPPC9	0.0021329	0.141744	-0.4752
ILMN_1711490	ARHGAP26	0.0139032	0.242014	0.4328
ILMN_1711493	PRAM1	0.0136895	0.24065	-0.235225
ILMN_1711606	PRDX5	0.00091068	0.11235	-0.28975
ILMN_1711702	CLEC2D	0.0231494	0.287611	0.7549
ILMN_1711792	GPBP1	0.0434294	0.362831	0.142525
ILMN_1711838	SLC25A24	0.00336286	0.15574	1.5817
ILMN_1711878	ENOPH1	0.00689722	0.190065	-0.280925
ILMN_1711899	ANXA2	0.0262449	0.301102	-0.477999
ILMN_1711909	EDEM2	0.00358765	0.157471	-0.3325
ILMN_1712027	RSBN1L	0.0438839	0.364438	0.314475
ILMN_1712082	GCNT3	0.0298142	0.316128	0.804375
ILMN_1712122	FANCD2	0.038607	0.347984	0.2116
ILMN_1712204	LOC645466	0.0262954	0.301376	0.73505
ILMN_1712352	DOCK3	0.00806045	0.198317	-0.50445
ILMN_1712386	C21orf45	0.0331783	0.328999	0.2922
ILMN_1712452	KIF20B	0.0400485	0.35194	0.270525
ILMN_1712487	LGTN	0.0243885	0.291752	-0.428825
ILMN_1712532	CARD9	0.0327505	0.327328	-0.439275
ILMN_1712639	AIFM2	0.00148269	0.131107	0.459025
ILMN_1712754	NFKBIB	0.00336472	0.15574	0.3137
ILMN_1712806	AP1S1	0.00217344	0.141855	-0.536725
ILMN_1712888	HSPH1	0.000505794	0.086041	0.59225
ILMN_1712914	SEMA6B	0.000338016	0.079409	1.99263
ILMN_1712929	DNAJB12	0.0365695	0.340726	0.18785
ILMN_1712936	C21orf66	0.0023474	0.145008	0.2608
ILMN_1713058	PSTPIP2	9.52e-05	0.0605108	1.32327
ILMN_1713141	LOC389641	0.0248832	0.293748	-0.538775
ILMN_1713496	ST3GAL5	0.00319748	0.15574	0.30835
ILMN_1713521	ZNF205	0.0120035	0.23042	0.3195
ILMN_1713603	PRKCB1	0.000847813	0.108663	-0.639075
ILMN_1713732	ABL1	0.0155633	0.250077	0.114125
ILMN_1713759	UBE2J1	0.0293144	0.314688	0.4273
ILMN_1713867	PMFBP1	0.0417066	0.357193	-0.61455
ILMN_1713892	C4orf34	0.00127138	0.124332	-0.4195
ILMN_1713985	MAF1	0.0185024	0.26293	-0.15935
ILMN_1713993	UBAC2	0.00198969	0.140359	-0.206875
ILMN_1714083	KLHL8	0.0424632	0.359823	-0.258725
ILMN_1714167	CYB5A	0.00462795	0.166766	-0.619875
ILMN_1714197	ACSS2	0.0358685	0.338234	-0.2455
ILMN_1714335	RDH10	0.0138679	0.241941	-0.3119
ILMN_1714401	SNX27	0.0171826	0.257707	-0.327825
ILMN_1714417	PSEN2	0.00821137	0.198317	-0.480425
ILMN_1714433	MARCKSL1	0.0319884	0.324437	0.67915
ILMN_1714737	ASF1A	0.00890788	0.205545	0.29705
ILMN_1714809	RPIA	0.0269414	0.304858	0.31785
ILMN_1714813	LOC653832	0.0346044	0.333525	0.19225
ILMN_1714820	ITGB1	0.027917	0.309778	-0.381675
ILMN_1714956	PLA2G12A	0.00752526	0.19427	-0.465775
ILMN_1714990	DBT	0.030103	0.317463	-0.2987
ILMN_1715069	TANK	0.00875103	0.20479	0.306075
ILMN_1715131	CCR7	0.0286523	0.312319	0.93145
ILMN_1715273	PICALM	0.00385986	0.161173	0.3455
ILMN_1715392	PRPF3	0.0251288	0.294889	0.283275
ILMN_1715508	NNMT	0.00893713	0.205545	0.0767
ILMN_1715583	BOP1	0.0419516	0.35825	-0.3204
ILMN_1715607	CHMP4A	0.0110609	0.222616	-0.38935
ILMN_1715635	ATP6V0E1	0.0312273	0.322241	-0.2985
ILMN_1715684	LAMB3	0.00161973	0.133123	0.617025
ILMN_1715702	LOC653171	0.00532799	0.175343	0.3157
ILMN_1715863	MLKL	0.0154268	0.250016	-0.4838
ILMN_1715947	LOC648210	0.00178641	0.134299	0.43325
ILMN_1715994	HGS	0.0344476	0.333215	0.2618
ILMN_1716053	AK2	0.0348378	0.334435	-0.254325
ILMN_1716093	KRT10	0.0298019	0.316128	-0.2257
ILMN_1716105	NLRP12	0.00892611	0.205545	-1.30652
ILMN_1716157	UBAP2	0.00539403	0.175918	-0.404525
ILMN_1716259	PROK1	0.038844	0.348911	-0.509
ILMN_1716264	ANKRD1	0.00357989	0.157471	1.06075
ILMN_1716276	CCL4L2	0.00188635	0.137593	1.45425
ILMN_1716368	CCDC111	0.0128286	0.235912	-0.49035
ILMN_1716400	FOXM1	0.0336582	0.330708	0.40545
ILMN_1716441	SNORD4A	0.0441653	0.364737	0.444025
ILMN_1716445	LOC727761	0.0312369	0.322241	-0.57085
ILMN_1716465	RBP7	0.049835	0.382418	-0.50685
ILMN_1716468	LOC152195	0.0175876	0.259256	-0.414575
ILMN_1716524	RAB7A	0.010327	0.217566	-0.332
ILMN_1716547	NAGK	0.0261262	0.301037	-0.43175
ILMN_1716563	PRKCB1	0.0124448	0.233522	-0.55245
ILMN_1716583	NME7	0.0126033	0.23518	-0.491525
ILMN_1716591	SPRR1A	0.0208506	0.276893	-0.38935
ILMN_1716797	CD302	0.0262212	0.3011	0.455025
ILMN_1717025	SSX4	0.0281589	0.310203	-0.306375
ILMN_1717049	ZNF561	0.0075081	0.19427	0.424
ILMN_1717052	STARD10	0.0294236	0.315042	-0.561625
ILMN_1717056	TXNRD1	0.0107221	0.220705	0.68225
ILMN_1717163	F13A1	0.00254051	0.147605	2.94333
ILMN_1717173	ECT2	0.0178897	0.260118	0.8034
ILMN_1717229	C9orf21	0.000442701	0.0819236	0.297375
ILMN_1717234	CAST	0.0173263	0.258092	-0.181975
ILMN_1717326	SLC29A3	0.000233714	0.0732055	-0.48475
ILMN_1717337	2007-03-01	0.0178547	0.260118	0.31725
ILMN_1717877	IVNS1ABP	0.00151009	0.132103	-0.4288
ILMN_1718023	APEH	0.00267386	0.148256	-0.431525
ILMN_1718069	MIS12	0.00058091	0.0927585	0.590325
ILMN_1718070	CASP9	0.000559641	0.0909681	-0.3823
ILMN_1718271	MTIF3	0.000709993	0.102007	-0.26005
ILMN_1718309	COX15	0.0149028	0.248625	-0.501725
ILMN_1718520	C10orf59	0.000877201	0.10991	-0.547425
ILMN_1718610	ARHGAP17	0.00249959	0.147384	0.35625
ILMN_1718621	TSPAN32	0.00163954	0.133123	-0.583525
ILMN_1718813	CNKSR1	0.00163013	0.133123	-0.4006
ILMN_1718831	TMEM57	0.00433381	0.16427	0.468125
ILMN_1718900	KCTD2	0.000104055	0.0605108	-0.624975
ILMN_1718924	ETFA	0.0442167	0.364913	-0.2925
ILMN_1718972	MFSD3	0.0164716	0.253239	-0.872125
ILMN_1718988	DAZAP2	0.0316246	0.323572	0.26875
ILMN_1719097	C18orf8	0.0487167	0.379158	-0.1706
ILMN_1719202	ZNF174	0.0409466	0.355036	-0.3086
ILMN_1719755	FBN3	0.00256974	0.147605	-0.2803
ILMN_1719763	MORG1	0.0281518	0.310203	-0.25575
ILMN_1719998	C9orf45	0.0464119	0.371189	-0.207
ILMN_1720048	CCL2	0.0118222	0.22869	2.9429
ILMN_1720114	GMNN	0.0388549	0.348911	0.442075
ILMN_1720270	CDR2	0.0211464	0.277416	-0.3908
ILMN_1720282	NQO1	0.0277274	0.308814	-0.65205
ILMN_1720285	ESD	0.00484577	0.169166	-0.39575
ILMN_1720303	OSTM1	0.0475945	0.375404	-0.248925
ILMN_1720430	PPDPF	0.0209876	0.277416	-0.44225
ILMN_1720431	ZNF420	0.0362213	0.33953	0.623
ILMN_1720484	CRTAP	0.0124036	0.233522	0.362325
ILMN_1720542	POLR2I	0.0496755	0.382304	-0.3181
ILMN_1720708	CSNK1D	0.0224721	0.283786	0.212075
ILMN_1720710	HSPB3	0.0265472	0.302786	-0.22485
ILMN_1720745	LOC645385	0.00383366	0.161078	0.3415
ILMN_1720771	STX11	0.000818392	0.107585	0.230875
ILMN_1720799	TECR	0.0091441	0.207098	-0.34075
ILMN_1720819	LOC653566	0.0420204	0.358343	0.1635
ILMN_1720838	DECR1	0.000255793	0.0768744	-0.46
ILMN_1720889	SC4MOL	0.00216588	0.141855	0.9479
ILMN_1721022	SHC1	0.0464349	0.371189	0.33175
ILMN_1721035	MS4A6A	0.00178291	0.134299	1.5009
ILMN_1721081	SP4	0.0399237	0.35194	-0.334475
ILMN_1721218	KRT13	1.75e-05	0.0557096	-0.12285
ILMN_1721241	PSCD2	0.0127685	0.235845	0.27605
ILMN_1721344	MOBKL2A	0.00214843	0.141855	0.338125
ILMN_1721741	ATPBD1B	0.0223524	0.282868	0.296625
ILMN_1721868	KPNA2	0.0391131	0.349857	0.21625
ILMN_1721876	TIMP2	0.00617641	0.185338	-0.2155
ILMN_1721901	CTNNAL1	7.8e-05	0.0605108	1.5934
ILMN_1721922	NAB2	0.0398865	0.35194	-0.28055
ILMN_1721989	ATP5F1	0.0249267	0.293952	-0.27875
ILMN_1722059	SAFB	0.00604466	0.183144	0.249825
ILMN_1722102	ANAPC11	0.0308511	0.321719	-0.20365
ILMN_1722156	RWDD2A	0.0084098	0.200762	-0.533775
ILMN_1722186	C2orf56	0.0122572	0.232732	0.25475
ILMN_1722309	ENDOG	0.0174967	0.259022	-0.4103
ILMN_1722446	CCDC60	0.0123858	0.233515	-0.556125
ILMN_1722502	CCT6A	0.00749278	0.19427	0.213075
ILMN_1722642	REEP3	0.0110962	0.222637	-0.2778
ILMN_1722662	RAD23B	0.000396369	0.0799867	0.711225
ILMN_1722688	ALG2	0.0254403	0.296664	0.564025
ILMN_1722742	SCLY	0.0201815	0.273025	-0.365025
ILMN_1722900	EIF4A1	0.00163623	0.133123	-0.215
ILMN_1722905	MRPS11	0.0488987	0.379735	-0.359325
ILMN_1723004	CD72	0.0263639	0.301443	0.302525
ILMN_1723021	ICMT	0.0219272	0.281035	-0.4022
ILMN_1723116	AMFR	0.0274863	0.306981	-0.631475
ILMN_1723156	PTPRA	0.0113422	0.224449	-0.437675
ILMN_1723486	HK2	0.00619411	0.185338	0.379525
ILMN_1723625	MAP4K2	8.96e-05	0.0605108	-0.57435
ILMN_1723632	PIGC	0.0440985	0.364563	-0.19205
ILMN_1723768	NLRX1	0.00235672	0.145008	-0.507075
ILMN_1723874	MRPS6	0.00361863	0.157471	0.322
ILMN_1723962	LXN	0.0120629	0.230499	-0.944825
ILMN_1723969	PLCB1	0.0365225	0.340622	0.789675
ILMN_1723978	LGALS1	0.0296689	0.315956	-0.4375
ILMN_1724139	TMEM123	0.019115	0.265523	0.44525
ILMN_1724207	IVD	0.0258106	0.298809	-0.77245
ILMN_1724309	FAM35A	0.0333693	0.329678	0.12275
ILMN_1724341	CXorf45	0.00821641	0.198317	-0.477225
ILMN_1724407	TACC3	0.00657114	0.186866	0.368225
ILMN_1724424	PRRT2	0.0429747	0.361312	0.499525
ILMN_1724493	LYSMD2	0.0186374	0.263328	0.4446
ILMN_1724533	LY96	0.00103608	0.120995	-0.48725
ILMN_1724718	NCK2	0.0197548	0.2704	0.637125
ILMN_1724753	NIN	0.0132946	0.238677	-0.361375
ILMN_1724806	RAPSN	0.00903955	0.206054	-0.441225
ILMN_1724811	PARN	0.0270538	0.305269	-0.3501
ILMN_1724825	PCBP2	0.0219734	0.281178	-0.2525
ILMN_1724884	SNORD22	0.0286428	0.312319	-0.608375
ILMN_1724959	SEC31A	0.0242845	0.291233	-0.288375
ILMN_1725031	LHFPL1	0.0196699	0.269937	0.484375
ILMN_1725108	SNX25	0.0209767	0.277416	0.228625
ILMN_1725183	TBCE	0.00967662	0.211716	-0.262075
ILMN_1725233	LOC645118	0.0292876	0.314604	0.24205
ILMN_1725247	GTF2A1	0.0352461	0.335508	-0.293125
ILMN_1725327	LOC643772	0.04158	0.35684	0.267575
ILMN_1725791	PTPLA	0.0460973	0.370519	-0.8447
ILMN_1725809	IL18BP	0.00376698	0.16011	-0.097775
ILMN_1725906	C1orf104	0.0454551	0.368683	0.17595
ILMN_1726144	LOC649620	0.0414377	0.356533	0.207775
ILMN_1726169	EDF1	0.00252406	0.147605	-0.48125
ILMN_1726181	C19orf52	0.0235326	0.28846	-0.324025
ILMN_1726222	FLOT2	0.00305033	0.155307	-0.416
ILMN_1726239	TBCA	0.0235074	0.28846	-0.2465
ILMN_1726421	METTL9	0.00205837	0.140359	-0.768325
ILMN_1726512	ZSCAN2	0.033903	0.331546	-0.3045
ILMN_1726516	SCRIB	0.00245542	0.145964	-0.301425
ILMN_1726565	PIK3R2	0.00656576	0.186866	-0.46775
ILMN_1726636	HECTD2	0.00177282	0.134299	0.498325
ILMN_1726720	NUSAP1	0.034997	0.335073	-0.383175
ILMN_1726755	COPS4	0.0485006	0.378456	-0.1462
ILMN_1727055	C12orf48	0.0331912	0.328999	-0.328975
ILMN_1727073	MEA1	0.000492674	0.0852681	-0.335825
ILMN_1727101	LUZP2	0.00884753	0.205545	-0.53845
ILMN_1727134	KLHDC5	0.00365858	0.158585	-0.396725
ILMN_1727271	WARS	0.00232561	0.145008	-0.52575
ILMN_1727281	TAF6L	0.0463803	0.371189	0.232125
ILMN_1727309	FAM82A2	0.0226826	0.285085	-0.72015
ILMN_1727332	ATPIF1	0.0182996	0.26234	-0.297625
ILMN_1727390	ATPAF2	0.0189896	0.265452	-0.4853
ILMN_1727438	KCND3	0.0311461	0.322151	-0.470075
ILMN_1727495	L3MBTL3	0.0381809	0.346711	0.30415
ILMN_1727553	C5orf54	0.0353533	0.335508	0.240625
ILMN_1727618	C8orf38	0.0191372	0.265523	-0.460475
ILMN_1727671	SSH1	0.0220649	0.281239	0.6164
ILMN_1727704	LRRC29	0.0208485	0.276893	-0.39445
ILMN_1727813	BRP44	0.00118562	0.124136	-0.417125
ILMN_1727965	ALDH3B1	0.019135	0.265523	-0.526925
ILMN_1728047	AKR1A1	0.00110696	0.124136	-0.54075
ILMN_1728048	LOC158160	0.00145425	0.130015	1.12543
ILMN_1728057	C6orf57	0.0159674	0.250768	-0.486775
ILMN_1728071	KRAS	0.00647942	0.186866	0.299175
ILMN_1728106	TNF	0.00406153	0.161501	1.56965
ILMN_1728224	OGFR	0.00204485	0.140359	0.328775
ILMN_1728262	SAA2	0.0415968	0.35684	-0.045525
ILMN_1728392	LOC255809	0.00942974	0.209521	-0.830075
ILMN_1728581	C3orf18	0.0163846	0.253239	-0.395375
ILMN_1728660	PMPCB	0.00337656	0.15574	-0.179325
ILMN_1728662	ALDH3B1	0.000490028	0.0852681	-0.71855
ILMN_1728698	GDE1	0.0134821	0.239542	-0.29835
ILMN_1728802	SDCCAG8	0.0103966	0.218324	-0.3862
ILMN_1728810	NDUFS1	0.0383299	0.347298	-0.36245
ILMN_1728907	SCAMP1	0.0159017	0.250768	-0.391575
ILMN_1728923	F2RL2	0.0320639	0.324647	0.0826998
ILMN_1729033	RPL9	0.0483325	0.377859	-0.304325
ILMN_1729188	HAMP	0.00280407	0.150295	-1.0475
ILMN_1729234	TPP1	0.0257343	0.298525	-0.301
ILMN_1729408	LOC647357	0.0110767	0.222616	0.25555
ILMN_1729417	GNE	0.0101267	0.216165	0.390325
ILMN_1729450	C16orf62	0.0180653	0.261366	-0.5005
ILMN_1729533	APOA1BP	0.0292423	0.314475	-0.30535
ILMN_1729563	UGDH	0.0075285	0.19427	0.373675
ILMN_1729596	INF2	0.00132894	0.126605	0.7777
ILMN_1729611	REEP4	0.042628	0.360584	0.262025
ILMN_1729645	BBC3	0.00447982	0.165023	-0.4016
ILMN_1729691	SLC16A6	0.035368	0.335508	0.624925
ILMN_1729749	HERC5	0.0157591	0.250077	-0.78735
ILMN_1729832	LOC653994	0.00242372	0.145106	0.813125
ILMN_1729915	PILRA	0.0108745	0.220953	-0.395425
ILMN_1729987	SRC	0.000515445	0.0861116	0.439325
ILMN_1730077	RPUSD2	0.0383198	0.347298	-0.2174
ILMN_1730101	GSPT2	0.0214808	0.278467	-0.314175
ILMN_1730176	ITGAX	0.0196376	0.269704	-0.582
ILMN_1730229	CGNL1	0.00946024	0.209521	0.14915
ILMN_1730260	N6AMT2	0.0239753	0.2901	-0.28135
ILMN_1730303	KBTBD7	0.0458671	0.369868	0.463325
ILMN_1730432	IGSF8	0.0298744	0.316128	-0.391175
ILMN_1730539	NPHP3	0.0435118	0.363081	-0.310675
ILMN_1730622	EVL	0.0131333	0.237825	-0.38575
ILMN_1730630	CXorf56	0.0355535	0.336736	-0.2386
ILMN_1730799	PHF12	0.0174202	0.258691	0.194175
ILMN_1730811	PLN	0.0408416	0.354447	0.0833
ILMN_1730825	SGOL1	0.0158775	0.250768	0.179425
ILMN_1730917	KMO	0.00268954	0.148267	0.5943
ILMN_1730940	KLHDC3	0.00537727	0.175918	-0.430075
ILMN_1730986	MALT1	0.0292158	0.314472	0.4423
ILMN_1731051	RAD52	0.0358401	0.338234	-0.39255
ILMN_1731070	ORC6L	0.026271	0.30124	0.3131
ILMN_1731101	USH2A	0.0369824	0.342187	-0.2462
ILMN_1731137	TXNDC9	0.0446113	0.366413	0.4107
ILMN_1731181	TEX2	0.0051233	0.173593	-0.6171
ILMN_1731287	ARFGAP3	0.021828	0.28051	0.4011
ILMN_1731484	RHOT1	0.0417074	0.357193	-0.513075
ILMN_1731561	ROBO3	0.0321939	0.325306	-0.50605
ILMN_1731714	CREB5	0.0105499	0.219177	0.690775
ILMN_1731745	NINJ2	0.00405844	0.161501	-0.746125
ILMN_1731891	UBXN8	0.0116394	0.227286	-0.33515
ILMN_1732053	SNRNP70	0.0353239	0.335508	-0.1292
ILMN_1732071	HIST2H2BE	0.0174088	0.258681	0.751025
ILMN_1732151	COL6A1	0.0210245	0.277416	-0.42255
ILMN_1732187	TMEM143	0.0491042	0.380329	-0.350675
ILMN_1732534	CHMP5	0.00627163	0.185551	-0.45
ILMN_1732577	TMEM216	0.000278937	0.0768744	0.457425
ILMN_1732609	KIAA1539	0.0217695	0.280148	0.228025
ILMN_1732612	SHB	0.0213619	0.277936	-0.34185
ILMN_1732688	DUT	0.0180757	0.261366	0.39705
ILMN_1732705	HCFC1	0.00747581	0.19427	0.1238
ILMN_1732923	SIPA1L2	0.031061	0.322151	0.3738
ILMN_1732967	KIAA1949	0.0464584	0.371189	0.28595
ILMN_1733045	RAB36	0.019361	0.267682	0.05555
ILMN_1733248	NRBP2	0.0257006	0.298525	-0.384825
ILMN_1733270	CD163	0.0481804	0.377304	0.441375
ILMN_1733390	LARP1B	0.0311612	0.322151	0.333025
ILMN_1733515	LOXL3	0.0141648	0.243401	-0.318825
ILMN_1733603	NDUFC1	0.029798	0.316128	-0.1465
ILMN_1733666	PLDN	0.00123963	0.124136	0.280226
ILMN_1733680	AZI2	0.00789609	0.197923	-0.311725
ILMN_1733799	FAM195B	0.0414607	0.356604	0.311125
ILMN_1733932	SNUPN	0.00753713	0.19427	-0.348975
ILMN_1733956	IARS	0.0405642	0.353186	-0.4955
ILMN_1733998	DHRS9	0.0162317	0.252415	-0.611975
ILMN_1734229	SPPL2A	0.000740088	0.102915	-0.228
ILMN_1734290	MAPRE3	0.00342907	0.15574	-0.458675
ILMN_1734312	GCN1L1	0.0138758	0.241941	-0.385325
ILMN_1734486	C1orf19	0.00650791	0.186866	-0.2939
ILMN_1734543	PTPRE	0.0433122	0.362209	0.33775
ILMN_1734559	SORD	0.019108	0.265523	-0.3361
ILMN_1735045	A4GALT	1.18e-05	0.0498235	1.4488
ILMN_1735093	TIMELESS	0.00946705	0.209521	-0.526775
ILMN_1735231	ZSWIM4	0.048418	0.37818	-0.345075
ILMN_1735347	MCEE	0.00106339	0.122402	-0.465975
ILMN_1735353	IRX1	0.0469062	0.372171	-0.33525
ILMN_1735461	DDX21	0.00413893	0.161983	0.42925
ILMN_1735658	RTTN	0.0247	0.293291	0.21785
ILMN_1735779	KCNJ8	0.0489847	0.379791	0.094175
ILMN_1735788	TRIOBP	0.0082086	0.198317	-0.3294
ILMN_1735798	OSBPL3	0.000705282	0.102007	-0.48125
ILMN_1735979	BCKDHA	0.0494137	0.381742	-0.382775
ILMN_1736002	COPS5	0.00998165	0.214405	-0.134825
ILMN_1736103	ITPR2	0.0494872	0.381899	-0.28965
ILMN_1736510	FOXN2	0.00548745	0.17786	0.43015
ILMN_1736527	TFCP2L1	0.00894986	0.205569	0.4254
ILMN_1736539	ALDH1L2	0.00646974	0.186866	-0.56445
ILMN_1736568	CASP2	0.04017	0.352048	0.146025
ILMN_1736585	TMED10	0.0166641	0.254209	-0.37265
ILMN_1736751	VPS26B	0.0379336	0.346195	-0.31595
ILMN_1736757	GNPTAB	0.00933167	0.208636	-0.488825
ILMN_1736834	SKIL	0.0279908	0.310005	0.2983
ILMN_1736982	PHACTR1	0.00144511	0.129721	0.464
ILMN_1737211	ZNF585A	0.0343857	0.333018	0.3506
ILMN_1737314	BCL6	0.0159412	0.250768	0.2183
ILMN_1737394	LMNA	0.0193221	0.267298	0.53055
ILMN_1737398	PTPLAD1	0.000283885	0.0768744	-0.5055
ILMN_1737426	PCMTD1	0.0161679	0.252239	-0.484925
ILMN_1737484	RTN4R	0.014831	0.247943	-0.5854
ILMN_1737497	LOC649009	0.0315262	0.323387	0.402725
ILMN_1737498	MLKL	0.0101993	0.216562	-0.4061
ILMN_1737574	LOC648605	0.00948853	0.209649	-0.457025
ILMN_1737588	C21orf33	0.0480245	0.376969	-0.3115
ILMN_1737604	FLJ10986	0.00521154	0.174999	-0.67645
ILMN_1737813	PRNPIP	0.0391305	0.349857	-0.33425
ILMN_1737947	LSM5	0.00819305	0.198317	-0.2925
ILMN_1737965	ELOVL4	0.00719196	0.192445	-0.357925
ILMN_1738027	BRCA1	0.000193717	0.0728162	-0.6629
ILMN_1738093	TMEM118	0.0445012	0.36613	-0.698675
ILMN_1738099	C2orf34	0.00891915	0.205545	-0.79225
ILMN_1738229	NDRG3	8.27e-06	0.0498235	-0.791825
ILMN_1738263	PIGU	0.00596096	0.182284	-0.3207
ILMN_1738482	CEP27	0.0342247	0.33251	0.79975
ILMN_1738529	BCS1L	0.00701102	0.191654	-0.40375
ILMN_1738558	RGS20	0.0439033	0.364438	-0.72615
ILMN_1738632	PRKAR1A	0.0134416	0.239403	-0.2755
ILMN_1738656	GLOD4	0.0314434	0.322892	-0.259575
ILMN_1738767	PLP2	0.0351822	0.335073	-0.248225
ILMN_1738921	ACAA1	0.0130901	0.237825	-0.493675
ILMN_1738955	C10orf104	0.00902739	0.206054	-0.3496
ILMN_1738992	MNDA	0.00663647	0.187145	-0.874975
ILMN_1739032	TMEM70	0.0358219	0.338234	0.156725
ILMN_1739155	OR9A4	0.0162563	0.252472	-0.31385
ILMN_1739210	NSL1	0.00841174	0.200762	-0.26285
ILMN_1739257	EIF3E	0.0358803	0.338234	-0.21975
ILMN_1739274	PDHB	0.00206199	0.140359	-0.2225
ILMN_1739497	GTF2H5	0.0499617	0.383024	-0.431525
ILMN_1739541	NMI	0.00779092	0.196926	0.621525
ILMN_1739558	CRELD1	0.0298684	0.316128	-0.3496
ILMN_1739586	FEZ2	0.0117406	0.227794	-0.26425
ILMN_1739622	PPP1R12A	0.0112359	0.223946	0.636075
ILMN_1739946	VKORC1	0.0039458	0.161441	-0.23675
ILMN_1739987	KCNH2	0.0455462	0.368955	0.12495
ILMN_1740024	NAALAD2	0.011984	0.230271	0.200575
ILMN_1740165	C14orf102	0.0174748	0.259021	-0.42355
ILMN_1740170	CHCHD10	0.00593741	0.182284	-0.26475
ILMN_1740217	HACE1	0.0115581	0.226604	-0.258175
ILMN_1740269	WNT2B	0.0173144	0.258092	-0.123825
ILMN_1740384	CDC25B	0.0292024	0.314472	0.5402
ILMN_1740407	CHSY3	0.0210244	0.277416	-0.144525
ILMN_1740443	LOC728811	0.012034	0.23042	0.0935
ILMN_1740487	CMTM7	0.0174026	0.258681	-0.52255
ILMN_1740505	SGMS1	0.00042513	0.0802046	0.589025
ILMN_1740604	RAB11FIP5	0.0170244	0.256613	-0.117425
ILMN_1740716	RBM26	0.0438279	0.364438	0.361575
ILMN_1740742	UROD	0.049516	0.381899	-0.46325
ILMN_1740875	FPR2	0.0184018	0.262881	-0.634825
ILMN_1741017	PIP4K2B	0.0481014	0.37714	-0.3615
ILMN_1741032	HERC3	0.0295113	0.315535	-0.341125
ILMN_1741054	SLC5A6	0.0401285	0.35194	-0.36245
ILMN_1741096	FDFT1	0.0120331	0.23042	0.62535
ILMN_1741159	MAP3K8	0.00680385	0.188857	0.48935
ILMN_1741204	KLHDC2	0.0277884	0.309065	-0.251325
ILMN_1741300	ZNF407	0.0110684	0.222616	0.2337
ILMN_1741404	MSC	0.00349039	0.156657	1.07967
ILMN_1741406	HOOK1	0.0418036	0.357855	0.13625
ILMN_1741475	C7orf47	0.0450379	0.36753	-0.2269
ILMN_1741556	MTMR1	0.00246338	0.145964	-0.39335
ILMN_1741572	AKAP8	0.0129557	0.236655	0.503225
ILMN_1741594	CLCN6	0.0401009	0.35194	0.404225
ILMN_1741711	DOPEY2	0.0440531	0.364438	-0.472125
ILMN_1741712	MS4A4A	0.0036218	0.157471	0.7825
ILMN_1741782	SS18	0.011449	0.225374	0.372175
ILMN_1741954	SMYD3	4.67e-05	0.0557096	-0.857575
ILMN_1741997	SNRPC	0.00178534	0.134299	-0.3916
ILMN_1742109	DNAJC19	0.0236413	0.289227	-0.26195
ILMN_1742124	KIAA1128	0.0308787	0.321719	0.403075
ILMN_1742145	ESPL1	0.0184724	0.26293	0.70515
ILMN_1742379	IFT122	0.045283	0.3683	-0.50155
ILMN_1742400	CEP350	0.0162469	0.252472	0.265975
ILMN_1742410	BCL2L1	0.00528576	0.174999	-0.7346
ILMN_1742456	OSTF1	0.0312898	0.32251	-0.30825
ILMN_1742461	UAP1	0.00985991	0.213471	0.46165
ILMN_1742705	SLC39A11	0.000768725	0.106283	-0.56385
ILMN_1742798	SFRS10	0.0113281	0.224449	0.47675
ILMN_1742827	EXOC4	0.000120548	0.0605108	-0.5893
ILMN_1742859	ACSS2	0.042916	0.361312	-0.582475
ILMN_1742869	TBC1D20	0.000525698	0.0866213	-0.426175
ILMN_1742887	LOC645058	0.0288891	0.312974	-0.25125
ILMN_1743065	PTPLAD1	0.0191386	0.265523	-0.456425
ILMN_1743275	SH3RF3	0.000814204	0.107585	-0.96625
ILMN_1743357	XPNPEP2	0.00025988	0.0768744	0.4958
ILMN_1743402	SIX4	0.0368421	0.341606	-0.1329
ILMN_1743662	KBTBD3	0.0238637	0.289944	-0.577675
ILMN_1743677	HNRNPU	0.0150149	0.249209	0.345425
ILMN_1743711	LOC650215	0.0485437	0.378601	-0.706475
ILMN_1743747	RUSC1	0.00749052	0.19427	0.360575
ILMN_1743911	SLC25A39	0.000235223	0.0732055	-0.389425
ILMN_1743933	TSHZ3	0.0266727	0.303247	0.708075
ILMN_1743966	BCL9L	0.00994037	0.214087	0.2845
ILMN_1744006	GFOD2	0.0237033	0.289457	0.2417
ILMN_1744023	MGC18216	0.00141441	0.12949	-0.522275
ILMN_1744046	DIAPH2	0.0314611	0.322892	-0.435675
ILMN_1744113	TNFAIP8L2	0.0211475	0.277416	-0.5361
ILMN_1744138	CHCHD7	0.0317192	0.323572	0.7187
ILMN_1744147	CEBPZ	0.0175689	0.259256	0.264875
ILMN_1744191	SLC6A1	0.0195532	0.269077	-0.3382
ILMN_1744244	DPAGT1	0.0367643	0.341539	-0.3333
ILMN_1744316	TATDN3	0.00341649	0.15574	-0.49905
ILMN_1744381	SERPINE1	0.00411977	0.161983	1.01848
ILMN_1744508	FAM53C	0.00804506	0.198317	-0.226275
ILMN_1744534	LYRM5	0.000279098	0.0768744	-0.50165
ILMN_1744647	CAND1	0.018641	0.263328	0.2061
ILMN_1744795	TBL1X	0.00122928	0.124136	-0.559475
ILMN_1744815	PVRL1	0.0443923	0.365614	0.45985
ILMN_1744822	BECN1	0.00992011	0.214034	-0.141175
ILMN_1744914	FUCA2	0.0304766	0.319607	0.23605
ILMN_1744937	PTPRM	0.0373183	0.34384	-0.640075
ILMN_1744980	ZCCHC7	0.0395011	0.350503	-0.25425
ILMN_1745021	SLC30A1	0.000707529	0.102007	0.963175
ILMN_1745116	ABHD12	0.00125906	0.124136	1.05783
ILMN_1745119	C7orf11	0.0450802	0.367625	-0.296475
ILMN_1745130	RBM9	0.0292934	0.314604	0.16625
ILMN_1745242	PLSCR1	0.0421115	0.358565	-0.433
ILMN_1745343	ZMAT2	0.00348049	0.156576	-0.448175
ILMN_1745365	PKNOX1	0.0175682	0.259256	0.43115
ILMN_1745385	HNRPM	0.0293725	0.315031	0.1685
ILMN_1745499	UXT	0.0419035	0.358038	0.38725
ILMN_1745620	KRCC1	0.00083777	0.108663	0.330275
ILMN_1745669	NY-REN-7	0.00975824	0.212255	-0.56935
ILMN_1745798	GTF2F2	0.0426605	0.360627	0.1046
ILMN_1745849	ENTPD5	0.00423893	0.162641	-0.5014
ILMN_1745954	CORO1C	0.00689701	0.190065	-0.2595
ILMN_1745963	FOLR2	0.0146273	0.247112	0.440425
ILMN_1745964	IRAK2	0.00355565	0.15724	0.546925
ILMN_1745991	GNRH1	0.0228202	0.285085	-0.492175
ILMN_1746029	SPATS2	0.0190463	0.265523	-0.3277
ILMN_1746135	PHF23	0.0170108	0.256569	0.207625
ILMN_1746317	NUPL1	0.02882	0.312731	0.2571
ILMN_1746368	SELT	0.00375959	0.160099	0.43705
ILMN_1746393	TSEN2	0.031373	0.322814	-0.21515
ILMN_1746492	RABL4	0.00115331	0.124136	-0.610425
ILMN_1746561	BCL2L2	0.0443929	0.365614	0.2859
ILMN_1746578	SLC23A2	9.14e-05	0.0605108	0.63615
ILMN_1746588	TALDO1	0.0063092	0.185551	-0.4375
ILMN_1746819	C5	0.0414182	0.356533	-0.5563
ILMN_1746864	PSCDBP	0.00353932	0.15724	0.810225
ILMN_1746948	MYL5	0.0128872	0.235949	-0.509125
ILMN_1747058	TRAPPC2L	0.0298839	0.316128	-0.1955
ILMN_1747183	GXYLT1	0.0470764	0.372925	0.34195
ILMN_1747195	PSMB8	0.0387886	0.348911	-0.3137
ILMN_1747197	SLC41A2	0.000129892	0.0605108	0.73565
ILMN_1747217	C15orf41	0.021947	0.281139	-0.1732
ILMN_1747281	EVI5L	0.00939571	0.209096	-0.3639
ILMN_1747395	SLC24A1	0.0138887	0.241941	-0.644025
ILMN_1747577	ALAD	0.00130332	0.125919	-0.66005
ILMN_1747589	HIST2H2AB	0.00157657	0.133123	0.649675
ILMN_1747598	PPP1R11	0.0400553	0.35194	-0.23425
ILMN_1747630	DEK	0.026189	0.301037	0.356175
ILMN_1747673	RASL10A	0.0220949	0.281239	0.284375
ILMN_1747697	CHML	0.0450254	0.36753	0.397325
ILMN_1747744	LHFPL2	0.000101776	0.0605108	0.825675
ILMN_1748077	DDX59	0.00547605	0.177783	0.469325
ILMN_1748124	TSC22D3	0.0176029	0.259322	0.600775
ILMN_1748272	MAP3K7IP3	0.00755913	0.19427	0.130025
ILMN_1748591	ODC1	0.013714	0.24065	-0.41665
ILMN_1748707	CRELD2	0.0428706	0.361312	0.252575
ILMN_1748803	ZDHHC9	0.029439	0.315042	-0.08385
ILMN_1748827	LOC388564	0.0448104	0.366928	-0.3587
ILMN_1748904	WTAP	0.00164174	0.133123	0.401325
ILMN_1749009	REXO2	0.000332634	0.0792295	-0.726475
ILMN_1749078	TIMP2	0.00291941	0.153681	-0.40055
ILMN_1749210	BUD13	0.00703543	0.191654	0.217175
ILMN_1749213	SDF2L1	0.00104584	0.121544	0.56595
ILMN_1749244	LYRM1	0.00726108	0.192689	0.21575
ILMN_1749410	PKP4	0.0312287	0.322241	-0.50455
ILMN_1749821	MED28	0.0261982	0.301037	0.188175
ILMN_1749882	STRN	0.00114368	0.124136	-0.279275
ILMN_1750052	NOP14	0.00408327	0.161559	-0.110825
ILMN_1750101	S100A11	0.0310316	0.322151	-0.30475
ILMN_1750158	ACOX1	0.00138618	0.128829	-0.440875
ILMN_1750321	LBA1	0.000363152	0.0794213	-0.5352
ILMN_1750496	ZBTB16	0.0241051	0.290529	0.339675
ILMN_1750658	HAX1	0.00152829	0.133123	-0.3431
ILMN_1750661	FBXW9	0.0234838	0.28846	-0.33945
ILMN_1750674	SDSL	0.000401779	0.0799867	-0.795625
ILMN_1750690	ARFIP2	0.0364048	0.340509	0.264275
ILMN_1750785	SYTL1	0.0434961	0.363081	-0.882175
ILMN_1750805	ARHGAP30	0.0250577	0.294486	0.368425
ILMN_1750940	SLITRK1	0.00683169	0.189343	-0.380125
ILMN_1750961	TM6SF1	0.0485822	0.378601	-0.32205
ILMN_1751020	PACSIN1	0.0311136	0.322151	-0.150075
ILMN_1751023	LOC390372	0.00823539	0.198317	0.2948
ILMN_1751034	ITPRIPL2	0.0238338	0.289808	0.236051
ILMN_1751102	AMY2A	0.0441673	0.364737	-0.2966
ILMN_1751161	COL7A1	0.0121476	0.23154	0.565425
ILMN_1751195	LOC653438	0.00438891	0.164718	-0.322
ILMN_1751234	C1GALT1C1	0.000862724	0.108663	-0.226625
ILMN_1751258	NDUFA4	0.0096347	0.211587	-0.17425
ILMN_1751264	CCDC126	0.000585424	0.0927585	-0.519325
ILMN_1751330	RBCK1	0.00665294	0.187193	-0.564775
ILMN_1751345	AP1S1	0.0109228	0.221373	-0.704125
ILMN_1751431	WIBG	0.00708237	0.191654	0.417825
ILMN_1751460	FEV	0.037407	0.344393	-0.2585
ILMN_1751561	CAMK1D	0.0273664	0.306639	0.5757
ILMN_1751596	HIVEP3	0.0237297	0.289485	0.434075
ILMN_1751630	TDRD10	0.0134573	0.239403	0.15515
ILMN_1751789	HNMT	0.043313	0.362209	0.269775
ILMN_1751956	MGST3	0.0119817	0.230271	-0.206
ILMN_1751963	ZCWPW1	0.0222099	0.281955	-0.353175
ILMN_1751975	ALOX15B	0.0216178	0.279302	-0.4639
ILMN_1752027	UBE3B	0.0364648	0.340622	-0.3465
ILMN_1752159	AHNAK	0.0308398	0.321719	0.263075
ILMN_1752380	ZNF565	0.0487779	0.379389	0.2938
ILMN_1752451	CTSH	0.0467878	0.371941	-0.438725
ILMN_1752478	DHRS3	0.0336613	0.330708	-0.686875
ILMN_1752582	RAB5B	0.00354016	0.15724	-0.158925
ILMN_1752589	TMEM183A	0.00938329	0.209093	-0.2485
ILMN_1752591	LEPROTL1	0.00561721	0.179339	-0.437875
ILMN_1752639	SLC25A24	0.0468463	0.371941	0.149975
ILMN_1752837	ARL8B	0.0263572	0.301443	0.16225
ILMN_1752895	STX8	0.0220323	0.281239	-0.357775
ILMN_1752899	BCL11A	0.00190081	0.137734	-0.576275
ILMN_1752923	IFNAR1	0.0063739	0.186361	-0.5347
ILMN_1752967	DHPS	0.00588876	0.181449	-0.2928
ILMN_1752988	C11orf17	0.00517731	0.174685	-0.395825
ILMN_1753010	PET112L	0.0466195	0.371729	-0.3937
ILMN_1753063	KIF15	0.0375942	0.345456	-0.14615
ILMN_1753183	CDCA4	0.0424898	0.359922	0.299975
ILMN_1753243	DNAJB11	0.00175857	0.134299	0.48575
ILMN_1753312	PLXDC2	0.00144061	0.129721	-0.585625
ILMN_1753467	SAMD4B	0.045824	0.369868	0.399375
ILMN_1753472	SUMF1	0.00162469	0.133123	-0.40965
ILMN_1753502	IGSF11	0.0312738	0.322483	-0.53705
ILMN_1753910	CRISPLD1	0.0101791	0.216323	-0.096225
ILMN_1753950	ZNF326	0.0294214	0.315042	0.374825
ILMN_1754179	AP1G2	0.00204855	0.140359	-0.2974
ILMN_1754234	ZMYND11	0.0429151	0.361312	-0.190975
ILMN_1754249	LOC442535	0.02553	0.297277	0.4973
ILMN_1754279	FBXW7	0.045801	0.369868	-0.1581
ILMN_1754304	SNRNP48	0.025363	0.29605	0.313975
ILMN_1754332	LOC85389	0.00503705	0.172965	0.227
ILMN_1754421	NDUFAF1	0.00259188	0.147845	-0.41055
ILMN_1754538	C10orf58	0.0350117	0.335073	-0.5366
ILMN_1754708	TNK2	0.0408016	0.354355	-0.2989
ILMN_1754839	DHX15	0.0479763	0.376809	0.26265
ILMN_1754860	MRPS12	0.0109901	0.221618	0.605125
ILMN_1754894	C1orf162	0.0425879	0.360584	-0.336
ILMN_1754912	GLE1	0.0367631	0.341539	-0.250925
ILMN_1755023	RAD50	0.0452567	0.3683	-0.321975
ILMN_1755075	IDI1	0.0019879	0.140359	1.1046
ILMN_1755123	GBA	0.013144	0.237825	-0.47125
ILMN_1755179	RNF180	0.0392444	0.349857	-0.27825
ILMN_1755203	CUBN	0.0162757	0.252609	-0.150425
ILMN_1755221	LMAN2L	0.00399598	0.161501	-0.40265
ILMN_1755303	ZNF217	0.0305286	0.319872	0.33435
ILMN_1755405	FRAG1	0.000212761	0.0732055	-0.84965
ILMN_1755620	IER5L	0.0296848	0.315986	-0.2218
ILMN_1755711	C17orf68	0.00238724	0.145106	-0.59295
ILMN_1755808	LOC654194	0.0302295	0.318091	0.2985
ILMN_1755862	PFAS	0.00688626	0.190065	-0.273525
ILMN_1755937	ANXA2	0.0107679	0.220705	-0.452525
ILMN_1756049	NT5DC3	0.022556	0.28395	-0.227
ILMN_1756104	LARP7	0.017833	0.260118	0.223325
ILMN_1756311	UFSP2	0.0350896	0.335073	-0.3273
ILMN_1756355	NDUFS3	0.00345553	0.155966	-0.47475
ILMN_1756542	TBC1D17	0.0140936	0.24292	-0.336575
ILMN_1756612	STK32A	0.000310008	0.077686	0.0765498
ILMN_1756867	ATE1	0.00590718	0.181725	0.372975
ILMN_1756873	USP48	0.00521743	0.174999	-0.328025
ILMN_1756937	ST8SIA4	0.0162191	0.252415	-0.68595
ILMN_1756942	SP3	0.0330362	0.32893	0.2425
ILMN_1756992	MUC1	0.00307074	0.155307	0.86255
ILMN_1757129	TMEM88	0.0179898	0.260711	-0.243575
ILMN_1757287	MAPK6	0.00602646	0.183099	0.438425
ILMN_1757317	LARS	0.00659134	0.18699	-0.4251
ILMN_1757388	OCEL1	4.86e-05	0.0557096	-0.4406
ILMN_1757552	PTRF	0.0271793	0.305672	0.67325
ILMN_1757646	UFM1	0.0107513	0.220705	0.1944
ILMN_1757730	TTC27	0.00341988	0.15574	-0.2779
ILMN_1757914	C19orf56	0.0172781	0.258092	-0.14125
ILMN_1757941	LOC643378	0.00697886	0.19106	0.14815
ILMN_1758049	NFIA	0.0242794	0.291233	-0.060725
ILMN_1758229	QSOX1	0.0128708	0.235949	0.823275
ILMN_1758232	GGCX	0.0237159	0.289464	-0.445825
ILMN_1758311	NET1	0.0456572	0.36911	0.579075
ILMN_1758315	SLC9A9	0.010161	0.216322	-0.674825
ILMN_1758323	ACPP	0.00669237	0.187496	0.4651
ILMN_1758629	DONSON	0.00715982	0.19222	0.230825
ILMN_1758633	CCDC130	0.0314017	0.322833	0.214175
ILMN_1758672	FAM107B	0.0494795	0.381899	0.50285
ILMN_1758906	GNA13	0.0309988	0.322151	0.2725
ILMN_1758918	BRD2	0.0127231	0.235719	0.354825
ILMN_1758928	IQSEC3	0.0482517	0.377545	-0.35095
ILMN_1759030	MAP4K5	0.0484867	0.378456	0.351225
ILMN_1759206	PLS1	0.0314534	0.322892	-0.132075
ILMN_1759792	CLIP4	0.0414232	0.356533	-0.45265
ILMN_1759948	RNF5P1	0.0140154	0.242759	-0.378425
ILMN_1759983	DR1	0.00133162	0.126605	0.3082
ILMN_1760049	SERGEF	0.0122798	0.232793	-0.451775
ILMN_1760062	IFI44	0.00262014	0.148256	-0.5291
ILMN_1760103	GKN1	0.0034198	0.15574	-0.11915
ILMN_1760121	RRAGC	0.0252966	0.295418	0.17645
ILMN_1760143	ADRM1	0.0319534	0.324437	0.21635
ILMN_1760174	MCCC1	0.00828991	0.199032	-0.52125
ILMN_1760245	TMEM42	0.0125363	0.234333	-0.3424
ILMN_1760490	ACVR1	0.0144942	0.245901	0.28715
ILMN_1760506	HSD17B7P2	0.00737343	0.194242	0.48575
ILMN_1760620	TMEM33	0.00603556	0.183099	-0.334125
ILMN_1760649	PCK2	0.0039036	0.161173	-0.690575
ILMN_1760667	POLR3GL	0.0339317	0.331558	-0.269675
ILMN_1760855	OCRL	0.0400435	0.35194	-0.212325
ILMN_1761010	PCCB	0.0228092	0.285085	-0.3714
ILMN_1761044	GNB1L	0.0485819	0.378601	0.601075
ILMN_1761058	ACAD11	0.042792	0.360888	-0.384375
ILMN_1761069	UVRAG	0.0212502	0.277616	0.3235
ILMN_1761120	TM2D3	0.0022484	0.142342	-0.155625
ILMN_1761159	ESYT1	0.00345223	0.155966	-0.4705
ILMN_1761242	COMMD1	0.000928705	0.113831	-0.401375
ILMN_1761259	EXT2	0.00144278	0.129721	-0.5174
ILMN_1761277	PDE4C	0.0418969	0.358038	0.59225
ILMN_1761450	DHRS4L2	0.0194512	0.268467	-0.431675
ILMN_1761486	C13orf34	5.65e-05	0.057629	0.361525
ILMN_1761531	SGPL1	0.0443325	0.365492	0.356775
ILMN_1761540	SEMA3F	0.0289683	0.31335	-0.5816
ILMN_1761721	VPS35	0.0304659	0.319607	-0.2575
ILMN_1761797	CSTB	0.00679593	0.188857	-0.098
ILMN_1761804	ALDH9A1	0.0221556	0.281413	-0.26
ILMN_1761828	E2F4	0.000155245	0.0643919	0.333275
ILMN_1761833	SLC40A1	0.045143	0.367988	-0.397375
ILMN_1761858	MID1	0.0147461	0.247902	0.1708
ILMN_1761961	CCDC90A	0.00272981	0.148914	-0.232675
ILMN_1761968	PPP1R14A	0.00117038	0.124136	1.1687
ILMN_1762115	CRYZL1	0.00113433	0.124136	-0.335575
ILMN_1762466	BBS4	0.0012545	0.124136	-0.3318
ILMN_1762531	FGF9	0.00514848	0.174201	0.2469
ILMN_1762764	SH3BGRL2	0.0371261	0.342804	-0.136125
ILMN_1762766	PTPRA	0.00955381	0.210472	-0.384625
ILMN_1762787	RNF26	0.00871824	0.20442	-0.3057
ILMN_1763007	HIAT1	0.00517157	0.174685	0.295175
ILMN_1763036	CLCN6	0.0184806	0.26293	0.6028
ILMN_1763147	NDUFB6	0.00905348	0.206054	-0.46685
ILMN_1763386	BID	0.0220951	0.281239	0.419125
ILMN_1763437	CHIC1	0.00341123	0.15574	0.195075
ILMN_1763467	LY6G5C	0.00402558	0.161501	-0.371075
ILMN_1763634	PEX14	0.0217765	0.280148	-0.555675
ILMN_1763638	BCAR3	0.0124325	0.233522	0.4145
ILMN_1763641	ZNF614	0.00528845	0.174999	0.4112
ILMN_1763828	MTF1	0.0240931	0.290529	0.480425
ILMN_1764030	CCL23	0.000186828	0.0713418	1.47115
ILMN_1764082	MBOAT1	0.0347746	0.334094	-0.426475
ILMN_1764091	R3HDM2	0.0233759	0.28846	-0.246925
ILMN_1764096	CCBL1	0.0242737	0.291233	-0.2608
ILMN_1764166	BCKDHB	0.0151486	0.249359	-0.439825
ILMN_1764168	STXBP3	0.0211386	0.277416	0.1848
ILMN_1764175	GPD1	0.0136914	0.24065	-0.77095
ILMN_1764228	DAB2	0.0287156	0.312578	-0.2515
ILMN_1764314	FGD1	0.0210233	0.277416	-0.090375
ILMN_1764361	DUSP16	0.0393168	0.349857	-0.354775
ILMN_1764380	GLTP	0.00789368	0.197923	-0.521
ILMN_1764414	SOS2	0.0275231	0.30725	-0.421275
ILMN_1764512	OR4X1	0.0239009	0.2901	-0.0870501
ILMN_1764577	MFNG	0.0153353	0.249887	0.2957
ILMN_1764596	MPST	0.0326018	0.326792	-0.4952
ILMN_1764754	RAMP1	0.000219526	0.0732055	0.901575
ILMN_1764794	PSMB2	0.0213494	0.277923	-0.284275
ILMN_1764850	HPCAL1	0.0058112	0.181088	-0.3555
ILMN_1765017	COL6A2	0.023465	0.28846	-0.427275
ILMN_1765044	CUTC	0.0132799	0.238592	-0.41205
ILMN_1765116	PAOX	0.00261195	0.148256	-0.533525
ILMN_1765146	IFNAR2	0.00535973	0.175906	0.311475
ILMN_1765159	ELMOD2	0.0454193	0.368683	-0.280775
ILMN_1765204	ST13	0.0362357	0.33953	0.25515
ILMN_1765232	C10orf59	0.0170624	0.256865	-0.6016
ILMN_1765401	RRN3	0.0228762	0.285503	0.492825
ILMN_1765523	TOLLIP	0.0175071	0.259022	0.348625
ILMN_1765649	IRF3	0.0152238	0.249482	-0.33105
ILMN_1765779	ADAM17	0.0099969	0.214536	0.526175
ILMN_1765796	ENO2	0.0150311	0.249209	0.516975
ILMN_1765829	NUFIP2	0.0430901	0.361695	0.234375
ILMN_1765880	C16orf57	0.0064042	0.186789	-0.347525
ILMN_1765979	LOC147645	0.00892925	0.205545	0.50355
ILMN_1766010	YARS	0.0274765	0.306981	-0.2935
ILMN_1766125	LONP1	0.000484784	0.0851274	-0.6602
ILMN_1766411	AP1S2	0.0319892	0.324437	-0.32875
ILMN_1766446	C6orf48	0.0112829	0.224449	-0.233775
ILMN_1766505	COMMD10	0.0161396	0.252068	-0.221975
ILMN_1766793	C9orf23	0.0481104	0.37714	-0.4078
ILMN_1766797	CCS	0.0202156	0.273025	-0.46025
ILMN_1766851	TMEM126B	0.00352484	0.15724	-0.4474
ILMN_1766896	ZDHHC19	0.00716208	0.19222	-0.902975
ILMN_1767142	ZNF280D	0.0404696	0.352987	-0.318575
ILMN_1767281	PPBP	0.0295521	0.315797	-0.37525
ILMN_1767349	ABCB4	0.00224637	0.142342	0.2471
ILMN_1767393	GRIA3	0.0376108	0.345465	0.12825
ILMN_1767422	POLR1D	0.0438245	0.364438	-0.186
ILMN_1767481	XRCC6BP1	0.0287571	0.312578	-0.4633
ILMN_1767612	BBS2	0.000118062	0.0605108	-0.6478
ILMN_1767848	PCMTD2	0.0402867	0.352396	-0.278575
ILMN_1768117	RBM25	0.035149	0.335073	0.327875
ILMN_1768162	LOC387826	0.0130112	0.237489	0.3311
ILMN_1768282	SNX21	0.00920464	0.20758	-0.147575
ILMN_1768483	KCNK3	0.00205205	0.140359	-0.501225
ILMN_1768751	MTA3	0.0360266	0.338816	-0.4918
ILMN_1768867	AP3B1	0.00781824	0.197359	-0.26275
ILMN_1768973	HIST2H2AC	0.000480976	0.0851274	1.19885
ILMN_1769031	FRAP1	0.0207023	0.276532	-0.49425
ILMN_1769116	LCN12	0.0455228	0.368955	-0.124275
ILMN_1769118	2009-09-01	0.0409686	0.355036	-0.20325
ILMN_1769191	GNAS	0.031158	0.322151	-0.41075
ILMN_1769388	GJB2	0.0477185	0.376135	-0.720875
ILMN_1769394	PLCD1	0.0154855	0.250077	-0.49045
ILMN_1769433	IQGAP2	0.00403115	0.161501	-0.637925
ILMN_1769449	MBLAC2	0.0345934	0.333525	-0.254175
ILMN_1769532	FAM86B1	0.0274692	0.306981	-0.54355
ILMN_1769550	SLFN5	0.0415081	0.356756	-0.3135
ILMN_1769601	MGC16169	0.00967459	0.211716	-0.72895
ILMN_1769931	SFPQ	0.00163074	0.133123	0.587525
ILMN_1770085	BTG2	0.0241379	0.290779	0.6079
ILMN_1770244	CBX1	0.00189129	0.137593	-0.36625
ILMN_1770245	EPB41L5	0.000104315	0.0605108	-0.65905
ILMN_1770373	TMEM39A	0.018196	0.262121	0.3084
ILMN_1770410	LOC554223	0.0221111	0.281294	0.384175
ILMN_1770412	AHCYL1	0.00383662	0.161078	-0.39675
ILMN_1770498	LOC728411	0.0385682	0.347894	-0.107925
ILMN_1770673	AKNA	0.00214618	0.141855	-0.330525
ILMN_1770811	PELO	0.0271912	0.305672	0.436525
ILMN_1770936	COQ5	0.0259881	0.30043	-0.2618
ILMN_1770977	TMEM134	0.0134068	0.239403	-0.32245
ILMN_1771003	HAUS4	0.0124541	0.233522	-0.577925
ILMN_1771019	MTMR4	0.0336692	0.330708	0.170925
ILMN_1771026	GARS	0.00569341	0.179667	-0.37825
ILMN_1771093	ZNF414	0.00264889	0.148256	-0.399075
ILMN_1771320	FLJ38717	0.0130366	0.237592	0.312475
ILMN_1771411	ALG6	0.00368696	0.15866	-0.517175
ILMN_1771593	RRM1	0.0241615	0.290917	-0.2094
ILMN_1771688	RAB7B	0.00791461	0.197923	0.540575
ILMN_1771689	EXD2	0.00162754	0.133123	-0.5278
ILMN_1771805	ELK4	0.0383493	0.347298	0.459575
ILMN_1771835	NUP54	0.0191188	0.265523	0.37735
ILMN_1771957	MAN1B1	0.000636219	0.0981122	-0.356475
ILMN_1771987	SLC44A2	0.0212565	0.277616	-0.8658
ILMN_1772113	U2AF1	0.00753612	0.19427	0.330975
ILMN_1772189	ABCD1	0.00578857	0.180617	-0.5403
ILMN_1772241	SQLE	0.0351142	0.335073	0.8814
ILMN_1772261	GLG1	0.0098003	0.212593	-0.16675
ILMN_1772286	OCIAD2	0.0238405	0.289808	0.320775
ILMN_1772289	CHI3L1	0.00285983	0.15154	-0.6122
ILMN_1772302	MTHFS	0.0042987	0.164018	-0.631925
ILMN_1772409	FAHD2A	0.0284022	0.311435	-0.3084
ILMN_1772489	SDCCAG1	0.0165007	0.253239	-0.17175
ILMN_1772646	LOC388681	0.0461458	0.370661	0.29615
ILMN_1772686	FGD3	0.0374889	0.344751	0.341125
ILMN_1772731	HAGH	0.0146709	0.247467	-0.251875
ILMN_1772743	PIGK	0.0245162	0.29235	-0.26835
ILMN_1772786	KIF16B	0.00169611	0.134299	-0.38825
ILMN_1772821	KIAA1671	0.0181102	0.261366	0.422175
ILMN_1773063	OSBPL1A	0.0323284	0.325408	-0.287
ILMN_1773073	PHYH	0.0168381	0.255521	-0.396225
ILMN_1773154	NFKBIA	0.049505	0.381899	0.38625
ILMN_1773380	UNC13D	0.00549319	0.17786	-0.497325
ILMN_1773470	ST5	0.0298661	0.316128	-0.658975
ILMN_1773561	RAP2C	0.0464477	0.371189	0.202925
ILMN_1773576	CPNE3	0.0107706	0.220705	-0.379325
ILMN_1773620	SMARCC2	7.82e-05	0.0605108	-0.524725
ILMN_1773742	DNAJB9	0.0132144	0.238126	0.42055
ILMN_1773780	FAM173A	0.00938225	0.209093	-0.469375
ILMN_1773855	CPT1C	0.02916	0.314293	-0.10025
ILMN_1773865	HSPA5	3.21e-05	0.0557096	0.777825
ILMN_1773935	TMEM165	0.00886207	0.205545	0.2634
ILMN_1773963	GNA15	0.0102852	0.217425	0.297075
ILMN_1774287	CFB	0.0131995	0.238037	0.681625
ILMN_1774373	NIPAL2	0.00380304	0.160919	-0.750225
ILMN_1774382	NR2C1	0.0217238	0.279984	0.183325
ILMN_1774584	C2orf28	0.022407	0.28326	-0.2675
ILMN_1774617	NAB1	0.0177315	0.259829	0.203225
ILMN_1774661	SNRPB	0.00402056	0.161501	0.162
ILMN_1774689	TUSC3	0.0224874	0.28383	-0.0854001
ILMN_1774708	ORMDL2	0.00327065	0.15574	-0.3245
ILMN_1774779	LOC647121	0.0224539	0.283704	1.02365
ILMN_1774938	AKR1A1	0.0481268	0.37714	-0.570325
ILMN_1775111	SND1	0.0125091	0.234182	-0.40245
ILMN_1775192	BCLAF1	0.0078356	0.197383	-0.136475
ILMN_1775304	DNAJB1	0.000452734	0.0825108	0.729525
ILMN_1775330	C15orf52	0.00733203	0.193883	-0.856675
ILMN_1775466	RPP38	0.0127403	0.235719	-0.2169
ILMN_1775501	IL1B	0.0215674	0.27895	1.5555
ILMN_1775542	FAIM3	0.00340607	0.15574	-1.63385
ILMN_1775579	ACAD9	0.00285776	0.15154	-0.477375
ILMN_1775677	TYSND1	0.00685652	0.189813	-0.415075
ILMN_1775692	EIF4G3	0.00065824	0.0995929	-0.36985
ILMN_1775708	SLC2A3	0.0067027	0.187496	0.595
ILMN_1775822	PDGFB	0.0299075	0.316128	0.7096
ILMN_1775901	PHF5A	0.0227321	0.285085	-0.2706
ILMN_1776076	POFUT1	0.0257448	0.298525	-0.169325
ILMN_1776102	PSMD10	0.0214953	0.278467	-0.2087
ILMN_1776105	PSPH	0.00293818	0.154309	-0.56595
ILMN_1776147	C21orf59	0.0356924	0.33752	-0.32825
ILMN_1776157	2004-09-01	0.00932103	0.208592	-1.18238
ILMN_1776181	BIRC3	0.00826251	0.198573	0.715225
ILMN_1776297	GOLGA4	0.01343	0.239403	0.60825
ILMN_1776337	CHORDC1	0.0165644	0.253427	0.50555
ILMN_1776490	C17orf53	0.000138665	0.0617755	0.678375
ILMN_1776515	MPPE1	0.00808608	0.198317	-0.354625
ILMN_1776522	RAG1AP1	0.00471198	0.168184	0.480025
ILMN_1776653	SCML1	0.000297183	0.0768744	0.57775
ILMN_1776850	ITGB1BP3	0.0191977	0.266189	-0.5106
ILMN_1776905	FAM23B	0.00494319	0.170615	1.43753
ILMN_1777519	ITGB7	0.00201492	0.140359	0.5613
ILMN_1777556	SOAT2	0.022053	0.281239	0.0699499
ILMN_1777708	C14orf121	0.0375819	0.345456	-0.3683
ILMN_1777765	C12orf10	0.0274484	0.306981	0.25585
ILMN_1777881	TSPAN17	0.0126269	0.235224	-0.3245
ILMN_1777906	RPRC1	0.000170766	0.0671937	0.385
ILMN_1778010	IL32	0.006981	0.19106	0.149175
ILMN_1778078	VPS16	0.0287917	0.312578	-0.38415
ILMN_1778079	2004-09-01	0.00323766	0.15574	0.3839
ILMN_1778104	ACADM	0.049363	0.381474	-0.38295
ILMN_1778121	CALN1	0.0354472	0.335995	-0.33695
ILMN_1778144	FLJ20489	0.00247596	0.146349	-0.715
ILMN_1778154	LOC399888	0.0335727	0.330708	-0.5642
ILMN_1778173	AK3	0.0155963	0.250077	-0.278425
ILMN_1778319	DMKN	0.016142	0.252068	-0.0667501
ILMN_1778321	SLC2A6	0.0473857	0.374273	0.712525
ILMN_1778337	TCF2	0.028793	0.312578	0.212375
ILMN_1778523	KLF9	0.00750859	0.19427	0.492275
ILMN_1778543	LOC653874	0.000861335	0.108663	-0.628525
ILMN_1778587	PPP2R2D	0.012086	0.230756	0.33695
ILMN_1778599	SP140	0.021923	0.281035	-0.560225
ILMN_1778625	CD44	0.00233262	0.145008	0.251775
ILMN_1778684	BRE	0.00991756	0.214034	-0.37585
ILMN_1778709	PICALM	0.0109588	0.221435	0.62295
ILMN_1779043	CACNG6	0.042019	0.358343	-0.359275
ILMN_1779076	HINT3	0.044708	0.3665	-0.19755
ILMN_1779095	CEBPE	0.0198375	0.27046	0.42305
ILMN_1779214	ATM	0.0393852	0.350107	-0.3397
ILMN_1779264	PSMG1	0.0392569	0.349857	-0.287625
ILMN_1779399	SNRPA	0.0115671	0.226604	-0.241725
ILMN_1779410	VAPA	0.00470268	0.168102	0.1773
ILMN_1779423	MRPS14	0.0277974	0.309065	-0.356025
ILMN_1779530	COG6	0.0102976	0.217458	-0.505625
ILMN_1779558	GAS6	0.0144558	0.245596	1.13118
ILMN_1779633	PSMD6	0.0154768	0.250077	0.122125
ILMN_1779674	PTPRG	0.00305467	0.155307	-0.234625
ILMN_1779706	TP53BP2	0.00693564	0.190271	0.32415
ILMN_1779875	THY1	0.0301271	0.317463	-0.050875
ILMN_1779965	AK1	0.0160756	0.251941	-0.6109
ILMN_1780057	RENBP	0.00929482	0.208199	-0.41125
ILMN_1780302	DYNC1H1	0.0399029	0.35194	0.230575
ILMN_1780618	TMEM192	0.00177631	0.134299	-0.327375
ILMN_1780825	RRAS	0.0141569	0.243401	-0.685575
ILMN_1780831	SLC6A12	0.0350845	0.335073	-0.583525
ILMN_1780898	PRKCH	0.0172239	0.258004	-0.5374
ILMN_1780940	PPP2R5D	0.0478484	0.376448	-0.308
ILMN_1780987	RFXANK	0.00246323	0.145964	-0.355925
ILMN_1781174	KIAA1009	0.0398489	0.351925	-0.29945
ILMN_1781207	FYN	0.0039609	0.161501	1.04007
ILMN_1781231	SLC25A38	0.0440188	0.364438	-0.31925
ILMN_1781234	CCDC22	0.00468397	0.167715	-0.591625
ILMN_1781281	EPPB9	0.032775	0.327437	-0.147025
ILMN_1781285	DUSP1	0.00648865	0.186866	0.570375
ILMN_1781373	IFIH1	0.0277532	0.308958	0.166525
ILMN_1781388	PGM5	0.00211508	0.140949	-0.753575
ILMN_1781536	FAH	0.00029125	0.0768744	-0.738425
ILMN_1781560	ST3GAL6	0.00888315	0.205545	0.493475
ILMN_1781565	MESDC1	0.000522319	0.0866213	0.7151
ILMN_1781626	C1S	0.00754537	0.19427	0.48705
ILMN_1781638	HDDC3	0.0366152	0.340887	-0.433925
ILMN_1781677	LOC643988	0.00850491	0.201977	-0.504475
ILMN_1781700	IL18R1	0.0164625	0.253239	0.176575
ILMN_1781752	CLEC16A	0.0193896	0.267924	-0.3807
ILMN_1781819	PAPSS1	0.0065001	0.186866	-0.417
ILMN_1781952	MGST1	0.00821894	0.198317	-0.9118
ILMN_1781983	AP1B1	0.0131352	0.237825	0.273875
ILMN_1782015	FCRLB	0.0450357	0.36753	1.13487
ILMN_1782045	FKBP4	0.00311584	0.155307	0.299075
ILMN_1782070	NPL	1.94e-05	0.0557096	-0.74825
ILMN_1782487	LOC400759	0.0142347	0.243559	0.7286
ILMN_1782504	MTERFD1	0.0316159	0.323572	-0.173825
ILMN_1782685	LOC652672	0.0246911	0.293291	-0.362125
ILMN_1782749	ZNF468	0.0311118	0.322151	0.295475
ILMN_1782810	ARPM1	0.0159531	0.250768	0.109675
ILMN_1782897	CAPRIN1	0.00539666	0.175918	0.311125
ILMN_1782993	DHODH	0.0172671	0.258092	-0.118675
ILMN_1783149	CDH23	0.0010597	0.122402	-1.56635
ILMN_1783170	ING3	0.00706361	0.191654	0.8828
ILMN_1783443	ALOX15	0.000573394	0.0925781	1.4157
ILMN_1783593	CCL13	0.00475164	0.168786	2.60635
ILMN_1783695	EPRS	0.00013515	0.0613453	-0.59
ILMN_1783709	RRAGA	0.00310485	0.155307	0.214725
ILMN_1784110	PCTK3	0.000212744	0.0732055	-0.8242
ILMN_1784175	KIAA1383	0.0121419	0.23154	-0.36905
ILMN_1784207	C1orf128	0.0249904	0.29427	0.3363
ILMN_1784230	TRIM43	0.0286857	0.3124	-0.4705
ILMN_1784238	SEC22B	0.0100106	0.21464	-0.297125
ILMN_1784264	TNFSF13	0.00479283	0.169007	0.986525
ILMN_1784364	STARD5	0.00314781	0.155307	0.844125
ILMN_1784410	UBP1	0.00575282	0.180437	0.277725
ILMN_1784630	KBTBD11	0.00897872	0.205715	-0.39635
ILMN_1784655	TLCD1	0.0276184	0.307885	-0.485025
ILMN_1784749	GAS6	0.00644636	0.186866	1.0313
ILMN_1784863	CD36	0.0240055	0.2901	-0.53285
ILMN_1784879	FLJ32955	0.0337957	0.330708	-0.331075
ILMN_1785161	CHCHD6	0.0147793	0.247916	-1.01085
ILMN_1785179	UBE2G2	0.0187499	0.263822	-0.32805
ILMN_1785266	OFD1	0.0052442	0.174999	-0.248275
ILMN_1785284	ALDH6A1	0.00336678	0.15574	-0.5061
ILMN_1785330	SH3BP4	0.00156557	0.133123	0.97715
ILMN_1785570	SUSD3	0.0189724	0.265452	-0.37855
ILMN_1785592	DUSP13	0.0133333	0.239182	-0.394575
ILMN_1785615	SUMO1P1	0.0292652	0.314581	-0.4919
ILMN_1785646	PMP22	0.00527657	0.174999	0.3755
ILMN_1785699	PTHLH	0.0281016	0.310203	-0.0706
ILMN_1785857	KIAA1160	0.0343212	0.332771	-0.27375
ILMN_1785926	ZNF621	0.0108151	0.220953	-0.223075
ILMN_1786039	RNF34	0.0109154	0.221373	0.2984
ILMN_1786105	PCBD1	0.010328	0.217566	-0.25085
ILMN_1786211	HERC1	0.0113451	0.224449	-0.243975
ILMN_1786275	PAPOLG	0.00565251	0.179396	-0.2958
ILMN_1786310	MVK	0.00011761	0.0605108	1.06167
ILMN_1786328	WDR40A	0.0421803	0.358762	-0.26155
ILMN_1786357	CENTD2	0.0108435	0.220953	-0.562625
ILMN_1786396	ZZEF1	0.0468307	0.371941	-0.235175
ILMN_1786429	P2RY5	0.00174765	0.134299	0.6428
ILMN_1786433	BCCIP	0.048028	0.376969	-0.33865
ILMN_1786612	PSME2	0.0439753	0.364438	-0.2385
ILMN_1786628	LOC653355	0.0261385	0.301037	-0.178025
ILMN_1786658	BOLA3	0.00958847	0.210969	-0.59025
ILMN_1786759	C11orf10	0.0250543	0.294486	-0.22875
ILMN_1786972	SARS	0.0425995	0.360584	-0.373975
ILMN_1787115	WWTR1	0.0378934	0.346088	-0.681625
ILMN_1787127	SLC43A2	0.0139701	0.242508	0.4862
ILMN_1787190	NRP2	0.0167281	0.254863	0.675225
ILMN_1787345	FKBP11	0.0232598	0.287988	0.42605
ILMN_1787511	THUMPD2	0.0455829	0.369086	-0.13765
ILMN_1787576	CLCNKA	0.0198905	0.270955	-0.12275
ILMN_1787680	SELS	0.000466445	0.0843704	0.3285
ILMN_1787691	CITED4	0.0345304	0.333479	-0.3968
ILMN_1787705	ATP6V1B2	0.0118958	0.229605	-0.31575
ILMN_1787718	SLC27A1	0.00157713	0.133123	-0.81185
ILMN_1787919	PARVB	0.00311586	0.155307	-0.50875
ILMN_1788022	CDKAL1	0.00794474	0.198059	-0.509125
ILMN_1788024	PCID2	0.0353626	0.335508	0.291875
ILMN_1788059	PCGF5	0.00311531	0.155307	0.533525
ILMN_1788180	RAB13	0.0333085	0.329212	-0.351675
ILMN_1788356	C11orf17	0.0138031	0.241148	-0.426575
ILMN_1788363	MLH1	0.0337577	0.330708	-0.28455
ILMN_1788547	GCLM	0.000222182	0.0732055	1.05683
ILMN_1788604	WBP2	0.0380325	0.346395	-0.124
ILMN_1788607	RPL23A	0.0234359	0.28846	-0.21495
ILMN_1788802	GCH1	0.0130328	0.237592	-0.275775
ILMN_1788874	SERPINA3	0.0487968	0.379413	-0.187525
ILMN_1788931	DOCK8	0.0449371	0.367503	-0.408775
ILMN_1789074	HSPA1A	0.0256779	0.298525	0.853
ILMN_1789123	PLK4	0.0151989	0.249482	0.523575
ILMN_1789240	MLST8	0.0392082	0.349857	-0.28245
ILMN_1789342	NDUFS2	0.0325396	0.326441	-0.2362
ILMN_1789349	UBQLN4	0.00479797	0.169007	-0.4659
ILMN_1789361	PKD2L1	0.00442068	0.165023	-1.08637
ILMN_1789436	C1orf218	0.00295059	0.154309	0.639925
ILMN_1789492	ZDHHC8	0.0105551	0.219177	-0.20885
ILMN_1789500	KIAA1875	0.0378415	0.34601	0.295175
ILMN_1789614	TPT1	0.0351624	0.335073	-0.39575
ILMN_1789641	ABCG2	0.0351829	0.335073	0.603
ILMN_1789830	CFLAR	0.00559211	0.179136	0.324575
ILMN_1790062	FAM105B	0.00910004	0.206333	0.32075
ILMN_1790106	PLP1	0.0272854	0.306159	-0.516125
ILMN_1790136	C20orf20	0.007705	0.196086	0.49085
ILMN_1790352	PIGZ	0.0296279	0.315939	-0.2324
ILMN_1790461	C6orf125	0.00376006	0.160099	-0.5482
ILMN_1790471	CICE	0.0384943	0.347749	-0.339925
ILMN_1790637	C11orf80	0.0285867	0.312319	-0.451375
ILMN_1790650	C16orf63	0.0495985	0.382286	0.29605
ILMN_1790810	HCN4	0.0171551	0.257615	-0.610375
ILMN_1790909	NFE2L2	0.000953692	0.114981	0.21175
ILMN_1790951	C19orf50	0.0269401	0.304858	-0.18605
ILMN_1790971	LOC652324	0.0291563	0.314293	-0.5225
ILMN_1790978	ATG7	0.00339571	0.15574	-0.48925
ILMN_1791211	DOK2	0.0142609	0.243661	0.66995
ILMN_1791248	C20orf175	0.0213179	0.277814	-0.80995
ILMN_1791306	C9orf103	0.00362634	0.157471	-0.66755
ILMN_1791328	STK39	0.00765846	0.195583	-0.666075
ILMN_1791332	ATP5O	0.0415566	0.35684	-0.26125
ILMN_1791396	DGCR6	0.0295916	0.315832	-0.275825
ILMN_1791656	C10orf137	0.0113587	0.224533	0.317225
ILMN_1791770	SMARCC2	0.007382	0.194242	-0.5438
ILMN_1791840	RALBP1	0.0194934	0.268895	-0.260225
ILMN_1791867	EPB41L4A	0.0159685	0.250768	-0.506675
ILMN_1791949	PGBD1	0.0475922	0.375404	-0.16685
ILMN_1792076	TRERF1	0.00329422	0.15574	0.3209
ILMN_1792435	STAG1	0.00451928	0.16548	0.36795
ILMN_1792473	AIF1	0.0126843	0.235634	0.596775
ILMN_1792489	ARPC2	0.0185035	0.26293	-0.27725
ILMN_1792587	VPS4B	0.0412928	0.356178	0.1714
ILMN_1792733	FOXA3	0.0455969	0.369086	-0.103025
ILMN_1792741	AMACR	0.0460689	0.370414	-0.363725
ILMN_1792885	CTSC	0.00229877	0.144391	1.05773
ILMN_1792910	MNT	0.0162962	0.252764	-0.3133
ILMN_1793201	HAGHL	0.00618216	0.185338	-0.63835
ILMN_1793287	LOC642755	0.00864965	0.203425	-0.699075
ILMN_1793360	APITD1	0.0382037	0.346711	-0.59255
ILMN_1793410	SNTB1	0.00117099	0.124136	-0.66135
ILMN_1793474	INSIG1	0.000410916	0.0799867	1.53075
ILMN_1793517	RASAL1	4.43e-05	0.0557096	1.85928
ILMN_1793651	UBE2N	0.00481411	0.169166	0.2457
ILMN_1793712	SCAMP3	0.00926656	0.207851	-0.280425
ILMN_1793732	FARS2	0.0022755	0.143679	-0.5306
ILMN_1793770	DNAJB6	0.000355163	0.0794213	0.58075
ILMN_1793829	TMCO1	0.0466598	0.371729	-0.136
ILMN_1793846	BZW1	0.0443627	0.365614	0.6084
ILMN_1793990	ID2	0.00319342	0.15574	-0.484199
ILMN_1794017	SERTAD1	0.0102188	0.216661	0.405075
ILMN_1794074	MXI1	0.00491847	0.17025	-0.61635
ILMN_1794132	NDUFS8	0.0128876	0.235949	-0.312
ILMN_1794190	CCPG1	0.0215965	0.279177	-0.74335
ILMN_1794260	FBXL10	0.00646804	0.186866	0.31125
ILMN_1794306	USP28	0.0188409	0.264597	-0.0734502
ILMN_1794333	POU2F1	0.001652	0.133123	0.7069
ILMN_1794349	XYLB	0.0201835	0.273025	-0.579975
ILMN_1794386	IL2RG	0.00451857	0.16548	-0.500175
ILMN_1794473	PHF17	0.0490799	0.380263	0.03205
ILMN_1794912	ATP5H	0.0173062	0.258092	-0.2885
ILMN_1794927	LOC90925	0.00408811	0.161559	-0.9266
ILMN_1794956	BBS9	0.00570561	0.179667	-0.6355
ILMN_1795055	LRRC3	0.0240937	0.290529	0.30385
ILMN_1795158	FGR	0.015627	0.250077	-0.34475
ILMN_1795190	CLDN2	0.0497928	0.382418	-0.0828248
ILMN_1795336	PTER	0.0109453	0.221435	-0.557775
ILMN_1795383	RPUSD3	0.0413522	0.356435	-0.343875
ILMN_1795419	C2orf24	0.0294306	0.315042	0.355825
ILMN_1795431	KLRA1	0.0317098	0.323572	0.189575
ILMN_1795639	MGMT	0.0187186	0.263803	-0.25905
ILMN_1795778	P4HA2	0.0385194	0.347846	-0.2461
ILMN_1795822	DIS3L	0.0364438	0.340609	-0.314725
ILMN_1795835	LOC338758	0.031756	0.323572	0.559325
ILMN_1795839	SCCPDH	0.0140689	0.24292	-0.647275
ILMN_1795865	FGFRL1	0.000971752	0.11573	1.00577
ILMN_1795963	OKL38	0.000274235	0.0768744	1.13805
ILMN_1795964	UBR1	0.00904125	0.206054	-0.285275
ILMN_1796126	MXRA7	0.0313488	0.322703	0.503475
ILMN_1796177	GIPC1	0.0248729	0.293748	-0.25185
ILMN_1796245	DNASE2	0.00071741	0.102123	-0.988875
ILMN_1796316	MMP9	0.0483069	0.377802	-0.791
ILMN_1796336	MAP1S	0.00504051	0.172965	1.00435
ILMN_1796417	ASNS	0.0267661	0.303875	-1.17055
ILMN_1796430	PSMD3	0.0283917	0.311435	0.279275
ILMN_1796458	GABARAPL2	0.0150645	0.249282	-0.3115
ILMN_1796484	LOC647250	0.0459139	0.36991	0.39665
ILMN_1796508	TOP1MT	0.00122715	0.124136	-0.473925
ILMN_1796537	FYB	0.000275128	0.0768744	-0.763925
ILMN_1796595	C5orf22	0.0470164	0.37268	-0.303625
ILMN_1796710	PHC1	0.00774633	0.196772	0.46615
ILMN_1796755	ITGB5	0.039468	0.350374	-0.451325
ILMN_1796830	UBE2L3	6.88e-05	0.0605108	1.5461
ILMN_1796847	PITX2	0.00327952	0.15574	-0.173475
ILMN_1797055	LIN52	0.00556964	0.179136	-0.421125
ILMN_1797209	TSGA14	0.00799159	0.198317	-0.535275
ILMN_1797236	TGM2	0.0164996	0.253239	1.22955
ILMN_1797310	ATP6V1D	0.0011222	0.124136	-0.30225
ILMN_1797318	HSPA14	0.0393956	0.350107	0.238275
ILMN_1797332	NARS2	0.00218492	0.142061	-0.5158
ILMN_1797342	FNBP1	0.0362578	0.33953	-0.318375
ILMN_1797383	RFPL1S	0.0446006	0.366413	0.0562252
ILMN_1797531	PRKAG2	0.0359342	0.338497	0.29605
ILMN_1797557	PLEKHA6	0.0149668	0.249209	-0.0822251
ILMN_1797594	NFAT5	0.00892372	0.205545	0.311625
ILMN_1797728	HMGCS1	0.00716716	0.19222	1.13052
ILMN_1797822	SEL1L3	0.00555576	0.179136	-0.671425
ILMN_1797861	IL6ST	0.0164546	0.253239	0.181725
ILMN_1797950	EXTL2	0.000222407	0.0732055	-1.06565
ILMN_1797965	PDP2	0.032143	0.325306	-0.2432
ILMN_1797974	AIG1	0.0047569	0.168786	0.8149
ILMN_1798006	ANKRD35	0.0141971	0.243559	-0.11755
ILMN_1798030	XPR1	0.00185341	0.137593	-0.25955
ILMN_1798061	ZFYVE26	0.0185993	0.263089	-0.310175
ILMN_1798163	UPF3B	0.0245788	0.292589	0.3214
ILMN_1798187	MYST2	0.0478927	0.376462	0.4731
ILMN_1798254	ACTR10	0.00596474	0.182284	-0.239825
ILMN_1798270	C11orf75	0.0161465	0.252068	-0.34625
ILMN_1798533	ZNF22	0.0311042	0.322151	0.275175
ILMN_1798659	CCDC28A	0.0109627	0.221435	-0.1884
ILMN_1798700	CHRNA1	0.0454512	0.368683	0.351375
ILMN_1798706	EBI2	0.00993244	0.214087	0.751025
ILMN_1798728	C19orf2	0.037759	0.345781	-0.1744
ILMN_1798790	IL17RC	0.0477679	0.376155	-0.401425
ILMN_1798827	SRBD1	0.00726479	0.192689	-0.543075
ILMN_1798886	NUDT21	0.0330612	0.32893	0.3383
ILMN_1798957	C12orf47	6.65e-05	0.0605108	-0.607775
ILMN_1798992	MYL3	0.046278	0.371189	0.095975
ILMN_1799104	SPAG9	0.0262032	0.301037	0.3837
ILMN_1799106	MOSC1	0.00029423	0.0768744	-0.963925
ILMN_1799516	DNAJC9	0.00885352	0.205545	0.3081
ILMN_1799535	GJB1	0.0439461	0.364438	0.17575
ILMN_1799728	ADAM15	0.0377824	0.345794	-0.436325
ILMN_1799815	XYLT2	0.000219055	0.0732055	-0.82
ILMN_1799819	MARS	0.00414079	0.161983	-0.487
ILMN_1799889	ATP6V0D2	4.7e-05	0.0557096	-1.21815
ILMN_1800103	LOC731196	0.0437553	0.364241	0.4583
ILMN_1800225	PPARG	0.0399524	0.35194	-0.2765
ILMN_1800425	SLC9A1	0.0107528	0.220705	-0.26105
ILMN_1800590	BBS1	0.0268749	0.304653	-0.269975
ILMN_1800602	GCA	0.0459945	0.369949	-0.324825
ILMN_1800612	VBP1	0.0440323	0.364438	-0.18745
ILMN_1800739	SPINT2	0.000125876	0.0605108	1.69385
ILMN_1800838	SPATA12	0.00326616	0.15574	-0.517325
ILMN_1800951	ATXN1	0.020442	0.274754	0.579125
ILMN_1801040	SPN	0.0302839	0.318279	0.603975
ILMN_1801045	SPIN3	0.0280024	0.310005	-0.317775
ILMN_1801124	KIAA1826	0.00584124	0.181145	0.19695
ILMN_1801313	SIAH2	0.0202208	0.273025	0.24525
ILMN_1801504	RUNX1	0.00750788	0.19427	0.67115
[truncated: 1,141 more rows]

## Sheet: 6h vs 24hr corr. with F13A1
	Linear Regression model of F13A1 with other genes expressed in macrophage 6h and 24hr at p < 0.05 and absolute mean difference between 6h and 24h macrophages above 1
	Total = 170Probes
Probe_Id	Symbol	Difference	CorP	pvalue	Abs Diff
ILMN_2150856	SERPINB2	3.5504	0.85742	0.00649349	3.5504
ILMN_1710186	CCL17	2.9453	0.78461	0.0211196	2.9453
ILMN_1717163	F13A1	2.94333	1	0	2.94333
ILMN_1720048	CCL2	2.9429	0.729172	0.0401206	2.9429
ILMN_1783593	CCL13	2.60635	0.988851	3.44e-06	2.60635
ILMN_2150851	SERPINB2	2.5822	0.790961	0.0194056	2.5822
ILMN_2233539	SLC39A8	2.11558	0.825598	0.0115875	2.11558
ILMN_1654504	CLEC7A	2.02835	0.825883	0.0115333	2.02835
ILMN_1676042	ALOX15	2.00578	0.815807	0.0135442	2.00578
ILMN_1712914	SEMA6B	1.99263	0.740596	0.0355891	1.99263
ILMN_1666733	IL8	1.92307	0.894136	0.00273557	1.92307
ILMN_1793517	RASAL1	1.85928	0.865111	0.00553182	1.85928
ILMN_1683456	CCL7	1.83145	0.511038	0.195562	1.83145
ILMN_1686109	CCL23	1.79412	0.917329	0.0013264	1.79412
ILMN_1686989	INSIG1	1.71705	0.903163	0.00210851	1.71705
ILMN_2184373	IL8	1.716	0.948533	0.000327804	1.716
ILMN_1663640	MAOA	1.69767	0.885243	0.00346046	1.69767
ILMN_1800739	SPINT2	1.69385	0.904158	0.00204575	1.69385
ILMN_1682099	TNFAIP8L3	1.68942	0.537417	0.169551	1.68942
ILMN_1682015	GAL	-1.64568	-0.888445	0.00318676	1.64568
ILMN_2316236	HOPX	1.64308	0.717031	0.0453033	1.64308
ILMN_1775542	FAIM3	-1.63385	-0.891187	0.00296376	1.63385
ILMN_2403534	ALOX15	1.63065	0.853285	0.00705188	1.63065
ILMN_1804174	FCGR2B	1.62578	0.840617	0.00895068	1.62578
ILMN_2382403	FCGR2B	1.625	0.902562	0.00214702	1.625
ILMN_1692938	PSAT1	-1.61907	-0.518835	0.187667	1.61907
ILMN_1671337	SLC2A5	-1.6079	-0.956712	0.000196265	1.6079
ILMN_2089073	ATP9A	-1.60502	-0.664035	0.0725203	1.60502
ILMN_1704730	CD93	1.6037	0.751226	0.0316664	1.6037
ILMN_2184064	ARRDC4	1.60037	0.617761	0.102653	1.60037
ILMN_1721901	CTNNAL1	1.5934	0.876713	0.00426231	1.5934
ILMN_2136446	CTNNAL1	1.58883	0.915051	0.00143655	1.58883
ILMN_1711838	SLC25A24	1.5817	0.944207	0.00041623	1.5817
ILMN_1728106	TNF	1.56965	0.853006	0.00709075	1.56965
ILMN_1783149	CDH23	-1.56635	-0.877192	0.00421435	1.56635
ILMN_1775501	IL1B	1.5555	0.643515	0.0851346	1.5555
ILMN_1796830	UBE2L3	1.5461	0.837192	0.00951422	1.5461
ILMN_1691846	G0S2	1.54207	0.932126	0.00074245	1.54207
ILMN_1793474	INSIG1	1.53075	0.87609	0.00432512	1.53075
ILMN_1660027	FCGR2B	1.52743	0.888444	0.00318677	1.52743
ILMN_2359800	MS4A6A	1.50677	0.922254	0.00110738	1.50677
ILMN_1721035	MS4A6A	1.5009	0.925935	0.000960152	1.5009
ILMN_3235832	LOC728835	1.49328	0.87332	0.00461167	1.49328
ILMN_1659601	CCL26	1.49168	0.723846	0.0423472	1.49168
ILMN_1653166	CLEC10A	1.4774	0.933618	0.000695375	1.4774
ILMN_1767523	IL17RB	1.47135	0.632906	0.0921223	1.47135
ILMN_1764030	CCL23	1.47115	0.88575	0.00341613	1.47115
ILMN_2053415	LDLR	1.47072	0.93622	0.000618001	1.47072
ILMN_3200211	LOC643680	1.46722	0.583278	0.129086	1.46722
ILMN_1716276	CCL4L2	1.45425	0.807414	0.0153772	1.45425
ILMN_1735045	A4GALT	1.4488	0.918004	0.00129484	1.4488
ILMN_1671142	GPR68	1.44547	0.900179	0.00230412	1.44547
ILMN_1674646	IRF7	1.44085	0.965673	9.85e-05	1.44085
ILMN_1776905	FAM23B	1.43753	0.743535	0.0344762	1.43753
ILMN_1710221	GPR35	1.43443	0.929622	0.000826109	1.43443
ILMN_2171289	SAMSN1	1.43052	0.725251	0.0417529	1.43052
ILMN_1694140	AFAP1L1	-1.42745	-0.926776	0.000928423	1.42745
ILMN_2274306	NRP2	1.42628	0.966297	9.33e-05	1.42628
ILMN_1783443	ALOX15	1.4157	0.826138	0.0114851	1.4157
ILMN_1695435	LOC653610	1.41333	0.929374	0.000834737	1.41333
ILMN_1830462	XYLT1	1.40878	0.602631	0.113829	1.40878
ILMN_2342638	ASGR2	1.3927	0.896617	0.00255264	1.3927
ILMN_1656111	MYLIP	-1.38463	-0.969033	7.25e-05	1.38463
ILMN_2323992	CLEC7A	1.38303	0.817614	0.0131685	1.38303
ILMN_1699623	FAM81A	-1.38213	-0.738166	0.0365251	1.38213
ILMN_1655077	PRDM1	1.3776	0.890513	0.0030176	1.3776
ILMN_2094266	HES2	-1.36345	-0.975762	3.5e-05	1.36345
ILMN_2165867	DHCR7	1.34713	0.91447	0.00146559	1.34713
ILMN_1695316	SLC39A8	1.32977	0.8911	0.00297074	1.32977
ILMN_2379967	FCAR	1.32577	0.602777	0.113719	1.32577
ILMN_3308265	MIR302C	1.3237	0.829165	0.010922	1.3237
ILMN_1709348	ALDH1A1	-1.32368	-0.909171	0.00174804	1.32368
ILMN_1713058	PSTPIP2	1.32327	0.85592	0.00669263	1.32327
ILMN_1683806	MRC1L1	1.31587	0.59754	0.117738	1.31587
ILMN_1813019	DNAJB4	1.31525	0.723121	0.0426558	1.31525
ILMN_2396020	DUSP6	1.312	0.641481	0.0864501	1.312
ILMN_1679267	TGM2	1.3102	0.687686	0.0594334	1.3102
ILMN_1716105	NLRP12	-1.30652	-0.618612	0.102044	1.30652
ILMN_1662451	FCER2	1.3047	0.925638	0.000971514	1.3047
ILMN_1655549	SIGLEC10	1.30227	0.634818	0.0908399	1.30227
ILMN_1664094	P2RY13	-1.27573	-0.930433	0.000798391	1.27573
ILMN_1676372	CD209	1.26255	0.825251	0.0116535	1.26255
ILMN_1685703	ACOX2	-1.26103	-0.769127	0.025684	1.26103
ILMN_1660544	ARRDC4	1.24415	0.963371	0.000119515	1.24415
ILMN_2227368	SELT	1.24095	0.69104	0.0577012	1.24095
ILMN_1797236	TGM2	1.22955	0.566126	0.14351	1.22955
ILMN_2173291	CYP4B1	1.2252	0.896398	0.00256848	1.2252
ILMN_1766054	ABCA1	-1.22293	-0.787368	0.0203641	1.22293
ILMN_1799889	ATP6V0D2	-1.21815	-0.8537	0.00699455	1.21815
ILMN_1705750	TGM2	1.218	0.529345	0.1773	1.218
ILMN_2414165	PRDM1	1.20392	0.916827	0.00135018	1.20392
ILMN_1768973	HIST2H2AC	1.19885	0.849583	0.00757717	1.19885
ILMN_2243516	C11orf63	1.19732	0.832838	0.0102624	1.19732
ILMN_1773245	CCL3L1	1.19403	0.505385	0.201393	1.19403
ILMN_1659047	HIST2H2AA3	1.18562	0.809398	0.0149308	1.18562
ILMN_2215194	GCLC	1.1836	0.652468	0.0794854	1.1836
ILMN_1776157	2004-09-01	-1.18238	-0.602429	0.113983	1.18238
ILMN_1810199	ASRGL1	-1.17825	-0.887516	0.00326463	1.17825
ILMN_2100209	CCL4L1	1.17325	0.745132	0.0338808	1.17325
ILMN_1690170	CRABP2	-1.17188	-0.806179	0.0156594	1.17188
ILMN_1693009	FGL2	1.16877	0.844435	0.00834797	1.16877
ILMN_1761968	PPP1R14A	1.1687	0.782401	0.0217372	1.1687
ILMN_1670134	FADS1	1.16658	0.90241	0.00215685	1.16658
ILMN_1653766	CCL24	1.1624	0.536404	0.170514	1.1624
ILMN_1696347	CTSC	1.1545	0.862132	0.00589265	1.1545
ILMN_2415303	CLEC10A	1.15017	0.916847	0.00134923	1.15017
ILMN_2302654	LRP8	1.14607	0.753535	0.0308511	1.14607
ILMN_1795963	OKL38	1.13805	0.883667	0.00360052	1.13805
ILMN_1782015	FCRLB	1.13487	0.799306	0.0172891	1.13487
ILMN_1779558	GAS6	1.13118	0.953458	0.000243321	1.13118
ILMN_1797728	HMGCS1	1.13052	0.908966	0.00175959	1.13052
ILMN_2041293	SQLE	1.12672	0.956068	0.000205056	1.12672
ILMN_1728048	LOC158160	1.12543	0.96165	0.000136976	1.12543
ILMN_1755075	IDI1	1.1046	0.937026	0.000595239	1.1046
ILMN_1792363	KLK4	-1.10175	-0.707628	0.0495812	1.10175
ILMN_2207505	LEP	1.09648	0.72711	0.040974	1.09648
ILMN_1667796	HBA2	1.0939	0.621009	0.100339	1.0939
ILMN_1686555	FYN	1.09155	0.887541	0.00326255	1.09155
ILMN_1688480	CCND1	-1.09095	-0.588394	0.124947	1.09095
ILMN_1693338	CYP1B1	1.08975	0.952717	0.000254996	1.08975
ILMN_1789361	PKD2L1	-1.08637	-0.90993	0.00170559	1.08637
ILMN_1716224	STARD4	1.08395	0.717399	0.0451407	1.08395
ILMN_3242900	HIST2H2AA4	1.0838	0.833201	0.0101987	1.0838
ILMN_1675191	GAPT	1.08345	0.786864	0.0205009	1.08345
ILMN_3231550	LOC100131718	1.08275	0.747253	0.0330998	1.08275
ILMN_1685490	TEX14	-1.0802	-0.639204	0.087936	1.0802
ILMN_1741404	MSC	1.07967	0.940232	0.00051012	1.07967
ILMN_1704797	CLEC10A	1.07743	0.869036	0.00507845	1.07743
ILMN_3304203	LOC729342	1.07685	0.565777	0.143812	1.07685
ILMN_3211463	LOC644037	1.07595	0.526968	0.179617	1.07595
ILMN_3215461	LOC100131989	1.07245	0.728823	0.0402643	1.07245
ILMN_1662846	GPR160	1.06837	0.75918	0.0289128	1.06837
ILMN_1797950	EXTL2	-1.06565	-0.956608	0.00019767	1.06565
ILMN_1789502	GPC4	-1.06552	-0.7391	0.0361637	1.06552
ILMN_1663068	MGC33556	1.06258	0.742633	0.0348155	1.06258
ILMN_1677765	LRP8	1.06222	0.861822	0.00593094	1.06222
ILMN_1786310	MVK	1.06167	0.84754	0.00787739	1.06167
ILMN_1716264	ANKRD1	1.06075	0.597883	0.117472	1.06075
ILMN_3238435	SNORA12	1.06045	0.945088	0.00039709	1.06045
ILMN_1745116	ABHD12	1.05783	0.857022	0.00654597	1.05783
ILMN_1792885	CTSC	1.05773	0.816066	0.0134898	1.05773
ILMN_1788547	GCLM	1.05683	0.929858	0.000817968	1.05683
ILMN_2242463	CTSC	1.0545	0.895923	0.00260299	1.0545
ILMN_2047885	PCDHB9	1.05298	0.742076	0.0350259	1.05298
ILMN_1729188	HAMP	-1.0475	-0.77313	0.0244506	1.0475
ILMN_2152257	SSTR2	1.0428	0.802634	0.0164873	1.0428
ILMN_1707591	TNIP3	1.04132	0.907402	0.00184964	1.04132
ILMN_2096372	ALDH1A1	-1.04038	-0.702563	0.0519825	1.04038
ILMN_1781207	FYN	1.04007	0.838861	0.00923676	1.04007
ILMN_1709204	CLEC4A	1.03645	0.718332	0.0447294	1.03645
ILMN_1784749	GAS6	1.0313	0.906437	0.00190666	1.0313
ILMN_1726448	MMP1	1.029	0.610983	0.107579	1.029
ILMN_2297765	KCNMA1	-1.02537	-0.879335	0.00400433	1.02537
ILMN_1774779	LOC647121	1.02365	0.672205	0.0678252	1.02365
ILMN_1676363	SIGLEC12	1.02303	0.576331	0.134825	1.02303
ILMN_3302499	LOC730990	1.02175	0.724585	0.0420341	1.02175
ILMN_1708345	DNTTIP2	1.02	0.516498	0.190015	1.02
ILMN_1744381	SERPINE1	1.01848	0.839128	0.00919294	1.01848
ILMN_2093389	SNAPC1	1.01757	0.796347	0.0180221	1.01757
ILMN_1657395	HMGCR	1.01458	0.951545	0.000274189	1.01458
ILMN_2222317	DNAJB4	1.01393	0.76022	0.0285642	1.01393
ILMN_1810191	PLA2G4C	-1.01197	-0.520214	0.186289	1.01197
ILMN_1815578	ZNF223	1.01155	0.749124	0.03242	1.01155
ILMN_1785161	CHCHD6	-1.01085	-0.944439	0.000411127	1.01085
ILMN_2050921	SNHG8	1.01057	0.664448	0.0722783	1.01057
ILMN_1805842	FHL1	-1.00783	-0.849815	0.00754346	1.00783
ILMN_2399363	CLEC4A	1.00588	0.77715	0.0232499	1.00588
ILMN_1795865	FGFRL1	1.00577	0.972791	4.93e-05	1.00577
ILMN_1796336	MAP1S	1.00435	0.617347	0.10295	1.00435
ILMN_1685122	COL9A2	-1.00045	-0.66061	0.0745436	1.00045

## Sheet: Macrophage polarization - 1
	Linear Regression model of F13A1 with other genes expressed in macrophage polarization m0 and m1 at 5% of FDR
	Total = 4669genes
Description	p-value	q-value	R-statistic
A1BG	0.000867936	0.0109225	0.876744
A2M-AS1	6.3e-06	0.000898202	0.964997
AAGAB	0.004747	0.0285195	-0.807295
AAMDC	0.00682858	0.0354811	0.787607
ABCA1	5.59e-05	0.00259511	0.9391
ABCA3	0.00583647	0.032214	0.796361
ABCA8	3.45e-06	0.000687458	0.969933
ABCB7	0.000129158	0.00393666	0.924578
ABCC5	0.00160563	0.0154522	0.855277
ABCD4	0.000943504	0.0114969	0.874037
ABCE1	0.00689051	0.0356893	-0.787092
ABCG2	2.59e-06	0.000674409	0.972023
ABHD12B	0.000135589	0.00403299	0.923633
ABHD14A	0.00295641	0.0218648	0.830057
ABHD16A	0.00428065	0.0267459	-0.81253
ABHD2	0.00231634	0.0190023	-0.840653
ABHD5	0.00885115	0.041744	-0.772237
ABI1	0.00517498	0.0301512	-0.802806
ABL1	0.00182899	0.0166452	0.850248
ABL2	0.00429753	0.0268086	-0.812333
ABR	0.000379234	0.00712722	-0.900532
ABRAXAS1	4.02e-05	0.00224303	0.944007
ABTB1	0.00594723	0.0325863	0.795334
ACADM	0.00368726	0.0246842	-0.819817
ACAT1	0.0111626	0.0480214	-0.757463
ACBD3	0.00213658	0.0181939	-0.844005
ACBD4	0.0103774	0.0461497	0.762217
ACLY	0.00489682	0.0291282	-0.805692
ACO2	0.000312231	0.00646025	-0.905394
ACOT12	0.000157854	0.00439969	0.920601
ACOT13	0.00357779	0.024608	-0.821252
ACOT9	0.0029521	0.0218524	-0.830122
ACP1	0.0108575	0.0472968	0.759281
ACPP	0.000359322	0.00694335	0.901906
ACSL1	0.00951075	0.043745	-0.767768
ACSL5	0.00107759	0.0123812	-0.8696
ACTG1	0.000292442	0.0062224	0.906976
ACTG1P4	0.000334903	0.00674431	0.90367
ACTN1	0.0006307	0.00922234	-0.886549
ACTN4	0.00283778	0.0214052	-0.831886
ACTR8	0.000310138	0.00643734	0.905558
ACVR1B	0.0113558	0.0485273	-0.756329
ACVR2A	0.00370953	0.0246842	0.819529
ACVR2B	1.03e-05	0.00117456	0.960389
ACY1	0.00313869	0.0227271	-0.827346
ADA	2.79e-06	0.000687458	0.971499
ADAM8	0.000233735	0.00548038	0.912186
ADAMTS10	0.00275813	0.0210283	0.833145
ADCK2	0.0043018	0.0268267	-0.812284
ADCY10P1	0.000395563	0.00725038	0.899444
ADCY4	0.000747309	0.00994254	-0.881445
ADD3	0.00111137	0.0126239	0.868547
ADGB	8.7e-05	0.00319857	0.931823
ADGRA2	7.07e-05	0.00288002	0.93534
ADGRE2	0.000532202	0.00833115	-0.89143
ADGRE5	0.00574747	0.0320569	-0.797197
ADGRG6	0.00171029	0.0160705	0.852861
ADGRL1	0.00107624	0.0123755	0.869643
ADH5	0.000296805	0.00628035	0.90662
ADNP	0.00361673	0.0246842	0.820738
ADO	0.00108194	0.0124191	-0.869463
ADORA2B	0.000285663	0.00613327	-0.907536
ADPGK	0.00582507	0.0321896	-0.796468
ADPRH	0.00219683	0.0184979	-0.842859
ADRB1	0.000421704	0.00745073	0.897769
ADSL	0.00525315	0.0303987	0.802015
ADSS	0.00740452	0.037386	-0.782934
AES	0.00614188	0.0331782	-0.793561
AFF1	0.00534302	0.0306964	0.801115
AFF3	5.35e-05	0.00254493	0.939771
AFTPH	0.00932936	0.0432252	-0.768975
AGAP1	0.00924276	0.0429356	0.769557
AGAP2-AS1	0.000504452	0.00814997	0.892924
AGAP4	0.00442414	0.0273029	0.810877
AGBL5	0.000105124	0.00356367	0.928447
AGER	0.00962259	0.0441112	0.767032
AGFG1	0.00226121	0.0187738	-0.84166
AGMAT	0.00819297	0.0398642	-0.776938
AGO2	0.000814202	0.0104544	0.878775
AGO3	0.00222973	0.0186639	0.842243
AGO4	6.47e-05	0.00274033	0.936775
AGPAT3	0.00552193	0.0312346	-0.799357
AGPAT5	0.000696051	0.00959537	-0.883611
AGR2	1.96e-05	0.00159963	0.953343
AGTRAP	0.00819144	0.0398642	-0.776949
AHCY	5.67e-06	0.00084418	0.96591
AHCYL2	4.3e-05	0.00230425	0.943018
AHNAK	0.000281126	0.0060866	0.907916
AHNAK2	0.00906123	0.0423677	0.770789
AIF1	0.00257399	0.0202549	0.836161
AIMP2	0.0058047	0.0321837	-0.796658
AIP	0.0018908	0.0169947	0.848936
AK2	0.00186759	0.0168246	-0.849425
AK9	0.00652209	0.0343902	0.790209
AKAP10	2.16e-06	0.000622181	0.97328
AKAP17A	0.00301609	0.0221212	0.829156
AKAP3	0.00787373	0.0389142	-0.779314
AKIP1	0.00873644	0.0413915	-0.773038
AKNA	0.00588591	0.0323699	0.795901
AKR1B1	0.00892957	0.0419509	0.771694
AKT3	0.00873712	0.0413915	0.773033
ALAD	0.00375843	0.0248541	0.8189
ALAS1	0.00258394	0.0202843	-0.835994
ALDH18A1	0.00260026	0.0203696	-0.835721
ALDH6A1	9.62e-05	0.00340324	0.930058
ALDH7A1	0.00221244	0.0185998	0.842566
ALG13	8.91e-05	0.00323862	0.93141
ALG2	0.00107403	0.0123681	-0.869713
ALG9	0.00120174	0.0130598	0.865838
ALKBH4	0.0105794	0.0465338	0.76097
ALKBH7	0.00367427	0.0246842	0.819986
ALMS1	0.0045883	0.027911	0.809033
ALOX12-AS1	0.00052862	0.00832906	0.89162
ALS2	1.71e-05	0.00152019	0.954897
ALX3	0.00191683	0.017103	0.848392
AMD1	0.0110329	0.0476411	-0.758231
AMDHD2	0.00326746	0.0233318	0.825499
AMER1	0.00639717	0.0339788	-0.791295
AMMECR1L	0.00438851	0.0271428	0.811284
AMZ2P1	1.03e-05	0.00117456	0.960347
ANAPC13	6.13e-07	0.000374137	0.980543
ANAPC16	0.000875331	0.0109873	0.876471
ANAPC4	0.00450747	0.0275598	0.809935
ANGPT1	0.000977848	0.0116977	0.872859
ANKAR	0.000318461	0.00652029	0.904911
ANKH	0.000356209	0.00690361	0.902126
ANKHD1	0.000979304	0.0117003	0.87281
ANKRD10	0.00545887	0.0310003	0.799972
ANKRD11	0.00563922	0.0317192	0.798226
ANKRD16	0.00650595	0.0343513	0.790349
ANKRD17	0.00595997	0.0326018	0.795216
ANKRD26	0.000702026	0.00960783	0.883353
ANKRD36C	0.00351922	0.0243338	0.822032
ANKRD46	0.000887313	0.0110668	0.876034
ANKRD49	7.22e-05	0.00289817	0.934997
ANKRD50	0.00182639	0.0166405	0.850304
ANKRD63	0.00569171	0.0319003	0.797725
ANKS1A	0.00291193	0.0217192	0.830736
ANKZF1	0.00797385	0.0391971	0.778562
ANLN	0.00750872	0.0377192	0.782117
ANO9	0.0104302	0.0462376	0.761889
ANP32A-IT1	0.00102755	0.0120346	0.871206
ANP32B	0.000160374	0.00441965	0.920278
ANP32D	0.00371005	0.0246842	0.819522
ANXA6	0.00735391	0.0372387	0.783334
AP1B1	0.00058509	0.00880274	0.888734
AP2A2	0.000128634	0.00393207	0.924656
AP2B1	0.000567339	0.00862	0.889619
AP4M1	0.0106567	0.046661	0.760497
APAF1	0.00405796	0.0258739	0.815174
APBA1	0.000138362	0.00406628	0.923237
APC2	0.0070799	0.0363658	0.785535
APEX2	0.00212647	0.018129	-0.844199
APH1A	0.00846233	0.0406694	0.774983
APH1B	4.7e-05	0.00238852	0.941719
APOBEC3G	0.00393939	0.0254495	-0.816625
APOBR	0.00287426	0.0215496	-0.831318
APOL2	0.00916669	0.0427139	-0.770071
APOL4	0.00810623	0.0395699	-0.777577
APPBP2	0.00225777	0.0187589	0.841724
APPL2	0.000480671	0.00798158	0.894253
APTR	4.01e-05	0.00224303	0.944034
AQP11	0.00990799	0.0449288	-0.765181
ARAP2	0.0066093	0.0347472	-0.78946
ARF3	0.00606959	0.0329804	-0.794214
ARF4	0.00474418	0.0285195	-0.807326
ARF4-AS1	0.0076703	0.0382228	0.780864
ARF5	0.00609971	0.0330982	0.793941
ARFGAP2	0.00508895	0.029881	0.803686
ARFGAP3	0.00756751	0.0378936	-0.781659
ARGLU1	0.00266676	0.0206026	0.834623
ARHGAP1	0.000491876	0.00807864	0.893621
ARHGAP11B	0.0014598	0.0145861	0.85884
ARHGAP19	0.00100758	0.0119048	0.871863
ARHGAP23	0.00600457	0.0327452	0.794807
ARHGAP24	0.0097484	0.044452	0.766212
ARHGAP25	0.000865486	0.0109148	-0.876834
ARHGAP27P1-BPTFP1-KPNA2P3	0.00959104	0.0440007	0.767239
ARHGAP30	0.00188971	0.0169927	-0.848958
ARHGAP31-AS1	0.000710076	0.00966196	0.883007
ARHGAP35	0.00427524	0.0267329	0.812593
ARHGAP39	0.00249469	0.0199108	0.837507
ARHGAP5	0.00132969	0.0138658	0.862245
ARHGAP6	6.42e-05	0.00274033	0.936902
ARHGAP8	0.000474041	0.00793876	0.894632
ARHGEF11	0.00750685	0.0377192	-0.782131
ARHGEF37	0.00196677	0.0173277	0.847364
ARHGEF40	0.00203981	0.017732	0.845895
ARHGEF6	0.000347356	0.00681292	0.902759
ARHGEF7	0.000666483	0.00944287	0.884914
ARID1A	7.87e-05	0.00300024	0.933547
ARID1B	0.00682332	0.0354632	0.787651
ARID3A	0.000299719	0.00630794	0.906385
ARID4A	0.00132832	0.0138607	0.862282
ARIH2OS	0.00835838	0.0403882	0.775732
ARL11	0.0117508	0.0495577	-0.754053
ARL13B	0.00660097	0.0347127	-0.789532
ARL14EP	0.00192844	0.0171532	0.848151
ARL2-SNX15	0.0024127	0.0194545	0.838932
ARL4D	0.0086055	0.0411058	0.773962
ARL5C	0.000178317	0.00472792	0.91808
ARL6IP1	0.0099404	0.0450236	0.764973
ARL6IP5	0.0077833	0.03857	-0.78
ARL6IP6	0.00421068	0.0264293	0.81335
ARMC2	0.000693036	0.00959537	0.883742
ARMC5	0.00211215	0.0180899	0.844476
ARMC7	0.000206975	0.00518602	0.914886
ARMC8	0.010517	0.0464512	-0.761353
ARMCX1	0.00211753	0.0181097	0.844372
ARMCX3	0.00301463	0.0221212	0.829178
ARMCX5	0.00965517	0.0441502	0.766819
ARNT	0.00019234	0.00496893	0.916473
ARNTL	0.00011392	0.00371406	-0.926962
ARNTL2	0.00307812	0.0223878	-0.828234
ARPC5	0.00167052	0.0158663	0.853766
ARPC5L	0.00296851	0.0218913	-0.829873
ARPP19	0.00870111	0.0413709	0.773286
ARRB2	0.000774637	0.0101126	0.880334
ARRDC2	0.00136628	0.0140974	0.861264
ASAH2B	0.00927161	0.0430493	-0.769362
ASB11	0.00047927	0.00797183	0.894333
ASB8	0.000404074	0.00731623	0.89889
ASCC1	0.000517655	0.008253	0.892206
ASCC3	0.00514914	0.0300722	-0.803069
ASCL4	5.11e-05	0.00248537	0.940469
ASH1L	6.54e-05	0.00274511	0.936611
ASH1L-AS1	0.00056006	0.00856223	0.889987
ASIC1	4.12e-06	0.00073744	0.968558
ASIP	5.8e-05	0.00263753	0.938533
ASMTL	2.96e-06	0.000687458	0.971071
ASNSD1	4.5e-05	0.00234599	0.942364
ASPM	0.00337115	0.0237022	0.824048
ASRGL1	5.3e-06	0.00083927	0.966485
ASXL1	0.00284358	0.0214169	0.831795
ATE1	0.00321487	0.0231504	0.826247
ATF5	0.00195101	0.0172587	-0.847687
ATF6	0.00048406	0.0080107	0.894061
ATF7IP	8.3e-05	0.00310435	0.932635
ATG10	0.00720199	0.0367677	0.784547
ATG12	0.000702665	0.00960783	0.883325
ATG13	0.00934619	0.0432725	0.768862
ATG2B	0.00038245	0.00713231	0.900315
ATG4C	1.57e-05	0.00146282	0.955907
ATG5	0.00306911	0.022374	-0.828367
ATG9A	0.00736526	0.0372543	0.783245
ATL2	0.000108253	0.0035951	0.927908
ATM	0.00250645	0.0199721	0.837306
ATOH8	0.0025386	0.02009	0.836758
ATOX1	0.0070065	0.0360782	-0.786135
ATP13A3	0.0116206	0.0492434	-0.754797
ATP1B3	0.00948256	0.0436815	-0.767955
ATP2A2	0.00510073	0.029919	-0.803565
ATP2B1	5.68e-06	0.00084418	0.96589
ATP2B1-AS1	0.000108966	0.00360324	0.927787
ATP2B4	0.00240246	0.0194119	0.839113
ATP2C1	0.00374726	0.0248162	-0.819043
ATP5B	0.00105815	0.0122828	-0.870218
ATP6AP1L	0.00997519	0.0450802	0.764751
ATP6V0A2	0.00325305	0.0232798	-0.825703
ATP6V0B	0.0107128	0.0468435	-0.760156
ATP6V0D1	0.00470274	0.0284049	-0.807776
ATP6V0D2	0.00931311	0.0431601	-0.769084
ATP6V1G2	0.00761511	0.0380736	0.78129
ATP7A	3.62e-06	0.000695586	0.96956
ATP8A1	0.00297232	0.0218946	0.829815
ATP8B3	0.00904966	0.0423547	0.770868
ATPAF1	0.00614579	0.0331793	0.793525
ATR	0.00333729	0.0236068	-0.824518
ATRN	5.24e-05	0.00251584	0.940097
ATRX	0.000175195	0.00468319	0.91845
ATXN1L	0.00337872	0.0237285	0.823944
ATXN2	0.00044249	0.00765486	0.896491
ATXN7L1	0.00223595	0.0186749	0.842128
ATXN7L3	0.00582547	0.0321896	0.796464
ATXN7L3B	7.61e-05	0.0029814	0.934119
AUH	0.0060622	0.0329641	0.794282
AVIL	0.0082313	0.0399547	0.776657
AVL9	0.00357002	0.0245873	0.821355
AXIN2	0.000777102	0.0101308	0.880235
AZIN1	0.00806058	0.0394453	-0.777915
B2M	0.0112254	0.0481593	-0.757093
B4GALT1	0.00635592	0.033851	-0.791656
B4GALT5	0.00801673	0.0392903	-0.778241
B4GAT1	0.000163937	0.00446372	0.919827
BAALC	0.00256165	0.0202021	0.836368
BACE1-AS	0.00712724	0.0365101	0.785151
BACH2	0.000370042	0.0070732	0.90116
BAD	0.00548022	0.0310974	0.799763
BAG1	0.0017923	0.0164488	-0.851042
BAHCC1	0.00119297	0.0130296	0.866094
BAIAP2-AS1	0.00144994	0.0145274	0.85909
BAIAP3	9.93e-05	0.00346463	0.929482
BAK1	0.00181248	0.0165797	-0.850604
BANP	2.25e-05	0.00173709	0.951694
BATF	0.000392281	0.00723662	-0.89966
BAZ2B	0.000324412	0.00660075	0.904457
BBC3	0.00312463	0.0226337	0.827551
BBS1	0.00473007	0.0284647	0.807479
BBS9	0.00223219	0.0186639	0.842198
BCAN	0.000380592	0.00712739	0.90044
BCAS2	0.00417046	0.026261	-0.813826
BCAT1	1.71e-06	0.000610635	0.974791
BCCIP	0.0105128	0.0464461	-0.761379
BCL11A	2.69e-05	0.00193387	0.949446
BCL2A1	0.0087168	0.0413753	-0.773176
BCL2L2	0.00252263	0.0200316	0.837029
BCL7C	0.00214914	0.0182611	0.843764
BCLAF1	0.00945287	0.0435913	0.768151
BCORL1	0.00526836	0.0304598	0.801862
BDH1	0.00582196	0.0321896	-0.796497
BEND3P3	0.011672	0.0493633	0.754503
BFAR	0.00178098	0.0163988	0.85129
BHLHE40	0.00451122	0.0275625	-0.809893
BHLHE41	0.00122851	0.0131971	-0.865064
BICRA	0.000822371	0.0105386	0.87846
BICRAL	0.000156416	0.00438456	0.920787
BIRC2	0.00946488	0.0436365	0.768072
BIRC7	0.00154717	0.0151048	0.856676
BLNK	0.000182189	0.00481107	0.917627
BLOC1S1	0.00610329	0.0331085	0.793909
BLVRA	0.00643308	0.0340675	0.790981
BLVRB	0.000806804	0.0104053	0.879062
BLZF1	0.00964385	0.0441221	-0.766893
BMP4	0.00181741	0.0166095	0.850497
BNC2	8.98e-05	0.00325819	0.931272
BNIP1	0.00434818	0.0270127	0.811747
BNIP3	0.0009761	0.011692	0.872918
BNIP3L	0.00147669	0.0146949	0.858415
BOLA3	0.00863671	0.0411546	-0.773741
BORCS7	0.00996995	0.0450802	0.764784
BPHL	0.00777433	0.0385451	0.780068
BPTF	6.38e-05	0.00273086	0.937003
BRAF	1.8e-05	0.00154372	0.954309
BRAT1	0.000697844	0.00959537	0.883533
BRD1	0.000531605	0.00833115	0.891462
BRD3	0.0013704	0.014125	0.861155
BRD4	0.00354059	0.0244329	0.821747
BRD8	2.26e-05	0.00173709	0.951619
BRF2	0.000456289	0.00780833	0.895666
BRK1	0.00790762	0.0390086	0.779059
BRWD1	5.34e-05	0.00254493	0.939807
BRWD3	0.000235442	0.00550506	0.912021
BTBD2	0.004571	0.0278582	0.809226
BTBD7	0.00388316	0.0252444	0.817324
BTF3	0.000129497	0.00393999	0.924527
BTF3L4	0.00030945	0.00643734	0.905612
BTG1	0.00964453	0.0441221	0.766889
BTN2A1	0.000653233	0.00939754	0.885512
BTN3A2	0.00879631	0.0415914	-0.772619
BTRC	0.000315033	0.00648389	0.905176
BVES	3.26e-05	0.00206084	0.946888
BVES-AS1	9.73e-06	0.00113284	0.96092
C10orf128	0.000467005	0.00786958	0.895038
C11orf24	0.00216509	0.0183568	-0.84346
C11orf42	0.00728646	0.037027	0.783871
C11orf54	0.00178248	0.0164048	0.851257
C11orf95	5.73e-07	0.000374137	0.980864
C12orf4	0.000203366	0.00514825	-0.91527
C12orf49	0.00189193	0.016997	-0.848912
C14orf166	0.0115591	0.0490807	0.755151
C14orf93	0.000450765	0.00774762	0.895994
C15orf48	0.00531801	0.0306024	-0.801364
C15orf61	0.00402903	0.0257568	0.815525
C16orf47	0.00540636	0.0308571	0.800488
C16orf52	0.00307158	0.022374	0.82833
C16orf62	5.45e-05	0.00257535	0.939476
C17orf100	5.59e-05	0.00259511	0.939106
C17orf80	5.74e-06	0.00084418	0.965805
C18orf54	0.00361196	0.0246842	0.820801
C19orf12	0.00199987	0.0175169	-0.846694
C19orf54	0.00486092	0.0289586	0.806073
C19orf68	0.00780792	0.0386529	0.779813
C19orf71	0.00711615	0.0364724	-0.785241
C1QB	0.007706	0.0383044	-0.78059
C1QBP	0.00542376	0.0308934	-0.800317
C1QTNF12	0.000788082	0.0102263	0.879797
C1orf112	0.000177374	0.0047157	0.918191
C1orf122	0.00521707	0.0302686	-0.802379
C1orf127	0.00074632	0.00994254	0.881485
C1orf220	0.00911943	0.042575	0.770392
C1orf43	0.000100582	0.00348814	0.92925
C1orf50	0.00407761	0.0259117	0.814937
C1orf52	0.000111919	0.00366713	0.927292
C20orf194	6.33e-06	0.000898202	0.964954
C20orf24	0.00482312	0.0288386	-0.806476
C21orf62-AS1	0.000394841	0.00725038	0.899491
C22orf23	0.000940092	0.0114801	-0.874156
C22orf39	0.000218447	0.00526928	0.913699
C22orf42	0.00496379	0.0293894	0.804986
C2orf42	0.00501447	0.0295944	0.804457
C2orf49	0.00341182	0.0238942	0.823489
C2orf68	0.00395798	0.0255446	0.816395
C2orf69	0.00228196	0.0188581	-0.841279
C2orf82	0.00234977	0.0191679	0.84005
C3	0.00344705	0.0240362	-0.823007
C3orf33	0.0111654	0.0480214	-0.757446
C3orf67	0.000743904	0.00993981	0.881585
C4orf46	0.0100056	0.0451518	0.764557
C5	9.04e-06	0.00109599	0.961644
C5orf15	0.00701604	0.0361104	-0.786057
C5orf30	0.000142365	0.00413259	0.922674
C6orf47	0.0036046	0.0246842	-0.820898
C6orf48	0.00362208	0.0246842	0.820668
C7orf25	0.000535092	0.00834761	-0.891278
C7orf31	2.98e-06	0.000687458	0.971011
C7orf49	0.0109615	0.0475761	0.758657
C7orf73	0.00221501	0.0186031	0.842518
C8orf44	0.00949671	0.0437112	0.767861
C8orf59	8.94e-06	0.00109599	0.961755
C8orf76	0.00897046	0.0420798	-0.771412
C8orf82	0.0099782	0.0450802	0.764732
C9orf116	0.000524167	0.0082883	0.891857
C9orf163	0.0103495	0.0460985	0.762391
C9orf43	0.00171447	0.0160733	0.852767
CA14	0.000320444	0.00655405	0.904759
CA8	3.06e-07	0.000344287	0.983662
CAAP1	0.0092871	0.0430906	-0.769258
CAB39	0.00115733	0.0128435	-0.86715
CAB39L	0.00474792	0.0285195	0.807285
CABIN1	0.00624247	0.0334811	-0.79266
CABLES1	2.37e-06	0.000663197	0.972648
CACNA2D3	0.000416902	0.00742481	0.898071
CACNB4	0.00417805	0.0262893	0.813735
CAHM	0.000124107	0.00387128	0.925344
CALCOCO1	0.00666131	0.0349124	0.789017
CALM1	0.00407837	0.0259117	-0.814928
CALM3	0.00294525	0.0218332	0.830226
CALR	0.0077891	0.0385803	-0.779956
CAMK1	0.00175974	0.0162797	-0.851757
CAMK2G	0.000467865	0.00787278	0.894989
CAMLG	0.00209895	0.0180072	0.844732
CANT1	0.00127859	0.0135274	0.863648
CAPN2	0.000165287	0.00447944	0.919659
CAPNS2	0.00802809	0.0393343	-0.778157
CAPRIN2	0.00985003	0.0447209	0.765554
CAPS	0.00133615	0.013911	0.86207
CAPZA1	0.00923517	0.0429207	-0.769608
CARD6	0.00690146	0.0357146	0.787001
CARD8-AS1	0.00270824	0.0207611	0.833948
CARF	0.000940949	0.0114801	0.874126
CARHSP1	0.00801687	0.0392903	0.77824
CASC10	0.00852012	0.0408874	0.774569
CASC3	4.86e-05	0.0024358	0.941224
CASC9	0.00160319	0.0154514	0.855334
CASK	4.91e-05	0.00244174	0.941063
CASKIN2	0.0022926	0.0189019	0.841084
CASP12	0.000788023	0.0102263	0.8798
CASP6	5.37e-05	0.00254753	0.939719
CASP8	0.00110193	0.012575	-0.868839
CASTOR1	4.29e-05	0.00230425	0.943078
CASTOR2	0.00113057	0.0126947	0.867958
CATSPER1	0.00754169	0.0378224	-0.78186
CATSPER2P1	0.00204841	0.0177674	-0.845724
CBFA2T2	0.00017639	0.0047023	0.918308
CBFA2T3	0.000674353	0.00947867	0.884563
CBR1	0.00725853	0.0369581	-0.784094
CBR4	0.000387535	0.00718387	0.899975
CBWD1	0.00685157	0.0355722	-0.787416
CBX1	7.78e-05	0.00300024	0.933738
CBX7	0.000441329	0.0076458	0.896561
CBY1	0.000670266	0.00944347	0.884745
CCDC106	0.00853188	0.0409142	0.774485
CCDC114	0.000884978	0.0110645	0.876119
CCDC117	0.00632259	0.0337285	0.79195
CCDC121	0.0034841	0.0242341	0.822505
CCDC127	0.00625071	0.033491	0.792587
CCDC136	2.84e-05	0.00196205	0.948738
CCDC144CP	0.0055657	0.0314368	0.798933
CCDC146	0.00626979	0.0335565	0.792417
CCDC149	0.00031569	0.00648389	0.905125
CCDC15	0.00576214	0.032085	0.797058
CCDC150	0.0110673	0.0477543	0.758027
CCDC152	0.00147112	0.0146693	0.858554
CCDC157	0.0105416	0.0464637	0.761202
CCDC169	2.21e-07	0.000318163	0.984932
CCDC170	0.000618634	0.00910024	0.887116
CCDC174	0.00192245	0.0171212	0.848276
CCDC183-AS1	0.00225846	0.0187589	0.841711
CCDC26	0.00268681	0.020675	-0.834296
CCDC50	0.00804188	0.0393735	0.778054
CCDC51	0.010952	0.0475711	-0.758714
CCDC59	1.17e-05	0.00127858	0.959075
CCDC6	0.00433448	0.0269533	0.811905
CCDC66	0.00261533	0.0204244	0.835471
CCDC77	0.000389312	0.00720319	0.899857
CCDC80	0.00168157	0.0159095	0.853513
CCDC86	0.00585397	0.0322702	-0.796198
CCDC97	0.0104651	0.04635	0.761674
CCM2	0.0116618	0.0493524	0.754561
CCNB1IP1	4.26e-05	0.00230425	0.94318
CCNB3	7.18e-05	0.00289817	0.935091
CCND1	0.00692633	0.0357913	-0.786795
CCND3	0.00994688	0.0450329	-0.764932
CCNG1	4.6e-07	0.000360253	0.981898
CCNG2	0.000244615	0.00561897	0.911153
CCNI	5.19e-05	0.00250652	0.940228
CCNJ	0.00294286	0.0218332	-0.830263
CCNT2-AS1	6.18e-05	0.00268532	0.937509
CCNY	0.000651881	0.00939188	0.885573
CCNYL1	0.00289169	0.0216491	-0.831048
CCR1	0.0046109	0.0280056	-0.808783
CCR5	0.00307417	0.0223757	-0.828292
CCR9	0.00204562	0.0177589	0.845779
CCRL2	0.00209504	0.0179975	-0.844808
CCSER1	0.00411778	0.0260778	0.814454
CD163	0.000798513	0.0103343	0.879386
CD163L1	0.00192323	0.0171212	0.848259
CD2	0.00774085	0.0384277	0.780324
CD200R1	4.52e-08	0.00022142	0.989887
CD247	0.00171334	0.0160705	0.852792
CD28	1.02e-07	0.000316712	0.987603
CD300C	6.34e-05	0.00273044	-0.937121
CD300E	0.0106089	0.0465661	0.76079
CD302	6.24e-07	0.000374137	0.980453
CD320	0.0085761	0.0410411	0.77417
CD33	0.0111685	0.048022	0.757428
CD34	0.00256316	0.0202021	0.836343
CD40	0.0102046	0.0455879	-0.763297
CD53	0.000796084	0.0103165	-0.879482
CD59	0.00204272	0.0177416	0.845837
CD81	0.00733668	0.0372004	-0.783471
CD99	0.000137529	0.00406448	0.923355
CD99P1	1.23e-06	0.000522234	0.976815
CDC14A	5.25e-06	0.00083927	0.966569
CDC23	0.00141102	0.0143522	0.86009
CDC25B	0.00117456	0.0129585	0.866636
CDC25C	0.011195	0.0481042	0.757271
CDC34	0.00494249	0.0293299	0.80521
CDC37	0.0104251	0.0462336	-0.761921
CDC42BPA	0.00372567	0.0247251	0.819321
CDC42EP4	0.00222174	0.0186441	0.842392
CDC42SE1	0.00085982	0.0108763	-0.877044
CDCA7L	0.0103809	0.0461544	0.762195
CDCP1	0.00412883	0.0261221	-0.814322
CDH26	1.64e-05	0.00148468	0.955424
CDK1	0.0105958	0.0465455	0.76087
CDK19	7.72e-06	0.00100892	0.963141
CDK5RAP2	0.00362378	0.0246842	0.820645
CDK8	0.00533272	0.030669	0.801218
CDKL3	0.000122687	0.00385238	0.925563
CDKL5	0.00389272	0.025273	0.817204
CDKN1B	0.00027474	0.00602153	0.908459
CDKN2AIPNL	0.000998279	0.0118547	0.872173
CDKN2C	0.00132253	0.0138132	0.862439
CDKN2D	0.000452173	0.00776501	0.89591
CDPF1	0.00196314	0.0173253	0.847438
CDR2L	0.00496473	0.0293894	0.804977
CDS1	0.00356401	0.0245546	-0.821435
CDS2	0.00630068	0.0336391	0.792143
CEACAM21	0.00650246	0.0343442	-0.790379
CEBPA-AS1	0.0102272	0.0456682	0.763155
CEBPD	0.00186325	0.016805	0.849517
CELF1	0.00101957	0.0119579	0.871468
CELSR1	0.00633558	0.0337794	0.791835
CENPA	0.00449236	0.0274998	0.810105
CENPC	0.000208867	0.00519154	0.914687
CENPE	0.0019859	0.0174571	0.846976
CENPF	0.00124072	0.0132663	0.864715
CEP104	0.00734246	0.0372124	0.783425
CEP152	0.0022515	0.0187352	0.841839
CEP192	0.00324037	0.0232146	0.825883
CEP250	0.00099418	0.0118327	-0.872309
CEP290	0.00290676	0.0217137	0.830816
CEP350	0.000153527	0.00432715	0.921164
CEP44	1.32e-05	0.0013361	0.957764
CEP57	7.09e-05	0.00288067	0.935302
CEP63	0.000210066	0.00521018	0.914561
CEP68	0.00105195	0.0122398	0.870416
CEP85L	3.15e-05	0.00202171	0.94738
CEP95	0.00262456	0.0204557	0.835318
CEPT1	7.38e-05	0.00293546	0.934623
CERK	0.00113851	0.0127283	0.867717
CERS1	0.000807333	0.0104053	0.879041
CERS4	0.00117825	0.0129773	0.866527
CES2	0.0107847	0.0470637	0.75972
CFAP44	0.00262282	0.0204557	0.835346
CFAP46	0.00222861	0.0186639	0.842264
CFAP58-AS1	0.00997325	0.0450802	-0.764763
CFD	0.000463844	0.0078485	0.895222
CFDP1	0.000204404	0.00515455	0.915159
CFL2	0.00113855	0.0127283	0.867715
CFP	1.54e-05	0.00144486	0.956098
CHAC1	0.000831613	0.0106223	-0.878106
CHCHD4	0.000887187	0.0110668	-0.876038
CHD2	0.000382074	0.00713231	0.90034
CHD3	0.00115788	0.0128435	0.867133
CHD6	5.7e-05	0.00261213	0.938808
CHIC2	0.00793383	0.039069	0.778862
CHKA	0.00688805	0.035686	0.787112
CHMP3	0.000415945	0.0074226	0.898131
CHMP4B	0.000166972	0.00451263	-0.919449
CHN2	0.00350453	0.0242728	0.82223
CHP1	0.00884506	0.041744	0.772279
CHPT1	0.00162757	0.015614	0.854761
CHRM3	0.00943539	0.0435414	0.768267
CHRNB1	0.00139432	0.0142665	0.860525
CHST11	0.00108832	0.0124615	-0.869263
CHST14	0.00264815	0.0205497	0.834928
CHST2	0.0108261	0.0472021	-0.75947
CHTF8	0.00623672	0.0334667	0.792711
CIART	0.000321554	0.00656715	0.904674
CIRBP	0.00483504	0.0288747	0.806349
CISD1	0.00915901	0.0426985	-0.770123
CIT	0.00420752	0.0264238	0.813387
CITED4	0.00384312	0.0251022	-0.817826
CIZ1	0.00987005	0.0447878	0.765425
CKAP2	0.000117045	0.00377822	0.926454
CKAP5	0.00376256	0.0248562	0.818848
CKMT2	0.00196414	0.0173253	0.847418
CKMT2-AS1	0.000394978	0.00725038	0.899482
CLASP1	0.000164251	0.00446372	0.919788
CLASP2	0.00594244	0.0325787	0.795378
CLCN4	0.00259659	0.0203638	0.835782
CLCN5	2.69e-05	0.00193387	0.949415
CLCN6	0.00101978	0.0119579	0.871461
CLCNKA	0.00533905	0.0306874	-0.801155
CLDN4	0.00216298	0.0183471	0.8435
CLDND2	0.000267066	0.00593103	0.909124
CLEC3B	0.00947624	0.0436773	0.767996
CLHC1	0.00745522	0.0375617	0.782535
CLINT1	0.00683803	0.0355207	0.787529
CLIP1	0.00996223	0.0450704	-0.764834
CLK1	0.00100864	0.0119056	0.871828
CLK4	0.00227759	0.0188538	0.841359
CLN8	0.00994705	0.0450329	0.764931
CLTA	0.00849639	0.0408007	0.774739
CLTC	0.00337255	0.0237022	0.824029
CLYBL	0.00499085	0.0295084	-0.804703
CMTM4	0.00207366	0.0178835	0.845226
CMTM7	7.75e-05	0.00300024	0.9338
CNDP2	0.00189562	0.0170047	-0.848835
CNEP1R1	0.00191501	0.0170947	-0.84843
CNFN	7.78e-05	0.00300024	0.933737
CNIH4	0.0116267	0.0492571	-0.754762
CNN2	0.00888575	0.0418427	0.771997
CNNM2	0.000186297	0.00486173	0.917155
CNNM3	0.000368224	0.00707113	0.901285
CNOT1	0.000269009	0.00595589	0.908954
CNOT2	0.00087656	0.0109957	0.876426
CNOT3	0.00446276	0.0274461	0.810439
CNOT7	0.00169504	0.0159753	0.853206
CNOT8	6.64e-06	0.000923283	0.964517
CNPPD1	0.000295374	0.0062636	0.906736
CNPY3	0.0105256	0.0464637	0.761301
CNRIP1	3.47e-06	0.000687458	0.969877
CNTF	0.00671523	0.0350782	0.78856
CNTRL	5.65e-05	0.00259922	0.938929
CNTROB	0.0114939	0.0488953	0.755527
COA1	1.78e-05	0.00154304	0.954459
COA5	0.000186589	0.00486173	0.917121
COA7	0.00524766	0.0303849	-0.80207
COBLL1	0.0001339	0.00401283	0.923878
COG3	0.00121153	0.0131153	0.865553
COG6	0.00126588	0.0134364	0.864004
COLEC12	2.27e-06	0.000645947	0.972927
COLQ	0.0106827	0.0467434	-0.760339
COMMD5	0.0100178	0.0451602	0.764479
COPG1	0.00857546	0.0410411	-0.774175
COPG2	0.00211838	0.0181097	0.844356
COPS5	0.000448835	0.00772801	0.896109
COQ3	0.000648117	0.00936519	-0.885745
COQ5	0.00979671	0.0446204	0.765898
COQ7	0.00239628	0.0193934	0.839222
COQ9	0.0117619	0.049563	-0.75399
CORO2A	0.0020148	0.0175848	-0.846394
COX18	0.00427932	0.0267459	0.812545
COX19	0.0024602	0.0197078	0.838102
COX5A	0.0114548	0.0487858	-0.755753
CPAMD8	0.00407149	0.025908	0.815011
CPNE1	0.00739014	0.0373298	0.783048
CPNE3	0.00602886	0.0328595	0.794585
CPNE9	1.54e-05	0.00144486	0.956122
CPQ	0.0091162	0.042575	0.770414
CPVL	0.000203128	0.00514825	0.915295
CPXM1	0.00252123	0.0200316	0.837053
CRAMP1	3.07e-05	0.00201615	0.947725
CRBN	1.76e-05	0.00153681	0.954586
CREB1	0.000934897	0.0114642	0.874337
CREB3L2	0.0066513	0.0348744	0.789102
CREB3L4	0.00744827	0.0375364	0.78259
CREBBP	0.00358537	0.0246411	0.821151
CREBRF	0.0112838	0.0483374	0.75675
CRHBP	5.71e-05	0.00261213	0.938779
CRIM1	0.00264287	0.0205384	0.835015
CRIP1	0.00279985	0.0212308	0.832483
CRIPAK	0.000957299	0.0116288	0.87356
CRISPLD2	0.00971225	0.0443594	-0.766447
CRKL	0.0104796	0.0463515	0.761584
CRLS1	0.00175037	0.0162301	-0.851965
CRTAP	1.58e-05	0.00146422	0.955843
CRTC1	0.00623335	0.0334667	0.792741
CRTC3-AS1	0.00668918	0.0349794	-0.78878
CRY1	0.0022439	0.0186934	0.84198
CRY2	0.000478977	0.00797183	0.894349
CRYBA4	0.00720098	0.0367677	0.784555
CRYGS	0.00274862	0.0209808	0.833298
CRYL1	1.85e-06	0.000618892	0.974295
CRYZL1	0.00511192	0.0299531	0.80345
CSDE1	0.0018959	0.0170047	0.848829
CSF1R	0.00218221	0.0184303	0.843135
CSF2RA	0.00215215	0.0182788	0.843707
CSNK1D	0.000867529	0.0109225	0.876759
CSNK2A2	4.17e-05	0.00229088	0.943463
CSPP1	0.000694567	0.00959537	0.883675
CSTF3	0.00384312	0.0251022	-0.817826
CTB-41I6,1	0.00390268	0.0253293	0.81708
CTBP2	0.000211625	0.00521821	0.914399
CTC-338M12,4	0.000464553	0.00785371	0.895181
CTC1	0.00644471	0.0341014	0.79088
CTDNEP1	0.00545403	0.0310003	0.800019
CTDSP1	0.00103042	0.0120538	0.871113
CTDSP2	0.000459977	0.00783721	0.895449
CTDSPL2	0.000397242	0.0072525	0.899334
CTIF	0.00122385	0.0131686	0.865198
CTNNBIP1	0.000116534	0.00376794	0.926537
CTNNBL1	0.00296036	0.0218716	-0.829997
CTPS1	0.00322403	0.0231652	-0.826116
CTPS2	0.00463567	0.0280951	0.80851
CTSA	0.00424022	0.026578	-0.813002
CTSB	0.001041	0.0121484	-0.870769
CTSD	0.00618146	0.0333112	-0.793205
CTSF	0.000584768	0.00880274	0.88875
CTSH	0.00252312	0.0200316	-0.837021
CTSK	1.12e-05	0.00124171	0.95955
CTSL	0.00777631	0.0385452	-0.780053
CTTNBP2	6.19e-05	0.00268532	0.937483
CTTNBP2NL	0.00355807	0.0245223	-0.821514
CTU1	0.00341951	0.0239113	0.823383
CUL1	0.00991638	0.0449538	-0.765127
CUL2	0.00327066	0.0233411	-0.825453
CUL3	0.0116058	0.0492004	0.754882
CUL4B	0.000661439	0.00942562	0.885141
CUTA	0.00557246	0.0314659	0.798867
CUTC	0.00444185	0.0273863	0.810676
CUX1	0.000714238	0.00968497	0.882829
CWC15	0.00952458	0.0437778	0.767677
CWC25	0.00141149	0.0143522	0.860078
CWF19L1	0.00029861	0.00629587	0.906474
CXCL1	0.0107464	0.0469279	-0.759952
CXorf38	0.00236236	0.0192262	-0.839825
CYB561D1	0.00372028	0.0247251	0.81939
CYB5A	0.00567611	0.0318311	-0.797874
CYB5B	0.00310198	0.0224969	-0.827882
CYB5D2	0.000807717	0.0104053	0.879026
CYBRD1	0.000267583	0.00593103	0.909078
CYCS	0.00122286	0.0131686	-0.865226
CYHR1	0.0115771	0.0491107	0.755047
CYP20A1	0.000277813	0.00606176	0.908196
CYP2D6	3.18e-05	0.00203332	0.947259
CYP2D7	0.00470487	0.028409	0.807752
CYP2T1P	4.47e-06	0.000761518	0.967889
CYP4V2	0.00264356	0.0205384	-0.835004
CYP4X1	0.00701923	0.0361173	-0.786031
CYSLTR1	0.00339848	0.0238246	0.823672
CYTH2	0.00183674	0.0166848	0.850082
CYTH4	0.00131675	0.0137823	0.862596
D2HGDH	0.00217642	0.0184052	0.843245
DAB2	0.000548645	0.00845859	0.890572
DAB2IP	0.000697902	0.00959537	0.883531
DAG1	0.000214711	0.00523266	0.91408
DAP	0.000827561	0.0105844	0.878261
DARS-AS1	0.0105555	0.0464981	0.761117
DBNDD2	4.73e-05	0.00238852	0.941635
DCAF11	0.00137837	0.0141653	0.860944
DCAF12	0.000697468	0.00959537	0.88355
DCAF13	0.00207601	0.0178864	-0.84518
DCAF16	0.00111445	0.0126375	0.868452
DCAF17	0.00252023	0.0200316	0.83707
DCAF6	0.0051595	0.0300968	-0.802963
DCAF8	0.00770491	0.0383044	0.780599
DCBLD1	0.0105293	0.0464637	-0.761278
DCK	0.0112034	0.0481145	0.757222
DCP2	1.93e-06	0.000619527	0.974023
DCTN2	0.0105872	0.0465338	0.760923
DCTN3	0.00155217	0.0151264	0.856555
DCTN4	0.00614082	0.0331782	0.79357
DCUN1D5	0.00972713	0.0443963	-0.76635
DDHD2	0.000192478	0.00496893	0.916458
DDIT4	0.00028747	0.00614544	0.907385
DDO	0.00545994	0.0310003	-0.799961
DDR1	0.00089453	0.0111183	0.875772
DDX17	0.00193604	0.017204	0.847995
DDX19B	0.00382335	0.0250739	0.818075
DDX21	0.00196473	0.0173253	-0.847406
DDX46	0.00127257	0.0134855	0.863816
DDX52	0.00552697	0.0312541	-0.799308
DDX55	0.00346773	0.0241459	-0.822727
DDX60	0.0108927	0.0473975	-0.75907
DECR1	0.00229314	0.0189019	-0.841074
DEF8	0.0077893	0.0385803	0.779954
DENND5A	0.0012972	0.0136726	0.863132
DENND5B	0.00515879	0.0300968	0.802971
DEPDC1	0.00206465	0.0178372	0.845403
DEPDC1B	0.00519658	0.0301962	0.802586
DEPTOR	8.68e-06	0.0010827	0.962042
DERL1	0.00887726	0.0418127	-0.772056
DERL2	0.00887686	0.0418127	-0.772059
DESI1	0.0108865	0.0473919	-0.759107
DET1	0.008418	0.0404998	0.775301
DEXI	0.00402856	0.0257568	0.815531
DFFB	9.28e-05	0.00334695	0.930689
DGCR2	0.0114537	0.0487858	0.75576
DGKD	0.00127572	0.0135116	0.863728
DGKE	2.13e-06	0.000622181	0.973374
DGKZ	0.00391094	0.0253661	0.816978
DHPS	0.00686387	0.0356078	0.787313
DHRS13	0.00169055	0.015956	0.853308
DHRS4-AS1	0.000587163	0.00880274	0.888632
DHRS4L1	0.00131338	0.0137617	0.862688
DHRSX	0.00021783	0.00526285	0.913761
DHX33	0.005825	0.0321896	-0.796468
DHX40	2.88e-05	0.00196205	0.948534
DIAPH1	0.00353864	0.0244313	-0.821773
DIDO1	0.000574152	0.00867671	0.889277
DIO1	0.0104217	0.046231	-0.761942
DIP2A	0.000153098	0.00432249	0.921221
DIP2B	0.00446158	0.0274461	0.810453
DIRC2	0.000157332	0.00439547	0.920668
DISP1	4.22e-07	0.000344287	0.982286
DIXDC1	0.0116557	0.0493371	-0.754596
DKFZP586I1420	0.00125336	0.0133325	0.864356
DKKL1	0.00832172	0.0402706	0.775998
DLAT	0.00174782	0.0162231	-0.852021
DLC1	0.00369412	0.0246842	-0.819728
DLG1	0.00175204	0.0162314	0.851928
DLG4	0.00437927	0.0271214	0.81139
DLGAP4	0.0029472	0.0218332	-0.830197
DLGAP5	0.00432919	0.0269348	0.811966
DMAC1	0.00545656	0.0310003	0.799995
DMAP1	0.0101954	0.0455807	0.763354
DMPK	0.00119589	0.0130442	0.866008
DMTF1	0.0023633	0.0192262	0.839808
DMTN	0.00636427	0.0338863	0.791583
DNAH1	0.00138991	0.0142395	0.86064
DNAH10	0.0102718	0.0458044	0.762876
DNAJA1	0.00211348	0.0180915	-0.84445
DNAJB2	0.00319033	0.0230245	0.826599
DNAJB4	0.00372868	0.0247261	0.819282
DNAJC11	0.00689524	0.0357044	-0.787053
DNAJC19	0.000510077	0.00817876	0.892617
DNAJC2	0.00107214	0.0123646	-0.869773
DNAJC25	0.00998418	0.0450864	-0.764693
DNAJC3-AS1	0.000707762	0.00965565	0.883106
DNAJC4	0.00402344	0.0257435	0.815593
DNAJC9-AS1	0.00387087	0.0252147	0.817477
DNAL1	0.00045346	0.00778029	0.895834
DNAL4	0.000331901	0.00671131	0.903893
DNASE1	0.00182859	0.0166452	0.850257
DNM1	0.000161354	0.00442204	0.920153
DNMBP	0.00117773	0.0129773	0.866543
DNTTIP2	0.00323585	0.0232077	-0.825947
DOC2GP	0.00353257	0.0244066	0.821854
DOCK10	0.00629832	0.0336391	-0.792164
DOCK6	0.00236787	0.0192433	0.839726
DPEP2	0.00181828	0.0166095	0.850479
DPEP3	0.000532402	0.00833115	0.89142
DPH1	0.00651849	0.0343891	0.79024
DPH3	0.00726846	0.0369822	-0.784014
DPH5	0.00621943	0.0334533	0.792865
DPP3	0.00355326	0.0244978	-0.821578
DPP9	0.00731907	0.0371405	-0.783611
DPY19L4	0.000104884	0.00356367	0.928489
DRAM2	0.0011822	0.0129899	0.866411
DRAP1	0.00270095	0.0207295	-0.834066
DRD4	0.000243789	0.00561496	0.91123
DRG2	0.00942069	0.0435044	0.768365
DSC2	1.71e-05	0.00152019	0.954895
DSTYK	0.00478458	0.028687	0.80689
DTNA	0.00395932	0.0255446	0.816379
DTWD1	0.000896114	0.01112	0.875715
DTX3L	0.00758597	0.0379666	-0.781516
DUSP1	0.00535667	0.0307375	0.80098
DUSP12	0.000507116	0.00817141	0.892778
DUSP16	0.00590781	0.0324433	0.795698
DUSP22	1.64e-07	0.000318163	0.986035
DUSP23	0.00989808	0.0448942	0.765245
DUSP27	0.000227349	0.00538656	0.912809
DUSP28	0.00346672	0.0241459	0.82274
DUSP5	0.00890308	0.0418955	-0.771877
DVL2	0.00323992	0.0232146	0.825889
DYM	1.37e-05	0.00134902	0.957377
DYNC2H1	0.00297077	0.0218946	0.829839
DYNLT3	0.00599441	0.0327354	-0.7949
DYRK1A	2.15e-05	0.0016836	0.952242
DYRK1B	5.77e-06	0.00084418	0.965755
DYRK2	6.03e-05	0.00266138	0.937922
ECE2	0.00746726	0.0376031	-0.782441
ECI2	0.000176917	0.00470994	0.918245
EDA	0.00205735	0.0178126	0.845547
EDEM2	0.00449336	0.0274998	-0.810094
EDRF1	0.000484867	0.00801153	0.894015
EEF1A1	0.00116066	0.0128558	0.86705
EEF1AKMT2	0.00569698	0.0319148	0.797675
EEF1B2	0.0029482	0.0218332	0.830182
EEF1D	0.00593421	0.0325431	0.795454
EEF1G	0.000458966	0.00782678	0.895508
EEF2	0.000885997	0.0110645	0.876082
EEF2K	0.00406899	0.025908	0.815041
EEPD1	0.000677572	0.00948312	0.884421
EFCAB7	0.00215556	0.0182999	0.843641
EFHC1	0.000724097	0.00975789	0.882412
EFHC2	0.00132848	0.0138607	0.862277
EFNA3	0.00469522	0.0283682	0.807858
EFNA4	0.011348	0.0485273	0.756374
EFNB1	0.000725323	0.00976768	0.88236
EFR3A	0.00517819	0.030152	-0.802773
EGFL7	9.77e-06	0.00113284	0.960882
EGR1	0.00404362	0.0258333	0.815348
EID2B	3.68e-05	0.00216506	0.94525
EIF1	0.000184721	0.00485275	0.917335
EIF2A	0.000166534	0.004507	0.919504
EIF2B2	0.00382351	0.0250739	0.818073
EIF2B3	0.00830287	0.0402191	-0.776135
EIF2D	0.000661033	0.00942562	0.885159
EIF2S1	0.00212628	0.018129	-0.844203
EIF2S3	0.00118167	0.0129899	0.866426
EIF3D	0.00135231	0.0140098	0.861636
EIF3E	3.62e-05	0.00216506	0.945459
EIF3F	7.4e-05	0.00293546	0.934581
EIF3G	0.0114347	0.04874	0.75587
EIF3H	4.26e-05	0.00230425	0.943169
EIF3J-AS1	3.98e-05	0.00223522	0.944138
EIF3L	0.000313074	0.00646404	0.905328
EIF3M	0.0118904	0.0499421	0.753262
EIF4A1	0.00140365	0.0143238	0.860281
EIF4A2	7.31e-05	0.00292935	0.934785
EIF4B	4.53e-05	0.00235237	0.942285
EIF4EBP2	0.00174111	0.0162068	0.85217
EIF4G1	0.00097185	0.011661	-0.873063
EIF4G3	0.00166815	0.0158553	-0.85382
EIF5	0.000693318	0.00959537	0.88373
EIF5A	0.000728634	0.0097988	-0.882221
EIF5B	0.00670656	0.0350515	-0.788633
EIF6	0.0119091	0.0499885	-0.753156
ELAVL4	0.00200682	0.0175543	-0.846554
ELF1	0.000529761	0.00833076	0.891559
ELF2	5.31e-06	0.00083927	0.966469
ELF3	0.00753657	0.037816	0.781899
ELL	0.0105441	0.0464637	0.761187
ELMO1	0.00327113	0.0233411	0.825447
ELMO2	0.00627907	0.0335786	-0.792335
ELMSAN1	0.000309045	0.00643734	0.905644
ELOC	0.00243779	0.0195843	-0.838492
ELOVL6	0.00143942	0.0144707	0.859358
ELP2	8e-05	0.00303268	0.933265
ELP4	0.00540345	0.0308571	0.800517
EMBP1	1.54e-06	0.000568159	0.975474
EMC3-AS1	0.0101595	0.0455082	0.763581
EMC7	0.00977973	0.0445534	-0.766008
EML4	0.00223458	0.0186713	-0.842153
EMP2	0.0118441	0.0498012	0.753523
EMP3	0.0014448	0.0145027	0.859221
EMSY	0.00037975	0.00712722	0.900497
ENDOU	0.0014517	0.0145274	0.859046
ENDOV	3.68e-05	0.00216506	0.945247
ENHO	0.000363229	0.00700502	0.901632
ENOX2	0.00268997	0.0206776	0.834244
ENSA	0.00367735	0.0246842	0.819946
ENTPD5	0.0114557	0.0487858	-0.755748
ENTPD6	0.000837663	0.0106926	0.877876
ENTPD7	0.00962415	0.0441112	-0.767022
EP300	0.00871641	0.0413753	0.773179
EP400	0.0110841	0.047785	0.757927
EPAS1	0.000533536	0.00833143	0.89136
EPB41L1	0.0039369	0.0254495	0.816656
EPB41L4A	0.00233785	0.0190946	0.840264
EPB41L4A-AS1	0.000278814	0.00607009	0.908111
EPC1	2.9e-05	0.0019634	0.94848
EPHA1-AS1	0.00089541	0.0111183	0.875741
EPHB3	2.01e-06	0.000619527	0.973742
EPM2AIP1	0.0109275	0.0475197	0.758861
EPN1	0.0072565	0.0369581	0.78411
EPN2	0.000595261	0.00884943	0.888237
EPOP	0.0104693	0.0463515	-0.761648
EPOR	0.00342598	0.0239318	0.823295
EPRS	0.00224139	0.0186884	-0.842027
EPS15	9.12e-06	0.00109666	0.961556
EPS15L1	0.00269455	0.0206966	0.83417
EPS8	0.0115167	0.0489497	0.755395
ERAP1	0.00357881	0.024608	-0.821238
ERAP2	0.01095	0.0475711	-0.758726
ERCC3	0.000430434	0.00754914	0.897227
ERCC5	0.00579127	0.0321274	0.796784
ERCC6	0.000383921	0.00714393	0.900216
ERF	0.00208596	0.0179501	0.844985
ERFE	0.00289646	0.0216699	0.830974
ERGIC2	0.00586691	0.0322987	-0.796077
ERGIC3	0.00153752	0.0150661	0.85691
ERI2	0.000138676	0.00406769	0.923192
ERLIN1	0.00291085	0.0217192	-0.830753
ERLIN2	0.00153693	0.0150661	0.856925
ERMAP	0.000336686	0.00674431	0.903538
ERO1B	0.00223246	0.0186639	0.842193
ERP29	0.000109633	0.00361641	0.927675
ERP44	0.0109736	0.0475761	-0.758585
ERV3-1	0.0107554	0.0469568	0.759898
ERVK3-1	0.00576397	0.032085	-0.797041
ESAM	0.00760106	0.0380131	0.781399
ESD	0.00182676	0.0166405	0.850296
ESPL1	0.00798118	0.0392121	0.778507
ESRRA	0.0113631	0.0485273	-0.756287
ESYT1	0.000285906	0.00613327	0.907515
ETAA1	0.0035793	0.024608	0.821232
ETF1	0.00308729	0.0224212	-0.828099
ETV2	7.42e-06	0.000975756	0.963513
ETV6	9.85e-05	0.00344779	-0.92962
EVI5	0.00200149	0.0175233	0.846661
EXD3	0.00112522	0.0126783	0.868121
EXOC3L1	0.00397153	0.0255644	-0.816229
EXOC4	0.00323204	0.0231973	0.826001
EXOC5	0.00538145	0.0307956	-0.800734
EXT1	0.000133939	0.00401283	0.923873
EXTL2	0.0103981	0.0462024	0.762088
EZH1	0.0014647	0.0146202	0.858716
EZR	0.00384267	0.0251022	0.817832
F10	0.00696078	0.0359014	0.786511
F11R	0.000963546	0.0116433	0.873346
F13A1	2.14e-29	4.19e-25	1
FAAH2	0.00458963	0.027911	0.809019
FAAP20	0.00853197	0.0409142	0.774485
FADD	0.00113741	0.0127283	-0.86775
FAH	0.00404623	0.0258416	0.815316
FAHD2B	0.00950269	0.0437182	0.767821
FAM102A	0.00360629	0.0246842	0.820875
FAM104B	1.39e-05	0.00135013	0.957217
FAM105A	9.84e-05	0.00344779	0.92965
FAM109A	0.00370302	0.0246842	0.819613
FAM110A	0.00155381	0.0151264	0.856515
FAM117B	0.00211066	0.0180899	0.844505
FAM120A	0.00260653	0.0203801	-0.835617
FAM129A	0.00211999	0.0181156	-0.844324
FAM135A	0.00545813	0.0310003	-0.799979
FAM13A	0.000716226	0.0096918	0.882745
FAM149B1	0.000487895	0.00802671	0.893844
FAM157C	0.00877463	0.041519	-0.772771
FAM162A	0.00857684	0.0410411	-0.774165
FAM166A	0.00885201	0.041744	0.772231
FAM168A	0.0025598	0.0202021	0.836399
FAM177A1	0.00600434	0.0327452	-0.794809
FAM177B	2e-05	0.00161922	0.9531
FAM183A	0.000940664	0.0114801	0.874136
FAM184B	0.00104754	0.012203	0.870558
FAM185BP	0.000976219	0.011692	0.872914
FAM192A	0.00388788	0.0252667	-0.817265
FAM193A	0.00227551	0.0188526	0.841397
FAM198A	6.11e-05	0.00266138	0.937704
FAM198B	0.00445781	0.0274415	0.810495
FAM204A	0.0034444	0.0240262	0.823043
FAM208B	0.0010197	0.0119579	-0.871464
FAM20C	0.00436539	0.0270768	-0.811549
FAM212A	0.000719453	0.00970865	0.882608
FAM214A	0.000140959	0.00411005	0.92287
FAM214B	0.00114309	0.0127404	-0.867578
FAM217B	0.00793194	0.039069	0.778876
FAM228B	0.00220836	0.018579	0.842643
FAM234B	0.00821943	0.0399235	-0.776744
FAM45A	0.000545854	0.00844157	0.890716
FAM46B	2.02e-06	0.000619527	0.973714
FAM53A	0.00379861	0.0249789	-0.818388
FAM60A	0.00051121	0.00819023	0.892555
FAM76A	0.0100483	0.0452095	-0.764285
FAM81A	0.0094782	0.0436773	-0.767983
FAM87B	0.00178949	0.0164461	0.851104
FAM92A	0.00367087	0.0246842	-0.82003
FAM98A	0.00205025	0.0177755	-0.845688
FAM98C	0.00770622	0.0383044	0.780589
FANCC	0.00449395	0.0274998	0.810087
FAR2P2	0.00408767	0.0259539	0.814815
FARP1	0.00676337	0.0352544	0.788154
FARP2	0.00722305	0.036839	-0.784378
FASTKD1	0.00294393	0.0218332	-0.830247
FASTKD2	0.00214055	0.0182197	-0.843929
FASTKD5	0.00509332	0.0298887	-0.803641
FAU	0.00279422	0.0212127	0.832572
FAXDC2	0.000504236	0.00814997	0.892936
FBXL14	0.00977114	0.0445246	0.766064
FBXL20	0.000618165	0.00910016	0.887138
FBXL3	0.000298824	0.00629587	0.906457
FBXL4	0.00156517	0.0151822	0.856241
FBXL5	0.00918828	0.0428044	-0.769925
FBXO10	0.00207119	0.017878	0.845275
FBXO11	3.16e-06	0.000687458	0.970581
FBXO18	0.00594985	0.0325863	0.79531
FBXO22	0.0104158	0.0462254	-0.761979
FBXO25	0.00260202	0.0203696	0.835692
FBXO3	0.00025635	0.00578011	0.910076
FBXO31	0.00573634	0.0320222	-0.797302
FBXO34	0.00152243	0.014995	0.85728
FBXO43	0.000750553	0.00995017	0.881311
FBXO46	0.00031299	0.00646404	0.905335
FBXW7	0.00497866	0.0294541	0.804831
FBXW9	0.0109848	0.0475761	0.758518
FCAMR	0.00360803	0.0246842	-0.820852
FCER1G	0.00523136	0.0303085	-0.802234
FCGR1A	0.00066477	0.00944287	-0.884991
FCGR1B	0.00179976	0.0164864	-0.85088
FCGR3A	0.00616261	0.0332279	-0.793374
FCGRT	0.00163545	0.0156699	0.854577
FCHO2	0.000656489	0.00941773	0.885364
FCHSD2	5.34e-05	0.00254493	0.939815
FCRL6	0.00713297	0.0365292	-0.785104
FDFT1	0.00315978	0.0228629	0.82704
FDXACB1	0.00890551	0.0418955	-0.77186
FEM1B	0.00241588	0.0194641	0.838876
FEM1C	0.00796573	0.0391785	-0.778622
FER	9.67e-06	0.00113284	0.960987
FEZ2	4.49e-05	0.00234599	0.942393
FGD1	2.95e-05	0.00198118	0.948226
FGD3	0.00276832	0.021089	0.832983
FGF17	0.0115277	0.0489753	0.755332
FGF7P3	0.000407322	0.00733553	0.898681
FGFBP3	0.00856591	0.0410411	0.774243
FGFR1	0.0076576	0.0382119	0.780962
FGFR1OP2	0.00354303	0.0244358	0.821714
FGFRL1	0.00860825	0.041109	-0.773942
FGL1	0.000675932	0.00948312	0.884493
FHAD1	0.00398969	0.0256057	-0.816006
FICD	0.00142779	0.0143995	-0.859657
FIG4	0.00905069	0.0423547	0.770861
FIGNL2	0.00548996	0.0311257	0.799668
FILIP1L	3.3e-06	0.000687458	0.970271
FKBP15	0.00285511	0.0214753	-0.831615
FKBP1A-SDCBP2	0.000286098	0.00613327	0.907499
FKBP6	0.00325912	0.0233063	0.825617
FKRP	0.0110047	0.0476206	0.758399
FLCN	0.00265286	0.0205699	0.834851
FLI1	4.29e-05	0.00230425	0.94306
FLJ13224	0.00688015	0.0356639	0.787178
FLJ20021	0.000561738	0.00856553	0.889902
FLJ22447	0.00267546	0.0206146	0.834481
FLJ37453	0.000708073	0.00965565	0.883093
FLJ42627	1.76e-05	0.00153681	0.954565
FLJ46906	0.000762807	0.0100446	0.880811
FLNC	2.11e-05	0.0016749	0.95245
FLT1	0.00371797	0.02472	-0.81942
FLT3LG	0.0110827	0.047785	-0.757935
FLVCR2	0.00156346	0.015173	-0.856282
FMC1	0.000138079	0.00406628	0.923277
FMN1	0.0064105	0.0340215	0.791178
FMNL2	0.00560773	0.0315932	-0.798528
FMO5	0.00181749	0.0166095	0.850496
FN3K	0.00427584	0.0267329	0.812586
FNBP1L	0.000556089	0.00853919	0.89019
FNIP1	8.49e-05	0.00314026	0.932254
FOCAD	0.000133762	0.00401283	0.923898
FOLR1	0.00859581	0.0410896	-0.77403
FOLR2	0.000116359	0.00376794	0.926565
FOS	0.00171705	0.0160899	0.852709
FOSB	0.00302772	0.0221777	0.828982
FOSL1	0.00637487	0.0339151	-0.79149
FOXD1	7.76e-05	0.00300024	0.933791
FOXH1	0.002163	0.0183471	0.8435
FOXJ2	0.00336278	0.0236845	0.824164
FOXJ3	0.000197224	0.00505151	0.915934
FOXO1	1.8e-05	0.0015432	0.954364
FOXO3	1.66e-05	0.00148822	0.955293
FOXO3B	0.00304614	0.022246	0.828708
FOXO4	0.0118369	0.0497924	0.753564
FOXP1	5.8e-05	0.00263753	0.938518
FOXRED2	0.0108085	0.0471361	0.759576
FRA10AC1	0.00206615	0.0178423	0.845374
FRAT1	0.00179149	0.0164488	0.85106
FRG1DP	0.00262605	0.0204561	0.835293
FRG1HP	2.62e-05	0.00191601	0.94977
FRG1JP	0.000439214	0.00763919	0.896689
FRK	0.000256299	0.00578011	0.91008
FRMD4B	0.000139122	0.00407468	0.923129
FRRS1	0.000102085	0.00351537	0.928982
FRS2	0.000335042	0.00674431	0.90366
FRS3	0.000263095	0.00586472	0.909473
FSCN2	0.00789157	0.0389499	0.77918
FSTL3	0.000424907	0.00748708	0.897569
FTH1	0.00495243	0.0293698	-0.805106
FTO	0.0057357	0.0320222	0.797308
FUNDC1	0.00147214	0.0146719	0.858529
FURIN	0.0104967	0.0464063	-0.761478
FUT4	9.43e-05	0.00337206	-0.930408
FUZ	0.00268664	0.020675	0.834298
FXR1	3.91e-05	0.00222532	0.944412
FXYD2	0.000285625	0.00613327	0.907539
FXYD6	0.00168429	0.0159218	0.853451
FXYD6-FXYD2	0.0016218	0.0155696	0.854896
FZD1	0.000447135	0.00770551	0.896211
FZD10-AS1	0.00112609	0.0126809	0.868095
FZD2	0.00484453	0.0289146	0.806247
FZD3	0.000514175	0.00821758	0.892394
FZD9	0.000559951	0.00856223	0.889993
FZR1	0.00984902	0.0447209	0.765561
G2E3	0.00307207	0.022374	0.828323
G6PD	0.00410388	0.0260147	-0.81462
GAB1	4.71e-05	0.00238852	0.941709
GAB2	0.00030466	0.0063845	0.90599
GAB3	0.00149183	0.0148005	0.858036
GABARAP	0.00929698	0.043116	0.769192
GABPB1-IT1	0.000455038	0.00779373	0.89574
GADD45G	0.00678266	0.0353268	-0.787992
GAL3ST4	0.00577873	0.0321125	-0.796902
GALNS	0.00650286	0.0343442	-0.790375
GALNT18	0.0116501	0.0493348	0.754628
GALNT6	0.000125184	0.00387936	-0.925178
GANC	0.00101487	0.011936	0.871622
GAPLINC	1.61e-05	0.00146476	0.955628
GARS	0.000153926	0.00432715	-0.921112
GART	0.00372303	0.0247251	-0.819355
GAS1	0.00136373	0.0140785	0.861331
GAS2L3	0.00284641	0.0214263	0.831751
GAS5	0.00462078	0.0280395	0.808674
GAS6	5.41e-06	0.000840383	0.966312
GAS6-AS2	4.9e-05	0.00244174	0.941097
GATAD1	0.00530268	0.03055	0.801518
GATAD2B	0.00404816	0.0258454	0.815293
GATC	0.00890165	0.0418955	0.771887
GATM	0.000942549	0.0114924	0.87407
GATS	0.00113305	0.0127008	0.867882
GBA	0.000683584	0.00952642	-0.884156
GBE1	0.0100723	0.0452755	0.764133
GBP3	0.0107975	0.0470984	-0.759643
GCAT	0.000498346	0.00811182	0.893261
GCH1	0.0113768	0.048566	-0.756206
GCNA	0.00337253	0.0237022	0.824029
GDAP1	0.0014286	0.0143995	-0.859636
GDPD1	0.000326958	0.00663877	0.904264
GDPD4	0.00213026	0.018148	0.844126
GDPD5	0.00876502	0.0415026	-0.772838
GDPGP1	0.011914	0.0499983	-0.753129
GEMIN7	0.00060295	0.00892986	0.887864
GEMIN8	0.00396632	0.0255523	0.816293
GET4	0.00251725	0.0200316	0.837121
GFER	0.00566981	0.0318216	0.797934
GFRA2	0.00011118	0.00364903	0.927415
GGA2	0.00230292	0.0189594	0.840896
GGNBP2	0.00024273	0.00561496	0.911329
GGT2	0.00310289	0.0224969	-0.827869
GGTA1P	0.00010265	0.00352616	0.928881
GHET1	0.00570713	0.0319557	-0.797579
GHITM	0.0022791	0.0188581	-0.841331
GID4	6.01e-05	0.00266138	0.937976
GID8	0.00401577	0.0257265	0.815687
GIGYF1	0.006993	0.0360202	0.786246
GIGYF2	0.00322214	0.0231602	0.826143
GJD3	0.00614683	0.0331793	-0.793516
GKAP1	3.99e-06	0.000729974	0.968812
GLA	0.000717309	0.00969307	-0.882699
GLCCI1	0.010946	0.0475663	0.75875
GLE1	0.0015298	0.0150316	0.857099
GLI4	0.000224383	0.00535306	0.913102
GLIPR1	0.000172406	0.00463353	0.918785
GLIPR2	0.00148585	0.0147561	-0.858185
GLRX2	0.00351561	0.0243237	-0.822081
GLRX3	0.00558048	0.0315021	-0.79879
GLS	0.00662743	0.0347959	-0.789305
GLTPD2	0.00553178	0.0312722	0.799261
GMDS-AS1	0.000217224	0.00526117	0.913823
GMPR2	0.00775652	0.0384957	0.780204
GNAI1	0.00447405	0.0274853	0.810312
GNAL	0.00172114	0.0161205	0.852617
GNAS	0.0109616	0.0475761	0.758657
GNB4	0.00202115	0.0176167	-0.846266
GNB5	0.00637037	0.0339095	0.79153
GNG10	0.00766755	0.0382228	-0.780886
GNG12	0.00224268	0.0186912	0.842003
GNG12-AS1	0.010406	0.0462137	0.762039
GNG13	0.00231845	0.0190023	0.840614
GNG2	0.000101254	0.00350524	0.92913
GNGT2	0.000735541	0.00984439	-0.881932
GNL2	0.003669	0.0246842	-0.820054
GNPAT	0.00494713	0.0293472	0.805161
GNPDA1	1.92e-05	0.00159963	0.953555
GNRH1	4.81e-05	0.00242212	0.941389
GNRHR2	0.0107717	0.0470172	0.759799
GNS	0.0072514	0.0369529	-0.784151
GOLGA5	0.00308258	0.0224094	-0.828168
GOLGA6L10	8.85e-05	0.00322834	0.93153
GOLGA6L5P	0.00125098	0.0133253	0.864424
GOLGA8A	0.0014235	0.0143995	0.859767
GOLGA8H	0.00791451	0.0390229	0.779007
GOLGA8K	0.00207534	0.0178864	0.845193
GOLIM4	0.0061237	0.0331604	0.793725
GOLPH3	0.0105657	0.0465222	-0.761055
GOLPH3L	7.96e-05	0.00302885	0.933352
GON7	0.00560625	0.0315932	-0.798542
GOSR2	0.010446	0.0462866	-0.761791
GPALPP1	1.36e-05	0.00134902	0.957438
GPANK1	0.00675967	0.0352539	0.788185
GPATCH1	0.00626833	0.0335565	0.79243
GPATCH2L	0.008636	0.0411546	0.773746
GPATCH3	0.00862101	0.0411298	0.773852
GPATCH8	0.000372395	0.00709106	0.900998
GPCPD1	0.0102344	0.0456839	-0.76311
GPD1L	0.000215504	0.00523952	0.913999
GPD2	0.00348555	0.0242356	-0.822485
GPM6B	0.000427905	0.00751976	0.897383
GPR137B	0.00111656	0.0126375	0.868387
GPR137C	0.000122281	0.00385203	0.925626
GPR162	0.00227152	0.0188355	0.84147
GPR180	0.00713963	0.036536	-0.78505
GPR183	0.00010999	0.00362175	0.927614
GPR34	0.00800404	0.0392667	0.778336
GPR65	0.00172821	0.0161327	-0.852458
GPR84	0.00228137	0.0188581	-0.84129
GPR85	0.00155477	0.0151264	-0.856492
GPR89A	0.00448781	0.027488	0.810156
GPRC5B	0.00392412	0.0253927	0.816814
GPRC5C	0.000316805	0.00649318	0.905039
GPSM2	0.00767974	0.0382465	0.780792
GPSM3	0.00780742	0.0386529	0.779816
GPT2	0.00445625	0.0274405	-0.810513
GPX4	0.0100816	0.045279	0.764074
GRASP	0.000337681	0.00674431	0.903465
GRHL1	0.000327552	0.00664395	0.904219
GRIA4	0.00225178	0.0187352	0.841834
GRIN2C	1.32e-05	0.0013361	0.957768
GRINA	0.00594878	0.0325863	-0.795319
GRK3	3.51e-05	0.00214417	0.945914
GRPEL1	0.00372376	0.0247251	-0.819345
GS1-124K5,4	0.0018427	0.0167234	0.849954
GSDMA	0.00129418	0.0136481	0.863216
GSKIP	0.00106816	0.0123277	-0.869899
GSN-AS1	0.0114634	0.0488071	-0.755704
GSPT2	0.00334155	0.0236117	0.824459
GSTA4	5.52e-06	0.000840383	0.966141
GSTCD	0.00768783	0.0382712	0.78073
GSTO1	0.000286055	0.00613327	-0.907503
GTF2F1	0.000990434	0.0118045	0.872435
GTF2H1	0.000204283	0.00515455	0.915172
GTF2H2C	0.00479359	0.0287234	-0.806793
GTF2H3	0.00396852	0.0255535	-0.816266
GTF2IP20	0.00581808	0.0321896	0.796533
GTF2IP4	0.0009149	0.0112817	0.875042
GTF2IRD2	0.000185988	0.00486173	0.91719
GTF2IRD2B	0.00262787	0.0204571	0.835263
GTPBP3	0.00632789	0.0337476	0.791903
GTPBP4	0.0015976	0.0154288	-0.855467
GTPBP8	4.33e-06	0.000750914	0.968153
GUCD1	0.00182019	0.0166115	-0.850437
GUK1	0.00518944	0.0301748	-0.802659
GULP1	5.01e-07	0.000374137	0.981503
GUSBP4	0.000863343	0.0109067	0.876914
GUSBP9	0.00398412	0.0256057	0.816074
GVQW2	0.00792205	0.0390502	0.77895
GYG1	0.00728276	0.0370269	-0.7839
H1FNT	0.0027107	0.0207697	0.833908
H1FX	0.000668423	0.00944347	0.884827
H2AFJ	0.0043959	0.0271585	0.811199
H2AFV	0.00366858	0.0246842	0.82006
H3F3B	0.000107831	0.00359099	0.92798
HACD1	0.0022869	0.018884	0.841188
HACE1	0.000806572	0.0104053	0.879071
HADH	0.0117622	0.049563	0.753988
HAUS1	0.00491815	0.0292374	0.805466
HAUS3	0.000226705	0.00537779	0.912872
HAUS4	0.00974182	0.0444372	0.766254
HAVCR2	0.0100573	0.0452387	-0.764228
HCCAT5	0.000118398	0.0037883	0.926238
HCCS	0.00439659	0.0271585	-0.811192
HCG27	0.00963794	0.0441221	0.766932
HCN3	0.00837107	0.0404036	0.77564
HDAC2	0.00529817	0.03055	0.801563
HDAC2-AS2	6.75e-05	0.00280278	0.936095
HDAC4	0.00483172	0.0288636	-0.806384
HDAC5	0.00361533	0.0246842	0.820756
HDAC6	0.00804616	0.0393846	0.778022
HDHD2	0.00104223	0.0121484	0.87073
HDHD5-AS1	0.000253024	0.00573813	0.910377
HDLBP	0.0011394	0.0127283	0.86769
HEATR3	0.00037922	0.00712722	-0.900533
HEATR5B	0.000543392	0.00841012	0.890844
HEBP1	0.00417088	0.026261	-0.81382
HECTD2	1.05e-06	0.000479398	0.977706
HECTD4	3.11e-05	0.00201615	0.947536
HEG1	0.00538083	0.0307956	-0.80074
HEIH	0.00866191	0.0412245	0.773563
HELQ	0.00537239	0.0307617	0.800824
HELZ	0.000149814	0.0042884	0.921657
HERC1	0.000593704	0.00884641	0.888312
HERC2	0.000639295	0.00929254	0.88615
HERC2P2	0.0033488	0.0236472	0.824358
HERC2P3	0.000262279	0.00585319	0.909545
HERC2P7	0.00295712	0.0218648	0.830046
HEXA	0.002563	0.0202021	0.836346
HEXB	0.00343948	0.0240004	-0.82311
HEXIM2	0.00528563	0.0305007	0.801688
HFE	0.000105556	0.00357212	0.928372
HGSNAT	0.000420318	0.0074457	0.897856
HHEX	0.00154313	0.0150879	0.856774
HIBADH	0.00700795	0.0360782	0.786123
HIGD1A	0.000961278	0.0116433	-0.873424
HIGD2A	0.00323406	0.0232033	0.825973
HIKESHI	0.00173497	0.0161727	0.852307
HINT1	8.42e-05	0.00312662	0.9324
HIST1H1B	0.000535652	0.0083497	0.891249
HIST1H2BO	0.00128633	0.0135726	0.863433
HIST3H2A	0.000220223	0.00528805	0.913519
HIVEP3	0.000110164	0.00362175	-0.927585
HK1	6.29e-06	0.000898202	-0.965
HK2	0.00481943	0.0288342	-0.806516
HKR1	0.00286839	0.0215359	0.831409
HLA-B	0.00926566	0.0430318	-0.769402
HLA-C	0.0106029	0.0465555	-0.760826
HLA-H	0.00933547	0.0432404	-0.768934
HLA-L	0.0082091	0.0398931	-0.776819
HMBOX1	0.000127832	0.00392593	0.924776
HMG20A	5.86e-05	0.00265845	0.938358
HMGA2	0.000114293	0.00372004	0.9269
HMGB1	0.00896644	0.042071	0.771439
HMGB2	0.000396888	0.0072525	0.899357
HMGN1	0.00609003	0.033064	0.794029
HMGN2	0.0105047	0.0464313	0.761429
HMGN5	0.0026267	0.0204561	0.835282
HMGXB3	0.00167304	0.0158705	-0.853708
HMGXB4	0.00578879	0.0321228	0.796808
HMMR	0.00329642	0.0234551	0.82509
HNMT	0.000117966	0.0037883	0.926307
HNRNPA0	0.0085565	0.0410218	0.77431
HNRNPA1	0.0012148	0.0131434	0.865459
HNRNPA1L2	0.000107702	0.00359099	0.928002
HNRNPA1P10	0.00126922	0.0134573	0.86391
HNRNPC	0.00725626	0.0369581	0.784112
HNRNPH3	0.00623618	0.0334667	0.792716
HNRNPUL1	0.0100285	0.0451602	0.764411
HOMER3	0.000256294	0.00578011	0.910081
HOXB-AS3	0.000786377	0.0102177	0.879865
HOXB3	0.00316604	0.0228861	0.826949
HOXB5	0.00396703	0.0255523	0.816284
HOXB8	0.00144731	0.0145131	0.859157
HP1BP3	0.00037026	0.0070732	0.901145
HPF1	0.00680971	0.0354018	0.787765
HPGDS	3.79e-05	0.00218973	0.944839
HPS1	0.0028639	0.0215331	0.831479
HPS4	0.000520535	0.00826629	0.892051
HPS6	0.00740761	0.037386	-0.78291
HPSE	1.38e-05	0.00134902	0.957333
HRAT5	0.000232224	0.00546242	0.912332
HRH1	1.1e-06	0.000491682	0.977434
HRH2	0.00407382	0.025908	0.814982
HS1BP3	0.00060136	0.00892655	0.887941
HS3ST2	0.000354462	0.00689021	0.90225
HSD17B1	0.00336113	0.0236814	0.824187
HSD17B11	0.0115052	0.0489114	0.755462
HSD17B14	0.0111035	0.0478475	0.757812
HSD17B4	0.000820377	0.0105268	0.878536
HSD17B8	0.010724	0.0468657	0.760088
HSD3B7	0.000377097	0.00712526	-0.900677
HSDL1	0.00137196	0.0141271	0.861113
HSDL2	0.000115612	0.0037567	0.926686
HSF2	3.47e-06	0.000687458	0.969889
HSF4	2.16e-05	0.00168933	0.952152
HSFX2	0.00123701	0.0132566	0.864821
HSP90AA1	0.00548309	0.0311047	-0.799735
HSPA1B	0.00266312	0.0206005	0.834682
HSPA8	0.000967429	0.0116514	-0.873213
HSPA9	0.000647246	0.00936519	-0.885785
HSPBAP1	0.0100162	0.0451602	0.764489
HTR7	4.9e-06	0.000809592	0.967151
HVCN1	0.00752319	0.0377682	-0.782004
HYOU1	0.00738405	0.0373183	-0.783096
IARS	0.00644101	0.0340911	-0.790912
IBA57	0.00261186	0.0204054	0.835528
IBTK	0.00864335	0.0411762	-0.773694
ICA1	0.00441229	0.0272383	0.811012
ICAM1	0.0066886	0.0349794	-0.788785
ICE2	0.00028225	0.00610421	0.907821
ICK	0.000230305	0.00544238	0.912519
ID2-AS1	0.0023928	0.0193818	0.839284
IDH3A	0.00185127	0.0167547	-0.849771
IDI1	0.00562547	0.0316649	-0.798358
IDS2	0.0051544	0.0300897	0.803015
IER2	0.00420717	0.0264238	0.813391
IER3	0.00392295	0.0253927	0.816828
IFI27L2	0.00395926	0.0255446	-0.81638
IFI30	0.00142504	0.0143995	-0.859727
IFI35	0.0113494	0.0485273	-0.756366
IFIT3	0.0109325	0.0475285	-0.758831
IFIT5	0.00786312	0.0388869	-0.779394
IFITM5	0.000461894	0.00784251	0.895336
IFNAR2	0.00256038	0.0202021	-0.83639
IFT140	0.000522226	0.00828243	0.891961
IFT172	0.00269179	0.0206835	0.834215
IFT46	0.0109365	0.0475352	0.758807
IFT52	0.000150072	0.0042884	0.921623
IFT88	0.000232987	0.00547379	0.912258
IGBP1	0.000198865	0.00508025	0.915755
IGF1	6.41e-06	0.000900889	0.964832
IGF1R	0.000121627	0.00384382	0.925728
IGF2BP2	0.000865571	0.0109148	0.876831
IGF2BP3	0.000421044	0.0074458	0.89781
IGF2R	0.0110798	0.047785	-0.757953
IGFL4	6.05e-05	0.00266138	0.937853
IGSF22	2.02e-06	0.000619527	0.973717
IGSF6	0.0066312	0.0347969	-0.789273
IKBKE	0.00113172	0.0126947	-0.867923
IKBKG	0.0100292	0.0451602	-0.764406
IKZF5	0.000696749	0.00959537	0.883581
IL10RA	0.00678916	0.0353512	0.787937
IL10RB	0.000700396	0.00960783	-0.883423
IL12RB1	0.0108465	0.0472596	-0.759347
IL16	0.000592613	0.00884602	0.888366
IL17D	0.00603279	0.0328625	0.794549
IL17RA	0.000128297	0.00393207	-0.924706
IL17RB	0.0105884	0.0465338	0.760915
IL18BP	0.00586829	0.0322987	-0.796065
IL1B	0.00201148	0.0175848	-0.84646
IL1RN	0.00493837	0.029322	-0.805253
IL4I1	0.00724716	0.0369488	-0.784185
IL4R	0.0023972	0.0193934	-0.839206
IL6R	0.00021137	0.00521821	0.914426
ILF3-AS1	0.000499045	0.00811182	0.893222
IMMT	0.000164562	0.00446596	-0.919749
IMPA2	5.3e-05	0.00254119	0.939906
IMPAD1	0.006001	0.0327452	-0.79484
IMPDH1	0.00299307	0.0220144	0.829502
INAFM2	0.00190172	0.0170147	0.848707
ING1	1.45e-05	0.00138706	0.956762
ING3	4.24e-06	0.000741649	0.968324
ING4	0.000567252	0.00862	0.889623
ING5	0.00252882	0.0200583	0.836924
INPP4A	0.00204229	0.0177416	-0.845845
INPP4B	2.75e-05	0.00195493	0.949135
INPP5A	0.00228701	0.018884	0.841186
INPP5F	0.000964346	0.0116433	0.873319
INSR	0.00109508	0.0125113	0.869052
INTS10	0.00622148	0.0334533	-0.792847
INTS6L	7.91e-06	0.00101905	0.962924
IP6K1	0.00266958	0.0206026	0.834577
IP6K2	0.00273513	0.0209017	0.833514
IPO5P1	0.00131825	0.013788	0.862556
IPP	0.000276383	0.0060454	-0.908318
IQCH-AS1	0.00721885	0.036835	0.784412
IQGAP1	0.00544307	0.0309763	0.800127
IQGAP2	0.00019348	0.00498821	0.916347
IQGAP3	0.00174737	0.0162231	0.852031
IQSEC1	0.0058981	0.0324081	0.795788
IRF2	0.00743056	0.037463	-0.782729
IRF2BP1	0.000467098	0.00786958	0.895033
IRF2BP2	0.000476947	0.00796325	0.894465
ISCA2	0.00257074	0.0202375	0.836215
ISOC1	0.00179958	0.0164864	-0.850884
ISOC2	0.00436925	0.0270805	-0.811505
IST1	0.00578508	0.0321204	0.796843
ISY1	0.00694816	0.0358552	0.786615
ITFG2	0.00350289	0.0242728	0.822252
ITGA2	0.0103965	0.0462024	-0.762098
ITGA5	0.000200719	0.00509651	-0.915554
ITGA9	0.000379031	0.00712722	0.900546
ITGA9-AS1	0.000217723	0.00526285	0.913772
ITGAE	0.00822293	0.0399306	0.776718
ITGAV	0.00694367	0.0358509	0.786652
ITGB3BP	0.00114461	0.0127501	0.867532
ITM2C	2.34e-05	0.00178203	0.951208
ITPKB-IT1	4.35e-05	0.00230425	0.942871
ITPR1	0.00857103	0.0410411	-0.774206
ITPR2	0.00142405	0.0143995	0.859753
ITPRIP	0.000163974	0.00446372	-0.919823
ITSN1	3.11e-06	0.000687458	0.970702
ITSN2	5.51e-06	0.000840383	0.966161
IVD	0.0020969	0.0180047	-0.844772
IWS1	0.000702572	0.00960783	-0.883329
IZUMO4	0.00344914	0.0240421	0.822979
JADE1	0.00577574	0.0321049	0.79693
JADE3	0.000106334	0.00358767	0.928237
JAG2	0.00580233	0.0321797	0.796681
JAM3	0.000130254	0.00395078	0.924414
JAML	0.00284072	0.0214163	0.83184
JMJD1C	6.77e-05	0.0028063	0.93604
JMJD7	0.0080788	0.0394851	0.77778
JMY	0.00266776	0.0206026	0.834607
JPT1	0.0031635	0.0228814	-0.826986
JPX	0.00363554	0.0246842	0.820491
JRKL	0.000546622	0.00844677	0.890677
KANK2	0.00010905	0.00360324	0.927773
KANK3	0.000800081	0.0103468	0.879325
KANSL1	0.00122692	0.0131944	0.865109
KANSL1-AS1	0.00141119	0.0143522	0.860085
KANSL1L	0.000413907	0.0073988	0.898261
KARS	0.00999363	0.0451083	-0.764633
KAT14	0.0041463	0.0261467	0.814113
KAT5	0.00662746	0.0347959	0.789305
KAT6A	0.00409509	0.0259794	0.814726
KAT6B	4.31e-05	0.00230425	0.943005
KAT8	0.00509304	0.0298887	0.803644
KATNA1	0.0043937	0.0271583	0.811225
KATNAL1	0.00807059	0.0394647	0.777841
KBTBD2	0.0032557	0.0232903	0.825665
KBTBD3	0.000355947	0.00690361	0.902145
KBTBD4	0.00838908	0.0404368	0.77551
KBTBD6	0.00152292	0.014995	0.857267
KBTBD7	0.00362232	0.0246842	0.820664
KBTBD8	0.0112275	0.0481593	-0.75708
KC6	0.000430741	0.00754914	0.897208
KCNA5	0.000241458	0.00559897	0.911449
KCNAB1	0.0105897	0.0465338	0.760907
KCND1	0.000649629	0.00937321	0.885676
KCNE2	0.000442633	0.00765486	0.896482
KCNG2	0.00254359	0.0201207	0.836673
KCNK17	0.000632523	0.00922834	0.886464
KCNK7	0.00491705	0.0292374	0.805478
KCNMA1	0.00123898	0.0132658	-0.864765
KCNMB4	1.96e-05	0.00159963	0.953355
KCNQ1	0.00472684	0.0284574	0.807514
KCP	0.00872956	0.0413915	0.773086
KCTD10	0.000972455	0.0116611	-0.873042
KCTD12	0.00141067	0.0143522	0.860099
KCTD17	0.00232061	0.0190087	-0.840575
KCTD21-AS1	0.0096818	0.0442513	0.766645
KCTD3	1.48e-05	0.00141084	0.956522
KCTD6	0.0101345	0.0454822	0.763739
KCTD7	0.00831523	0.0402646	0.776045
KDELR1	0.00370786	0.0246842	0.81955
KDM1A	0.0029787	0.0219334	0.829719
KDM1B	0.00814555	0.0397024	-0.777286
KDM2B	0.000855522	0.0108429	0.877205
KDM3A	0.000884712	0.0110645	0.876128
KDM3B	0.00122129	0.0131686	0.865271
KDM4A	0.00326662	0.0233318	0.82551
KDM4B	0.00873311	0.0413915	0.773061
KDM4C	0.000136431	0.00404421	0.923512
KDM5B	0.00308405	0.0224094	0.828146
KDM5C	0.00378125	0.0249293	0.818609
KDM6A	0.00923949	0.0429307	0.769579
KDM6B	0.000354951	0.00689288	0.902215
KEAP1	0.00185722	0.016793	-0.849645
KHDRBS1	0.00128012	0.0135289	0.863606
KIAA0100	0.0109895	0.0475761	-0.75849
KIAA0141	0.00351377	0.0243196	0.822106
KIAA0232	0.0110283	0.0476411	-0.758259
KIAA0355	0.00413319	0.0261329	0.814269
KIAA0754	1.64e-05	0.00148515	0.955368
KIAA0930	0.00622149	0.0334533	-0.792847
KIAA1143	0.000410685	0.00736343	0.898466
KIAA1147	7.51e-07	0.000394188	0.97952
KIAA1324L	3.57e-05	0.00215789	0.945662
KIAA1328	0.00504896	0.0297532	0.804099
KIAA1468	0.00249788	0.0199281	0.837452
KIAA1551	0.00593307	0.0325431	0.795464
KIAA1683	0.00159926	0.0154288	0.855427
KIAA1958	0.000200801	0.00509651	0.915545
KIAA2026	0.000933402	0.01146	0.87439
KIDINS220	0.000952406	0.011591	0.873729
KIF11	0.00973051	0.0444014	0.766328
KIF14	0.00143105	0.014409	0.859573
KIF18A	0.00331991	0.0235283	0.824761
KIF20A	0.00329788	0.0234551	0.82507
KIF20B	0.000242318	0.00561228	0.911368
KIF23	0.00981652	0.0446794	0.76577
KIF26A	0.000149602	0.0042884	0.921685
KIF3B	0.000699246	0.00960128	-0.883473
KIF3C	0.00752557	0.0377705	0.781985
KIF5B	0.00626016	0.0335324	-0.792503
KIF7	2.13e-05	0.00167851	0.952327
KIF9	0.00403776	0.0258043	0.815419
KIFC2	0.0104923	0.0463973	0.761506
KIFC3	0.00482174	0.0288386	-0.806491
KIZ	0.00327562	0.0233492	0.825383
KLF11	0.00022399	0.00535227	0.913141
KLF15	0.00150415	0.014885	0.85773
KLF6	0.00320667	0.0231083	-0.826364
KLF7	0.00190525	0.0170307	0.848633
KLF9	0.00766875	0.0382228	-0.780876
KLHDC1	0.000643064	0.00933348	0.885977
KLHDC2	6.11e-05	0.00266138	0.937696
KLHDC3	0.00580671	0.0321857	0.79664
KLHDC8B	0.00448151	0.0274853	0.810227
KLHL13	0.000323651	0.00659212	0.904514
KLHL15	0.00863424	0.0411546	0.773758
KLHL17	0.01069	0.046765	0.760295
KLHL2	0.00526649	0.0304579	-0.80188
KLHL22	0.01126	0.0482564	0.75689
KLHL36	0.0040097	0.025712	0.815761
KLHL5	0.00136047	0.0140522	-0.861418
KLHL6	0.00296101	0.0218716	-0.829987
KLK14	7.87e-05	0.00300024	0.93355
KLRC4	0.000141914	0.00412561	0.922737
KLRC4-KLRK1	2.59e-05	0.00191578	0.949922
KLRK1	0.000188586	0.00489424	0.916895
KMO	0.00921316	0.0428465	-0.769756
KMT2A	0.00035196	0.00686402	0.902428
KMT2C	0.00141278	0.0143579	0.860044
KMT2E	0.000536684	0.00835249	0.891195
KMT2E-AS1	0.00770268	0.0383044	0.780616
KMT5B	0.000315492	0.00648389	0.90514
KNL1	0.00914485	0.0426426	0.770219
KRBA1	3.09e-06	0.000687458	0.970748
KRBOX4	9.62e-05	0.00340324	0.930047
KREMEN1	0.010098	0.0453394	-0.763969
KRIT1	0.000157478	0.00439547	0.920649
KRR1	0.00335676	0.0236677	-0.824248
KRT10	0.000838658	0.0106983	0.877839
KRTAP2-3	0.00371007	0.0246842	0.819522
KRTAP4-4	0.000433363	0.00758154	0.897047
KRTAP9-1	5.05e-05	0.00247301	0.940657
KYAT1	0.00693427	0.0358213	0.78673
KYNU	0.00815259	0.0397269	-0.777235
LACTB	0.00162129	0.0155696	-0.854908
LAMB3	0.0013584	0.0140456	-0.861473
LAMTOR1	0.00867029	0.0412544	0.773503
LAMTOR4	0.00879527	0.0415914	0.772626
LANCL2	0.000713303	0.00968497	0.882869
LAP3	0.00350174	0.0242728	-0.822267
LAPTM4A	0.0101537	0.0455082	0.763617
LAPTM5	0.0066241	0.0347959	-0.789334
LARP1	0.00428511	0.0267567	-0.812478
LARS2	0.00593429	0.0325431	-0.795453
LAT2	0.0030367	0.0222102	-0.828848
LCMT1-AS1	0.000684387	0.00953083	0.88412
LCP1	0.000392779	0.00723662	-0.899627
LCP2	0.00290671	0.0217137	-0.830816
LDAH	0.00388245	0.0252444	0.817333
LDB1	0.0110592	0.0477299	0.758075
LDHD	0.000664931	0.00944287	0.884984
LDLRAD4	0.000604581	0.00894726	0.887786
LEMD3	0.00175439	0.0162455	0.851875
LEO1	0.00672793	0.0351351	-0.788453
LEPR	0.000411582	0.00737161	0.898408
LETM1	0.00998147	0.0450846	-0.764711
LETMD1	0.000520598	0.00826629	0.892048
LFNG	0.00155437	0.0151264	0.856501
LGALS3BP	0.00806712	0.0394576	-0.777867
LGI2	6.37e-05	0.00273074	0.937039
LGI4	2.86e-05	0.00196205	0.948652
LGMN	0.00105592	0.0122714	0.870289
LGR4	0.00237009	0.0192455	0.839687
LHPP	0.00397362	0.0255659	0.816203
LHX2	0.0050721	0.0298178	-0.80386
LHX4	0.00335273	0.0236477	0.824304
LIAS	0.00748114	0.0376505	0.782332
LIMCH1	3.35e-05	0.00209728	0.946556
LIMD2	0.00179063	0.0164488	-0.851079
LIMK1	8.58e-05	0.00316295	-0.932068
LIN7B	0.00375488	0.0248474	0.818946
LIN7C	0.00983188	0.0446941	0.765671
LINC-PINT	0.0012008	0.0130598	0.865865
LINC00094	0.0069045	0.0357146	0.786976
LINC00102	0.00374763	0.0248162	0.819039
LINC00116	0.0115626	0.0490807	-0.755131
LINC00174	0.00144013	0.0144707	0.85934
LINC00243	5.95e-05	0.00266138	0.938122
LINC00339	0.00130163	0.0136899	0.86301
LINC00342	0.00272318	0.0208348	0.833706
LINC00367	0.0116699	0.0493633	0.754515
LINC00526	0.00142228	0.0143995	0.859798
LINC00528	0.0056079	0.0315932	0.798526
LINC00543	0.00620241	0.0333958	0.793017
LINC00618	3.17e-06	0.000687458	0.970554
LINC00629	0.00817071	0.0397954	0.777101
LINC00630	0.000414233	0.0073988	0.89824
LINC00648	0.00174222	0.0162095	0.852146
LINC00663	0.000420659	0.0074457	0.897835
LINC00667	0.00879392	0.0415914	0.772636
LINC00671	0.000462416	0.00784251	0.895306
LINC00674	0.000927943	0.0114281	0.874581
LINC00693	0.000744822	0.00994144	0.881547
LINC00852	0.00160257	0.0154514	0.855349
LINC00867	6.51e-05	0.00274511	0.936686
LINC00886	0.000161159	0.00442204	0.920178
LINC00888	0.000657529	0.00941785	0.885317
LINC00890	0.00152263	0.014995	0.857274
LINC00894	0.00361139	0.0246842	0.820808
LINC00910	0.00035815	0.00692754	0.901989
LINC00920	0.00847966	0.0407331	0.774859
LINC00938	0.000102758	0.00352616	0.928862
LINC00957	0.00202531	0.0176401	0.846183
LINC00987	0.00474769	0.0285195	-0.807288
LINC00999	0.00507189	0.0298178	0.803862
LINC01000	0.00231879	0.0190023	0.840608
LINC01003	3.01e-05	0.00199671	0.947988
LINC01004	0.00071481	0.00968602	0.882805
LINC01011	0.00133877	0.0139235	0.862
LINC01088	0.00212408	0.0181268	0.844245
LINC01089	0.00528633	0.0305007	0.801681
LINC01094	0.0072234	0.036839	0.784375
LINC01118	0.00146972	0.0146628	0.85859
LINC01119	0.00184803	0.016733	0.84984
LINC01137	0.00791274	0.0390229	-0.77902
LINC01144	0.00357283	0.0245894	0.821318
LINC01152	0.00124173	0.0132663	0.864686
LINC01266	0.000566554	0.00862	0.889658
LINC01270	0.00933704	0.0432404	-0.768923
LINC01278	2.93e-05	0.00197334	0.948323
LINC01279	0.00293174	0.0217909	0.830433
LINC01315	3.67e-05	0.00216506	0.945268
LINC01347	0.00527226	0.0304722	0.801822
LINC01410	0.00984322	0.0447178	0.765598
LINC01422	0.00386018	0.0251785	0.817612
LINC01424	0.000748146	0.00994254	0.88141
LINC01451	0.0113368	0.0485111	-0.75644
LINC01473	2.45e-07	0.000320289	0.984542
LINC01480	0.00787821	0.0389142	-0.77928
LINC01481	0.000879083	0.0110203	0.876334
LINC01504	0.00759134	0.0379838	0.781474
LINC01530	0.00329701	0.0234551	0.825082
LINC01560	1.32e-06	0.00052677	0.976408
LINC01578	9.54e-05	0.00338664	0.930199
LINC01605	0.00149399	0.0148144	0.857982
LINC01614	0.00088908	0.0110818	0.87597
LINC01617	0.000260654	0.00583686	0.90969
LINC01635	0.00985075	0.0447209	0.765549
LINC01645	0.00384299	0.0251022	0.817828
LINC01772	0.00176403	0.0163013	0.851662
LINC01775	0.000760047	0.0100218	0.880923
LINC01881	0.00042686	0.00751472	0.897448
LINC01948	0.00997639	0.0450802	-0.764743
LINC01960	0.00513765	0.0300452	0.803186
LINC01963	0.00512818	0.0300214	0.803283
LINC01980	0.00371005	0.0246842	0.819522
LINC01988	0.00371006	0.0246842	0.819522
LINC01996	0.000259903	0.00583337	0.909757
LINC02001	0.000586877	0.00880274	0.888647
LINC02012	0.00231091	0.0190023	-0.840751
LINC02021	0.00335024	0.0236472	0.824338
LINC02035	0.0025384	0.02009	0.836761
LINC02043	0.00409862	0.0259897	0.814684
LINC02067	0.000469292	0.00788249	0.894906
LINC02104	0.00930693	0.0431417	0.769125
LINC02206	0.00279781	0.0212308	0.832515
LINC02246	0.000615539	0.00907686	0.887262
LINC02285	0.000528307	0.00832906	0.891637
LINC02315	0.00658764	0.0346519	0.789646
LINC02352	0.0103637	0.0461017	0.762302
LINC02397	0.00514849	0.0300722	0.803076
LINC02541	0.00124124	0.0132663	0.8647
LIPA	0.0021271	0.018129	-0.844187
LIPT1	3.1e-05	0.00201615	0.947591
LITAF	0.0011792	0.0129804	-0.866499
LIX1L	0.00013131	0.00396439	0.924258
LLGL1	0.000135623	0.00403299	0.923629
LMBRD1	0.00984288	0.0447178	0.7656
LMF1	0.000495183	0.0080986	0.893436
LMNTD2	0.00240164	0.0194119	0.839127
LOC100128361	0.00122354	0.0131686	0.865207
LOC100128966	0.00140798	0.0143463	0.860169
LOC100129484	0.00959606	0.0440134	0.767206
LOC100129503	0.00293134	0.0217909	0.830439
LOC100129534	0.00652776	0.0344108	0.79016
LOC100130027	0.000555107	0.0085308	0.89024
LOC100130172	5.71e-06	0.00084418	0.965856
LOC100130370	0.000954587	0.0116103	0.873654
LOC100130520	0.00111619	0.0126375	0.868398
LOC100132057	0.00333069	0.0235687	0.82461
LOC100132062	0.00470947	0.028428	0.807702
LOC100132249	0.00152264	0.014995	0.857274
LOC100132287	0.00609447	0.0330789	0.793989
LOC100132356	0.00365815	0.0246842	0.820196
LOC100133331	0.00585763	0.0322763	0.796164
LOC100134368	0.00435212	0.0270287	0.811702
LOC100270804	4.2e-05	0.0022967	0.94337
LOC100287175	0.000200745	0.00509651	0.915551
LOC100288778	0.00175106	0.0162301	0.851949
LOC100288798	4.92e-06	0.000809592	0.967116
LOC100288911	0.00274295	0.0209534	0.833388
LOC100289061	1.3e-05	0.0013361	0.957978
LOC100294145	9.89e-07	0.00046138	0.978051
LOC100419170	0.00267157	0.0206026	-0.834544
LOC100419583	0.0105854	0.0465338	-0.760933
LOC100505501	0.00148984	0.0147882	0.858086
LOC100505585	0.00371007	0.0246842	0.819522
LOC100505664	0.000393785	0.0072449	0.899561
LOC100505774	0.00458628	0.027911	0.809056
LOC100505798	0.00373024	0.0247261	0.819262
LOC100506036	0.00149638	0.0148231	0.857923
LOC100506076	0.00229607	0.018911	0.841021
LOC100506082	0.00429727	0.0268086	0.812336
LOC100506127	0.00850198	0.0408103	0.774699
LOC100506178	0.00956347	0.0438947	-0.76742
LOC100506235	0.00386561	0.0251972	0.817543
LOC100506548	0.000512074	0.00819609	0.892508
LOC100506634	4.93e-05	0.00244174	0.941018
LOC100506639	0.000902698	0.0111522	0.875478
LOC100506797	0.00114125	0.0127404	0.867634
LOC100506844	0.00549892	0.0311499	0.799581
LOC100506974	0.00503533	0.0296907	0.80424
LOC100507002	0.00169653	0.0159801	-0.853172
LOC100507006	0.00920546	0.0428462	0.769808
LOC100507250	0.0073441	0.0372124	0.783412
LOC100507283	0.00189887	0.0170047	0.848767
LOC100507291	0.000411993	0.00737224	0.898382
LOC100507373	0.000732592	0.00982039	0.882055
LOC100507506	0.0038447	0.0251027	0.817806
LOC100507547	0.00172431	0.0161327	0.852546
LOC100507599	0.010725	0.0468657	0.760082
LOC100996318	0.00327328	0.0233479	-0.825416
LOC100996419	0.00137865	0.0141653	0.860936
LOC100996574	0.0103626	0.0461017	0.762309
LOC100996693	0.000214235	0.00523266	0.914129
LOC100996756	3.42e-05	0.00211159	0.946271
LOC100996763	0.00321981	0.0231602	0.826176
LOC101060091	0.00505276	0.0297666	0.80406
LOC101241902	0.0028352	0.0213994	0.831926
LOC101926963	0.000453866	0.00778044	-0.89581
LOC101926982	0.00336952	0.0237022	0.824071
LOC101927086	0.00137204	0.0141271	0.861111
LOC101927252	0.000602496	0.00892986	0.887886
LOC101927344	0.00829293	0.0401809	-0.776207
LOC101927451	4.49e-05	0.00234599	0.94239
LOC101927469	0.00235128	0.0191723	0.840023
LOC101927476	0.001824	0.0166307	0.850355
LOC101927503	1.9e-06	0.000618892	0.974145
LOC101927509	0.00236883	0.0192433	0.839709
LOC101927550	6e-05	0.00266138	0.937986
LOC101927556	2.73e-05	0.00195439	0.949232
LOC101927573	0.0018603	0.0167975	0.849579
LOC101927751	0.00904421	0.0423547	0.770905
LOC101927759	0.00111069	0.0126239	0.868568
LOC101927762	0.00729148	0.0370296	0.783831
LOC101927765	0.00165361	0.0157745	0.854155
LOC101927793	4.58e-05	0.00237605	0.942099
LOC101927811	0.00373352	0.0247395	0.81922
LOC101927837	0.00036609	0.00703943	0.901433
LOC101927865	0.000640808	0.00930763	0.886081
LOC101927882	3.27e-05	0.00206084	0.94686
LOC101927902	0.00536993	0.0307617	0.800848
LOC101927932	0.000898225	0.0111306	0.875639
LOC101928032	0.00282571	0.0213772	0.832075
LOC101928055	0.000735111	0.00984439	0.88195
LOC101928068	0.001078	0.0123812	0.869588
LOC101928069	0.00231761	0.0190023	0.840629
LOC101928087	0.00371006	0.0246842	0.819522
LOC101928092	0.00117227	0.0129406	0.866704
LOC101928100	3.27e-08	0.00021331	0.990679
LOC101928101	0.000495571	0.0080986	0.893415
LOC101928156	0.000221844	0.00531749	0.913356
LOC101928208	0.00371006	0.0246842	0.819522
LOC101928228	2.88e-05	0.00196205	0.948559
LOC101928230	0.000968528	0.0116514	0.873176
LOC101928236	0.0105453	0.0464637	-0.76118
LOC101928255	0.0109765	0.0475761	0.758568
LOC101928331	0.0110391	0.0476536	0.758195
LOC101928343	3.91e-05	0.00222532	0.944406
LOC101928370	8.82e-05	0.00322573	0.931577
LOC101928402	4.87e-05	0.0024358	0.94119
LOC101928415	0.0099181	0.0449538	0.765116
LOC101928421	0.00301315	0.0221205	-0.8292
LOC101928450	0.00439378	0.0271583	0.811224
LOC101928464	0.000370374	0.0070732	0.901137
LOC101928487	0.0083698	0.0404036	-0.775649
LOC101928489	0.00812518	0.0396328	0.777437
LOC101928504	0.000376262	0.00712526	0.900734
LOC101928524	0.00753911	0.0378191	0.78188
LOC101928530	0.00055003	0.00846606	0.890501
LOC101928605	0.00396704	0.0255523	0.816284
LOC101928716	0.000632042	0.00922834	-0.886487
LOC101928813	0.00165866	0.0157789	0.854039
LOC101928824	1.59e-05	0.00146476	0.955734
LOC101928841	1.6e-05	0.00146476	0.955672
LOC101928864	0.00234085	0.0191053	0.84021
LOC101928865	0.00155721	0.0151349	0.856433
LOC101928926	0.000901462	0.0111457	0.875523
LOC101928933	0.00112751	0.0126854	0.868051
LOC101928982	0.00218521	0.0184433	0.843078
LOC101929018	0.000430727	0.00754914	0.897209
LOC101929072	0.00126728	0.013444	0.863964
LOC101929140	0.00565422	0.0317537	0.798082
LOC101929147	0.000228574	0.00540904	0.912688
LOC101929185	0.00209016	0.0179783	0.844904
LOC101929231	0.0109871	0.0475761	0.758504
LOC101929234	3.43e-07	0.000344287	0.983187
LOC101929240	0.00392002	0.0253927	0.816865
LOC101929243	0.0117751	0.0495856	0.753915
LOC101929289	1.38e-06	0.000529074	0.976143
LOC101929331	0.000199677	0.00508773	0.915667
LOC101929494	0.00206335	0.0178372	0.845429
LOC101929541	0.00151352	0.0149551	0.857499
LOC101929566	0.00252955	0.0200583	0.836912
LOC101929599	0.000125174	0.00387936	0.92518
LOC101929609	0.00319305	0.0230356	0.82656
LOC101929633	0.000492647	0.00808453	0.893578
LOC101929756	0.00953173	0.0438004	-0.76763
LOC101929882	0.000667279	0.00944347	0.884879
LOC101929895	0.010362	0.0461017	0.762313
LOC101930105	0.000529227	0.00832906	0.891588
LOC101930112	0.00161197	0.0155056	0.855127
LOC101930275	0.00023056	0.00544238	0.912494
LOC101930496	0.00318202	0.0229814	0.826718
LOC102723331	0.00230579	0.0189751	0.840844
LOC102723334	0.00135539	0.0140293	0.861554
LOC102723342	0.00465322	0.028184	0.808317
LOC102723451	0.00249949	0.0199328	0.837425
LOC102723564	0.00300452	0.0220819	0.82933
LOC102723568	0.000673895	0.00947867	0.884584
LOC102723663	0.00802987	0.0393343	-0.778143
LOC102723675	1.63e-06	0.000590193	0.975121
LOC102723690	3.77e-05	0.0021876	0.944898
LOC102723701	0.000370281	0.0070732	0.901143
LOC102723722	0.000345269	0.00679238	0.90291
LOC102723791	0.000117959	0.0037883	0.926308
LOC102723922	0.00120657	0.0130905	0.865697
LOC102724193	0.00165689	0.0157789	0.85408
LOC102724297	0.000777669	0.0101314	-0.880212
LOC102724322	0.00912159	0.042575	0.770377
LOC102724360	0.000395532	0.00725038	0.899446
LOC102724378	0.00161765	0.0155526	0.854994
LOC102724417	6.79e-06	0.000930801	0.964318
LOC102724443	0.000689724	0.00959152	0.883886
LOC102724618	0.00938013	0.0433886	0.768635
LOC102724740	0.00458905	0.027911	-0.809025
LOC102724808	0.00414079	0.0261467	0.814179
LOC102724889	0.00279256	0.0212083	0.832598
LOC102724907	0.00980545	0.0446394	-0.765842
[truncated: 2,672 more rows]

## Sheet: Marophage Polarization - 2
	Linear Regression model of F13A1 with other genes expressed in macrophage polarization m1 and m2 at 5% of FDR
	Total = 4817genes
Description	p-value	q-value	R-statistic
A1BG	0.00496829	0.0288783	0.804939
AAED1	0.00952519	0.0429863	0.767673
AAGAB	0.00640561	0.0336492	-0.791221
AARS2	0.000438907	0.00746715	0.896708
ABCA2	0.00114955	0.0122882	0.867383
ABCA3	0.00775683	0.037714	0.780202
ABCB10	0.010883	0.0466203	0.759128
ABCB4	0.00178432	0.015728	0.851217
ABCB7	0.00254355	0.0193541	0.836674
ABCB9	0.00415979	0.0259203	0.813952
ABCC11	0.00218005	0.0177687	-0.843176
ABCC5	6.67e-06	0.00145395	0.964485
ABCD3	0.00100759	0.0114583	0.871863
ABCD4	0.00123709	0.0126645	0.864818
ABCG1	0.0118185	0.0488332	-0.753668
ABCG2	0.00652195	0.0340323	0.79021
ABHD12B	0.00449722	0.0270579	0.81005
ABHD16A	0.00674666	0.0346512	-0.788295
ABHD5	0.0120559	0.0494482	-0.752332
ABI1	0.000787948	0.0101173	-0.879803
ABI2	0.00645327	0.0337909	0.790805
ABI3	0.00245994	0.0190488	-0.838107
ABL2	0.000709624	0.00954315	0.883026
ABR	0.00623208	0.0330535	-0.792753
ACACA	0.00695186	0.0352888	0.786584
ACACB	0.0090028	0.0414963	-0.771189
ACAD10	0.000201185	0.00556784	0.915504
ACADVL	0.0101829	0.0446863	0.763433
ACAP3	0.00259421	0.0195956	0.835822
ACD	0.000259284	0.006126	0.909812
ACER3	0.00415446	0.0259203	-0.814016
ACIN1	0.010926	0.0467125	0.75887
ACKR4	0.00297984	0.0213065	-0.829702
ACOT13	0.000157313	0.0049986	-0.92067
ACOT7	0.0043371	0.0264639	0.811875
ACOT9	4.94e-05	0.00339865	-0.940975
ACSL1	0.000123843	0.00477673	-0.925384
ACSM3	0.00842852	0.0397469	-0.775226
ACSS1	0.000199961	0.00556784	-0.915636
ACSS2	0.00120482	0.0125504	-0.865748
ACTB	0.000576167	0.00851389	0.889176
ACTG1	1.68e-05	0.00231183	0.95511
ACTL6A	0.00124494	0.0126878	0.864595
ACTL8	0.00633876	0.0333965	0.791807
ACTN1	0.00137782	0.0135868	0.860958
ACTR3	0.0116333	0.0484057	0.754724
ACTR6	0.000415414	0.00731981	-0.898165
ACTR8	0.000159497	0.0049986	0.92039
ACVR1	0.000185879	0.00533254	0.917202
ACVR1B	0.00444267	0.0268413	-0.810667
ACVRL1	0.00411468	0.0257564	-0.814491
ACY1	0.000220311	0.00574205	-0.91351
ADA2	0.000330343	0.00671512	-0.90401
ADAM12	0.00730651	0.0363175	0.783711
ADAM17	0.00103168	0.011591	0.871072
ADAM19	0.00249086	0.0191353	0.837573
ADAM28	0.00890886	0.0412679	-0.771837
ADAM9	0.00155942	0.0146197	0.856379
ADAMTS12	0.000345011	0.00683534	-0.902929
ADAMTS4	0.00869144	0.0405283	-0.773354
ADAMTS8	0.00627606	0.033218	0.792362
ADAMTSL4	0.00160645	0.0148757	-0.855257
ADAMTSL4-AS1	0.00799876	0.0384702	-0.778375
ADAR	0.000144912	0.00498856	-0.922322
ADARB1	2.43e-06	0.000915956	0.97247
ADCK2	0.000338176	0.00678119	-0.903428
ADCK5	0.00552276	0.0308387	0.799349
ADCY3	0.00119679	0.0125333	0.865982
ADCY6	0.000682963	0.00938409	0.884183
ADD3	0.00993735	0.0440526	0.764993
ADGRE2	0.00659939	0.0342255	-0.789545
ADGRE4P	0.0108426	0.0464846	0.759371
ADGRE5	0.000687738	0.00938411	-0.883973
ADGRG3	0.000986143	0.0113395	-0.872579
ADGRG5	0.000885035	0.0107454	-0.876117
ADGRG6	0.000750426	0.00984862	0.881316
ADGRV1	0.0062943	0.0332954	0.7922
ADIPOR1	0.000718852	0.0096276	-0.882633
ADORA2B	0.00679935	0.0348214	-0.787852
ADORA3	0.00281257	0.0205208	0.832282
ADPRH	0.00406073	0.0255592	-0.815141
ADPRM	0.00446665	0.0269574	-0.810395
ADRB2	0.00208569	0.0173165	-0.844991
ADSL	0.00251224	0.0192341	0.837207
AEBP2	0.000951989	0.0111496	0.873743
AFAP1L1	0.000830396	0.01043	0.878153
AFDN	0.00218156	0.0177736	-0.843148
AFF1	0.0110815	0.0470696	0.757942
AFF1-AS1	0.00140291	0.0137371	0.860301
AGA	0.00826229	0.0393036	0.77643
AGAP1	0.00153357	0.0144813	0.857007
AGAP11	0.00958489	0.0431021	0.76728
AGAP4	0.00145152	0.0140173	0.85905
AGAP5	0.00853934	0.0401054	0.774432
AGAP9	6.38e-05	0.00383285	0.937017
AGBL5	1.56e-05	0.00224923	0.955952
AGMAT	0.00147789	0.014155	-0.858385
AGO2	9.36e-05	0.00437135	0.930538
AGPAT1	0.000275183	0.00624067	0.908421
AGPAT3	0.000837561	0.0104797	-0.87788
AGPAT5	0.00386114	0.0248784	-0.817599
AGPS	0.0113204	0.0476606	0.756536
AGR2	0.00799167	0.0384644	0.778428
AGRP	0.00688085	0.0350646	-0.787172
AGT	0.000777497	0.0100266	-0.880219
AGTRAP	0.000273903	0.00621884	-0.908531
AHCTF1	0.00131954	0.0131502	0.86252
AHCY	1.81e-05	0.00239076	0.954288
AHCYL2	0.0013441	0.0133348	0.861856
AHNAK	0.00497926	0.0288992	0.804824
AHSA1	0.00899957	0.0414963	0.771212
AIDA	0.00141887	0.0137972	-0.859887
AIF1	0.00343957	0.0232316	-0.823109
AIFM1	0.00663085	0.0343262	0.789276
AIM2	0.000261863	0.00613942	-0.909582
AK6	0.00410276	0.0257082	0.814634
AKAP10	0.00107853	0.0119228	0.869571
AKAP13	0.00092644	0.0109855	-0.874634
AKAP17A	0.00114265	0.0122767	0.867591
AKAP5	0.0112998	0.0476108	0.756656
AKAP7	0.0111826	0.0473444	-0.757345
AKAP8	0.00160402	0.0148671	0.855315
AKAP9	0.00725424	0.0361794	-0.784128
AKIP1	0.000334158	0.00675746	-0.903725
AKIRIN1	0.0067349	0.0346181	0.788394
AKR1A1	1.89e-05	0.00241541	-0.953792
AKR7A2	0.00145927	0.0140575	0.858854
AKT1	0.00118608	0.0124812	0.866296
ALAS1	0.00101562	0.0115179	-0.871598
ALCAM	0.00943441	0.0428065	0.768274
ALDH3B1	0.00855258	0.0401387	-0.774338
ALDH7A1	0.00556417	0.0309723	0.798948
ALDH9A1	6.02e-05	0.00374311	0.937943
ALG11	0.00871323	0.040572	-0.773201
ALG2	0.012013	0.0493153	0.752572
ALKAL1	0.00870156	0.0405439	0.773283
ALKBH5	0.00239634	0.0187591	0.839221
ALOX12-AS1	0.000405351	0.00730365	0.898808
ALOX15	0.000202405	0.00558582	0.915373
ALOX15B	0.00740569	0.0365838	0.782925
ALOX15P1	0.00931916	0.0425343	0.769043
ALOX5	0.000301029	0.00643223	-0.90628
ALOX5AP	0.000599592	0.00869608	-0.888027
ALPK1	0.000178013	0.005211	-0.918116
ALYREF	0.00818976	0.0391132	0.776961
AMD1	0.000267495	0.00619512	0.909086
AMIGO2	0.000293144	0.00638139	-0.906918
ANAPC1	0.0104755	0.0454814	0.761609
ANAPC10	0.000516301	0.00807833	-0.892279
ANAPC15	0.000302656	0.00645292	0.90615
ANGPTL4	0.00431558	0.026428	0.812124
ANGPTL6	0.00283116	0.0206222	0.83199
ANK2	0.00504209	0.0291344	-0.80417
ANKFY1	0.010395	0.0452219	-0.762108
ANKH	0.000407594	0.00730397	0.898663
ANKIB1	0.00159209	0.0147775	-0.855597
ANKLE2	0.00706949	0.0356763	0.78562
ANKMY2	0.00172221	0.0153983	0.852593
ANKRD12	0.0122152	0.0498117	-0.751444
ANKRD13A	0.00699993	0.0354593	-0.786189
ANKRD22	0.000422575	0.00738517	-0.897715
ANKRD23	0.00884412	0.0410364	0.772286
ANKRD24	0.00188909	0.0163268	-0.848971
ANKRD37	0.00214212	0.0175912	0.843899
ANKRD44	0.000390994	0.00716663	-0.899745
ANKRD46	0.00264411	0.0197994	0.834995
ANKRD50	0.000685165	0.00938409	0.884086
ANKRD55	0.00107873	0.0119228	-0.869565
ANKRD63	0.000498465	0.00791512	0.893254
ANKRD9	0.00648099	0.0338817	-0.790565
ANKZF1	0.00021048	0.00562712	0.914518
ANO10	7.5e-05	0.00397455	-0.934364
ANO7	0.000112724	0.0045824	0.927159
ANO7P1	0.0103832	0.0451805	-0.762181
ANP32B	0.00936722	0.042656	0.768721
ANPEP	0.00670058	0.0345335	0.788684
ANXA1	0.0017032	0.0152897	0.853021
ANXA2	0.0121512	0.0496876	0.7518
ANXA2P2	0.00716819	0.035913	0.78482
ANXA2R	0.00037609	0.00703764	-0.900745
ANXA3	0.000684715	0.00938409	-0.884106
ANXA4	5.51e-07	0.00049114	0.98105
ANXA5	0.000277225	0.00625079	0.908246
ANXA9	0.00566238	0.0313097	0.798005
AOC3	0.000330376	0.00671512	0.904007
AOX1	0.00358071	0.0238367	-0.821213
AP1AR	0.00393308	0.0250864	-0.816703
AP1B1	4.56e-06	0.00116083	0.967732
AP1S1	0.000906368	0.0108589	0.875347
AP2A2	3.29e-06	0.000980173	0.970293
AP2B1	0.00333576	0.0228403	0.82454
AP2M1	1.74e-05	0.00235193	0.954724
AP3M2	0.00820284	0.0391443	-0.776865
AP4B1	0.00120423	0.0125504	0.865765
AP4M1	4.93e-06	0.0012063	0.967102
APBB1IP	4.8e-05	0.00339668	0.941406
APBB2	0.00140481	0.0137371	-0.860251
APEX2	0.00109574	0.0119834	-0.869031
APH1A	0.00633533	0.0333964	0.791838
API5	0.0092231	0.0421818	0.769689
APIP	0.0117051	0.0485425	0.754314
APLN	0.00265075	0.0197994	0.834885
APLP2	0.000353537	0.00690782	0.902316
APOBEC3C	0.000770839	0.0099893	-0.880486
APOBEC3D	0.000135899	0.00485893	-0.923589
APOBEC3F	0.000433335	0.00745836	-0.897048
APOBEC3G	7.5e-05	0.00397455	-0.93436
APOE	0.0033757	0.0229824	0.823986
APOL1	0.000100035	0.00438387	-0.929349
APOL2	2e-05	0.00248072	-0.953116
APOL3	0.000813025	0.0103043	-0.87882
APOL4	0.000693013	0.00942324	-0.883743
APOL6	0.000202191	0.00558582	-0.915396
APOLD1	0.00857013	0.0401448	0.774213
APP	0.00108436	0.0119437	0.869387
APPBP2	0.0045015	0.0270725	0.810002
APPL1	0.00396375	0.0252031	0.816324
ARAF	0.00821739	0.0391719	0.776759
ARAP2	0.00110072	0.0120086	-0.868876
ARF3	0.00579217	0.0317815	-0.796776
ARGLU1	0.00573982	0.0316094	0.797269
ARHGAP10	0.00112	0.0121348	0.868281
ARHGAP12	0.00226679	0.0181947	-0.841557
ARHGAP17	0.00176282	0.0156081	-0.851689
ARHGAP20	0.0019127	0.0164303	0.848478
ARHGAP25	0.000291568	0.00637802	-0.907047
ARHGAP30	0.00499648	0.0289562	-0.804645
ARHGAP39	0.000440445	0.00746715	0.896615
ARHGEF10L	0.00316831	0.0221648	-0.826916
ARHGEF11	7.51e-05	0.00397455	-0.934347
ARHGEF16	0.00126334	0.0128176	0.864075
ARHGEF17	0.00358731	0.0238547	0.821126
ARHGEF2	0.00386771	0.0248872	0.817517
ARHGEF3	0.000188191	0.00535184	-0.916939
ARHGEF37	0.00828212	0.0393692	0.776286
ARHGEF7	0.000427672	0.00741576	0.897397
ARHGEF9	0.00664163	0.0343639	0.789184
ARID3A	0.001002	0.0114147	0.872048
ARID3B	0.000408373	0.00730397	-0.898613
ARID5A	0.00724467	0.0361477	-0.784205
ARIH1	0.00846434	0.0398487	-0.774968
ARIH2	0.00685421	0.0349926	0.787394
ARL10	0.00834834	0.0395714	0.775805
ARL16	0.00219456	0.017835	0.842902
ARL2BP	0.00477876	0.0282029	-0.806952
ARL4C	8.5e-07	0.000537002	0.978874
ARL6IP4	0.00925492	0.0423101	0.769475
ARL6IP5	0.000214439	0.00566002	-0.914108
ARMCX1	0.00716172	0.0359076	0.784872
ARMCX3	0.000417559	0.00733735	0.89803
ARMCX6	0.00957585	0.0430935	0.767339
ARPC4	0.00128109	0.0129223	0.863579
ARPP19	0.00178371	0.015728	0.85123
ARRB1	0.00167805	0.0151571	0.853593
ARV1	0.000312087	0.00657529	0.905405
ARVCF	0.000161044	0.0050217	0.920192
ASAP1	0.00740025	0.0365794	-0.782968
ASB1	0.00480293	0.0282523	0.806692
ASB14	4.83e-05	0.00339668	0.941322
ASB2	0.00238155	0.0186976	-0.839483
ASB6	0.0104456	0.0453717	0.761794
ASB8	0.00538516	0.0303368	0.800697
ASCC1	0.00566406	0.0313097	0.797988
ASCC3	0.00419354	0.0260128	-0.813552
ASCL2	0.0107765	0.046367	-0.75977
ASGR1	0.0122434	0.0498643	-0.751289
ASH1L	0.00379589	0.0246199	0.818423
ASH1L-AS1	0.00720537	0.0360102	0.78452
ASIP	0.000265571	0.00618548	0.909255
ASPH	8.4e-07	0.000537002	0.978933
ASPHD1	0.000163105	0.00505676	0.919932
ASPHD2	0.000797404	0.0101987	-0.87943
ASPRV1	0.0118522	0.0489088	-0.753477
ATAD3A	0.0115689	0.0482812	0.755095
ATAD3B	0.0101251	0.0445321	0.763798
ATE1	0.00124083	0.012685	0.864712
ATF3	0.000505578	0.00796916	0.892862
ATF5	0.00119646	0.0125333	-0.865992
ATF6B	0.0111055	0.0471202	0.7578
ATG3	0.000853483	0.0105709	-0.877281
ATG4B	0.0110685	0.0470346	0.75802
ATL2	0.000498482	0.00791512	0.893253
ATM	0.00161896	0.0149023	-0.854963
ATOH8	0.00412413	0.0257919	-0.814378
ATOX1	0.000414684	0.00731352	-0.898211
ATP11A	0.00732822	0.0363517	-0.783538
ATP13A2	0.000334563	0.00675817	-0.903695
ATP1A1	0.0113499	0.0476918	0.756363
ATP1B1	0.00114103	0.0122707	-0.867641
ATP2B1	0.00036892	0.00700332	0.901237
ATP2B1-AS1	0.00193439	0.0165381	0.848029
ATP2C1	0.00190731	0.0163984	-0.84859
ATP5G2	0.00799626	0.0384676	0.778394
ATP5G3	0.0070979	0.0357185	0.785389
ATP5J	0.008552	0.0401387	0.774342
ATP6V0A2	0.0081466	0.0389994	0.777279
ATP6V0D1	0.00532759	0.0301088	-0.801269
ATP6V0D2	0.00267756	0.0198728	-0.834446
ATP6V0E1	0.00328432	0.0226233	-0.82526
ATP6V1A	0.000319728	0.00664342	-0.904814
ATP6V1E2	0.011891	0.0490023	-0.753258
ATP6V1F	0.00545785	0.0305849	0.799982
ATP6V1G2	0.00259815	0.0196027	0.835756
ATP7B	0.000973398	0.0112536	-0.87301
ATP8B1	0.00703453	0.0355599	0.785905
ATP8B3	0.00108809	0.0119574	0.86927
ATPAF2	0.000869312	0.0106666	0.876693
ATRAID	0.0109629	0.0468193	0.758649
ATRN	0.000133282	0.00485893	0.923968
ATXN1	0.000825628	0.0103971	0.878335
ATXN10	0.000254215	0.00608936	0.910269
ATXN1L	1.66e-06	0.000758482	0.974976
ATXN7	0.000209886	0.00562712	-0.91458
ATXN7L1	0.00231454	0.018413	-0.840685
ATXN7L3	0.00359101	0.0238678	0.821077
ATXN7L3B	0.00097474	0.011261	0.872964
AUP1	0.000585326	0.00858449	0.888723
AURKA	0.00927432	0.042379	0.769344
AVL9	0.00812828	0.0389307	0.777414
AXIN1	0.00149149	0.0142146	0.858045
AXL	0.000229096	0.00582982	-0.912637
AZIN2	0.000533965	0.00821871	-0.891337
B2M	7.58e-05	0.00399304	-0.934179
B3GALT4	0.000475348	0.00778544	-0.894557
B3GALT6	0.000682643	0.00938409	0.884197
B3GNT5	1.65e-08	5.4e-05	0.992139
B3GNT7	0.00597719	0.0322636	-0.795058
B3GNT9	0.00998662	0.0441924	0.764678
B4GALT2	0.00442088	0.0267354	0.810914
B4GALT3	0.0112112	0.0474353	-0.757176
B4GALT5	0.00258733	0.0195651	-0.835937
B4GAT1	0.00250351	0.0192066	0.837356
B9D1	0.00898886	0.041462	0.771285
B9D2	0.000973493	0.0112536	0.873007
BABAM1	0.00318039	0.0222066	0.826742
BACH1	0.000155221	0.00498856	-0.920942
BAG1	0.000812318	0.0103043	-0.878848
BAG3	0.00103658	0.0116102	0.870912
BAHCC1	0.00901041	0.0415119	0.771137
BAHD1	0.00019612	0.00549123	0.916055
BAIAP2	0.00134787	0.0133587	0.861755
BAIAP2-AS1	0.000162226	0.00503748	0.920043
BAK1	0.00303812	0.0215841	-0.828827
BANF1	0.00589033	0.0320508	0.79586
BANP	1.46e-05	0.00216802	0.956684
BAP1	0.00553436	0.0308595	0.799236
BATF2	0.000220668	0.00574205	-0.913474
BAZ1A	0.00697166	0.0353527	-0.786421
BAZ2A	0.000681353	0.00938409	-0.884254
BBS10	0.000375944	0.00703764	-0.900755
BBS12	0.00260744	0.0196443	-0.835602
BBS2	0.000109516	0.0045367	-0.927694
BCAM	0.0113878	0.0477802	0.756142
BCAP31	0.000990963	0.0113754	0.872417
BCAR3	0.000653141	0.00915425	0.885516
BCAS3	0.00237035	0.0186401	-0.839682
BCAT1	0.00276507	0.0203075	0.833035
BCKDK	0.000224779	0.00579358	0.913063
BCL2A1	0.000246609	0.00600203	-0.910967
BCL2L14	0.00663407	0.0343339	-0.789249
BCL3	0.000568759	0.00845543	-0.889547
BCL6	0.0105194	0.0456472	0.761339
BCL7C	0.00605624	0.0325383	0.794336
BDH1	0.000802796	0.0102286	-0.879218
BDP1	0.00109396	0.0119825	0.869087
BEAN1	0.00170513	0.0152977	-0.852978
BEAN1-AS1	0.00767327	0.0374285	-0.780842
BHLHE41	0.000144301	0.00498856	-0.922406
BID	0.00132603	0.013191	0.862344
BIN2	0.00388277	0.0249135	-0.817329
BIRC5	0.0107802	0.0463726	0.759748
BISPR	0.00347262	0.0234064	-0.82266
BLMH	0.00456312	0.0273508	0.809313
BLNK	0.000713971	0.00958188	-0.882841
BLOC1S4	0.00114315	0.0122767	0.867576
BLOC1S6	0.000307097	0.00652415	0.905797
BLVRA	0.000890874	0.0107792	0.875905
BLVRB	0.000309113	0.00653373	0.905638
BLZF1	0.000451248	0.00757049	-0.895965
BMI1	0.00617201	0.0328983	0.79329
BMP1	0.0117445	0.0486587	-0.754089
BMP2	6.83e-05	0.00386882	0.935915
BMP6	1.4e-05	0.00211957	0.957186
BMS1P20	0.00657465	0.0341436	0.789757
BMS1P5	5.75e-05	0.00364745	0.938667
BMS1P6	0.00055904	0.00841313	0.890039
BNC2	0.000168117	0.005141	0.919308
BNIP1	0.00181329	0.0158969	0.850586
BNIP3	9.91e-07	0.000595169	0.978041
BOD1	0.000277819	0.00625699	0.908196
BPHL	0.000673395	0.00934908	0.884606
BRCA2	0.0122354	0.0498451	0.751333
BRCC3	0.0055306	0.0308595	0.799273
BRD1	0.0021915	0.0178249	0.84296
BRI3BP	0.00487754	0.0284945	0.805896
BRK1	0.00048317	0.00781485	0.894111
BRPF1	0.000895719	0.0107888	0.875729
BRSK1	0.00530878	0.0300724	-0.801457
BSG	0.000350115	0.00688252	0.902561
BSPRY	0.00105581	0.0117677	-0.870293
BST2	0.000840581	0.0104918	-0.877766
BTBD1	0.00156252	0.0146269	0.856305
BTBD3	8.49e-06	0.00166516	0.962246
BTBD9	0.00117898	0.0124735	-0.866505
BTG1	0.00681274	0.0348808	0.78774
BTK	0.000390526	0.00716477	-0.899776
BTN2A2	0.00026612	0.00618548	-0.909206
BTN3A1	8.35e-05	0.00421173	-0.93254
BTN3A2	0.000159478	0.0049986	-0.920392
BTN3A3	0.000255255	0.00609934	-0.910175
BUB1B	0.0105933	0.0458292	0.760885
BZW1	0.00324651	0.0224949	0.825795
BZW2	0.000971779	0.0112536	0.873065
C10orf10	0.0110214	0.0469361	-0.7583
C11orf21	4.65e-05	0.00339668	-0.94188
C11orf54	0.00883315	0.0410037	0.772362
C11orf74	0.0110805	0.0470696	-0.757949
C11orf80	0.0038875	0.0249253	0.81727
C11orf84	0.000122579	0.00476548	0.92558
C11orf95	0.000896405	0.0107888	0.875705
C12orf10	0.000477519	0.00779917	0.894433
C12orf29	0.000149225	0.00498856	0.921736
C12orf45	2.01e-05	0.00248072	0.953022
C14orf80	0.00517	0.0295721	0.802856
C14orf93	0.00311442	0.021896	0.8277
C15orf39	0.0027836	0.0203971	-0.83274
C15orf40	0.00897314	0.0414278	0.771393
C16orf58	0.00405111	0.0255229	0.815257
C16orf89	0.0100414	0.0443233	-0.764329
C17orf100	0.000320556	0.00664988	0.904751
C17orf53	0.00773948	0.0376483	0.780334
C17orf67	0.0112865	0.0475892	-0.756734
C18orf54	0.00582018	0.0318716	0.796513
C18orf61	0.000517419	0.00807833	0.892219
C18orf8	0.000370426	0.00700332	-0.901133
C19orf12	0.0106778	0.0460667	-0.760369
C19orf35	0.00881434	0.0409421	-0.772493
C19orf38	0.000152892	0.00498856	-0.921248
C19orf48	0.00303052	0.0215535	0.82894
C19orf66	0.00379374	0.0246199	-0.81845
C19orf71	0.000904563	0.0108537	0.875411
C1QA	0.000281047	0.00628635	-0.907922
C1QB	0.000117911	0.00470848	-0.926315
C1QC	0.00120128	0.0125504	-0.865851
C1QTNF4	0.000877	0.0106852	0.87641
C1QTNF6	0.00664553	0.034375	-0.789151
C1R	0.00264637	0.0197994	-0.834958
C1RL	0.00113212	0.0122084	-0.867911
C1S	0.00135815	0.0134402	-0.86148
C1orf109	0.00424317	0.0261448	0.812968
C1orf112	0.0109991	0.0468921	0.758433
C1orf162	0.000869667	0.0106666	-0.87668
C1orf198	0.000151518	0.00498856	0.92143
C1orf228	0.00286292	0.0207984	-0.831494
C1orf35	0.00162444	0.0149023	0.854834
C1orf43	0.0051415	0.0295135	0.803147
C1orf52	0.00319998	0.0222499	0.82646
C20orf24	0.00132945	0.0132163	-0.862251
C20orf27	0.00182359	0.0159586	-0.850364
C21orf58	0.00671753	0.0345683	0.78854
C21orf59	0.00716187	0.0359076	0.784871
C21orf91	0.0064848	0.0338925	-0.790532
C22orf39	0.00325936	0.0225667	0.825613
C22orf46	0.00139539	0.0136843	-0.860497
C2CD2	0.00544614	0.030549	-0.800097
C2CD2L	0.00200267	0.0168558	-0.846637
C2CD5	0.0083745	0.0396544	-0.775615
C2orf68	1.49e-05	0.00216802	0.956444
C3	0.000368107	0.00700271	-0.901293
C3AR1	0.00431878	0.0264317	-0.812087
C3orf38	0.000282679	0.00628769	-0.907785
C4A	0.00104529	0.0116811	-0.870631
C4B	0.00141331	0.0137793	-0.86003
C4orf3	0.00397662	0.0252407	0.816166
C4orf32	0.00784476	0.0380188	-0.779533
C4orf33	0.00475345	0.0281048	-0.807225
C5AR2	0.00295542	0.0211969	-0.830072
C5orf15	0.000325041	0.00665502	-0.904409
C5orf30	0.00100542	0.0114403	0.871935
C5orf56	0.000272674	0.00621884	-0.908636
C6orf62	0.00645746	0.0338038	-0.790769
C7orf31	0.00288791	0.0208846	0.831106
C7orf50	0.00424307	0.0261448	0.812969
C7orf73	3.81e-05	0.00328685	0.944767
C8orf33	0.000735554	0.00973814	0.881932
C8orf37	0.00182159	0.0159543	-0.850407
C8orf37-AS1	0.00561241	0.031114	0.798483
C8orf76	0.000595648	0.00864788	0.888218
C9orf116	0.00666331	0.0344216	0.789
C9orf16	0.00298735	0.0213395	0.829588
CA11	0.000367027	0.00700271	-0.901368
CA14	0.00892957	0.04134	0.771694
CA2	0.00715454	0.0358991	0.78493
CA5A	6.89e-05	0.00386882	0.935762
CABLES1	2.28e-06	0.000909849	0.972925
CACNA1A	0.000615235	0.00879278	0.887277
CACNA1D	0.00400992	0.0253617	0.815758
CACNB4	0.00526382	0.0299042	0.801907
CACTIN-AS1	0.0117058	0.0485425	-0.75431
CALCOCO2	0.000413394	0.00731352	-0.898293
CALM1	0.00975867	0.0435498	-0.766145
CALM3	1.2e-05	0.00197955	0.958775
CALR	0.00385475	0.0248579	0.81768
CALU	6.9e-07	0.000501006	0.979954
CAMKK1	0.00162139	0.0149023	0.854906
CAMKK2	0.00307597	0.0217101	-0.828266
CAMSAP1	0.0029004	0.020935	0.830914
CANT1	0.000757554	0.00990558	0.881025
CANX	0.000815304	0.010319	0.878732
CAPN2	0.000127949	0.00482259	0.924759
CAPNS1	0.00037516	0.00703764	0.900809
CAPNS2	0.00221915	0.0179678	-0.842441
CAPRIN2	0.00608986	0.0326113	0.79403
CAPS2	0.00623317	0.0330535	-0.792743
CAPZB	0.0113522	0.0476918	0.75635
CARD10	0.00304083	0.0215955	0.828787
CARD11	0.0107371	0.0462584	-0.760008
CARD14	0.0114251	0.0478443	0.755926
CARD16	0.000183702	0.00530893	-0.917452
CARD17	0.00360981	0.0239236	-0.820829
CARD6	0.0012872	0.0129657	-0.863409
CARD8	0.0111011	0.0471119	-0.757826
CARHSP1	0.0001686	0.005141	0.919249
CARM1	0.00195394	0.0166657	-0.847627
CARMIL3	0.00807019	0.0387472	-0.777844
CASP1	0.000206051	0.00560744	-0.914984
CASP10	0.000461228	0.00766523	-0.895376
CASP1P2	0.00124217	0.0126878	-0.864673
CASP2	0.00429515	0.0263718	0.812361
CASP4	0.000182095	0.0052805	-0.917638
CASP5	0.000910872	0.010896	-0.875186
CASP8	0.000298905	0.00640577	-0.906451
CASS4	0.00821457	0.0391719	0.776779
CASTOR2	0.00235501	0.018584	-0.839956
CAT	0.00388403	0.0249135	0.817313
CATIP	0.00369413	0.0242684	-0.819728
CATSPER2P1	0.00606235	0.0325396	-0.79428
CAVIN1	0.0058988	0.0320791	0.795781
CBLB	0.00939751	0.042693	0.768519
CBLN3	0.00937387	0.0426571	-0.768677
CBR1	0.00124722	0.012695	-0.86453
CBX1	0.00792096	0.0382431	0.778958
CBX5	0.00995272	0.0441008	0.764895
CBX7	0.00354546	0.023726	0.821682
CBY1	0.00457703	0.027409	0.809158
CC2D2A	0.00101686	0.0115223	-0.871557
CC2D2B	0.0117768	0.0487543	-0.753905
CCAR2	0.0103365	0.0450675	0.762471
CCDC102A	0.00843306	0.0397587	-0.775193
CCDC103	0.00139082	0.0136737	0.860617
CCDC112	0.00331059	0.0227366	-0.824891
CCDC12	0.011062	0.0470169	0.758059
CCDC134	0.00122053	0.0126016	-0.865293
CCDC137	0.00169644	0.0152687	0.853175
CCDC138	0.00938355	0.042679	0.768612
CCDC18	0.00115754	0.0123445	0.867143
CCDC26	0.00421343	0.0260847	-0.813317
CCDC58	0.000256811	0.00612161	0.910034
CCDC59	0.00666176	0.0344216	0.789013
CCDC6	0.00699092	0.035432	0.786263
CCDC85A	0.000108775	0.0045367	0.92782
CCDC88A	0.00934487	0.0426284	0.768871
CCL15	0.010869	0.0465706	-0.759212
CCL2	0.00429118	0.0263661	-0.812407
CCL24	9.44e-05	0.00438387	0.930382
CCL26	5.99e-05	0.00373508	0.938027
CCNA1	0.00110945	0.0120636	0.868606
CCNB1IP1	9.51e-05	0.00438387	0.930253
CCNB2	0.00375683	0.0245074	0.818921
CCNB3	0.00451739	0.0271431	0.809824
CCNF	0.00851257	0.0400277	0.774623
CCNG1	0.00370282	0.0243059	0.819615
CCNH	0.00115859	0.0123445	0.867112
CCNL2	0.00834066	0.0395515	0.77586
CCNT2-AS1	0.00308852	0.0217607	0.82808
CCNY	1.85e-05	0.0023913	0.953988
CCPG1	0.000609633	0.0087469	-0.887544
CCR1	0.00101249	0.0115007	-0.871701
CCR3	0.0007343	0.0097347	-0.881984
CCR5	0.000318955	0.00663475	-0.904873
CCR6	0.00173101	0.0154521	-0.852396
CCSAP	0.00955788	0.0430638	0.767457
CCSER1	0.00734031	0.0363708	0.783442
CCSER2	0.00233979	0.0185386	-0.840229
CCT2	0.000567785	0.00845543	0.889596
CCT4	0.0068185	0.0348976	0.787692
CCT5	0.00100526	0.0114403	0.87194
CCT6P3	0.00538244	0.0303318	0.800724
CCT7	0.00374903	0.0244862	0.819021
CD101	0.0012448	0.0126878	-0.864599
CD109	7.24e-05	0.00392006	0.934942
CD180	4.02e-05	0.00333808	0.943999
CD1A	0.000121367	0.00474662	0.925769
CD1B	6.64e-05	0.00385059	0.936361
CD1C	1.53e-06	0.000726471	0.975521
CD1E	0.00845666	0.0398413	0.775023
CD2	0.000603708	0.0087136	0.887828
CD200R1	0.000164808	0.00509058	0.919718
CD209	0.000152526	0.00498856	0.921296
CD226	0.00893845	0.0413456	-0.771632
CD274	9.19e-05	0.00434133	-0.930863
CD276	0.00180176	0.0158384	0.850836
CD2BP2	0.00388185	0.0249135	0.81734
CD300A	7.43e-05	0.00396896	0.934507
CD300LB	0.0024553	0.019038	0.838188
CD300LF	6.82e-05	0.00386882	-0.935939
CD34	0.00352269	0.0236282	0.821986
CD36	5.18e-05	0.00350249	0.940257
CD38	0.00571688	0.0315096	-0.797486
CD3EAP	0.000922698	0.0109638	0.874766
CD4	0.0048158	0.0282771	-0.806554
CD40	0.000147904	0.00498856	-0.921914
CD46	0.00403972	0.0254749	-0.815395
CD47	0.000408735	0.00730397	-0.89859
CD52	0.00653947	0.0340783	0.790059
CD53	1.05e-06	0.000595169	-0.977702
CD5L	0.0086764	0.0404679	-0.77346
CD7	0.00846188	0.0398467	-0.774986
CD74	0.000119105	0.00472418	-0.926125
CD80	0.0101715	0.0446617	-0.763505
CD82	0.00237993	0.0186976	-0.839512
CD83	0.00866588	0.0404573	0.773535
CD93	0.00258339	0.0195591	0.836003
CD99	0.000449382	0.00757049	0.896077
CD99L2	0.000562995	0.00842109	-0.889838
CD99P1	0.000359271	0.00694922	0.90191
CDA	0.00785708	0.0380503	-0.77944
CDADC1	0.00164681	0.0150263	-0.854313
CDC123	0.000739663	0.00977439	0.881761
CDC14A	0.00512201	0.0294485	0.803347
CDC20	0.00618604	0.0329373	0.793164
CDC23	0.00873007	0.0406407	0.773083
CDC25A	0.0118232	0.0488332	0.753641
CDC25B	0.00495282	0.0288397	0.805101
CDC25C	0.00336058	0.0229193	0.824195
CDC27	0.00999161	0.0441924	0.764646
CDC37	0.00480177	0.0282523	0.806705
CDC40	0.0116531	0.0484266	-0.754611
CDC42BPA	0.000595827	0.00864788	0.888209
CDC42SE2	0.000143672	0.00498856	-0.922493
CDC45	0.0101052	0.0444948	0.763924
CDC6	0.00393928	0.0250965	0.816626
CDCA4	0.000491037	0.00788869	0.893668
CDCA5	0.00785454	0.0380474	0.779459
CDCA7	0.00974454	0.0435129	0.766237
CDCP1	0.00326639	0.0225677	-0.825514
CDH26	0.0108105	0.0464308	-0.759564
CDIP1	0.00271601	0.020096	-0.833822
CDK12	0.011728	0.0486139	-0.754183
CDK19	9.14e-08	0.000162788	0.987934
CDK2AP2	0.00189887	0.0163617	0.848766
CDK4	0.00595306	0.0322142	0.79528
CDK5	0.00509676	0.0293896	0.803606
CDK6	0.000141386	0.00495585	0.92281
CDK9	0.0114966	0.0480617	0.755511
CDKN1C	0.00672546	0.0345967	-0.788473
CDKN2A	0.00195531	0.0166657	0.847599
CDKN2AIPNL	0.000454108	0.00759658	0.895795
CDKN2C	0.000869921	0.0106666	0.87667
CDR2	0.00308131	0.0217255	0.828187
CDR2L	0.00479223	0.0282523	0.806807
CDS1	4.69e-05	0.00339668	-0.941773
CDT1	0.00119563	0.0125333	0.866016
CEACAM1	0.00488445	0.0285264	-0.805823
CEACAM21	0.000718203	0.00962549	-0.882661
CEACAM4	4.81e-05	0.00339668	-0.941386
CEBPA	0.000527396	0.00815786	0.891685
CEBPB	0.00097529	0.011261	-0.872946
CEBPZOS	0.00179738	0.0158212	0.850932
CELA1	0.0079796	0.0384252	-0.778519
CELSR1	0.00055053	0.00839219	0.890475
CENPA	0.00452661	0.0271712	0.809721
CENPBD1P1	0.00463668	0.0276143	0.808499
CENPK	0.00656271	0.0341155	0.78986
CENPL	0.00740676	0.0365838	0.782917
CENPM	0.00546364	0.0305957	0.799925
CENPP	0.0113315	0.0476864	0.756471
CENPS	0.00565383	0.0312853	0.798086
CEP128	0.00691992	0.0351813	0.786848
CEP162	0.00841317	0.0397127	-0.775336
CEP250	0.000453854	0.00759658	-0.89581
CEP295NL	0.00604706	0.0325243	-0.794419
CEP44	0.00160805	0.0148764	0.855219
CEP57L1	0.0098608	0.0438047	-0.765485
CEP63	0.0011237	0.0121511	0.868168
CEP68	0.00112788	0.0121797	0.86804
CEP78	0.00074295	0.00978454	0.881625
CEP85L	0.00119589	0.0125333	0.866008
CEP95	0.00693879	0.0352499	0.786692
CEPT1	0.0116012	0.0483337	0.754909
CERK	0.000472609	0.00775306	0.894714
CERS2	4.91e-05	0.00339668	0.941067
CERS5	0.0058216	0.0318716	0.7965
CERS6	0.000582139	0.00856982	-0.88888
CES2	0.000408123	0.00730397	0.89863
CETN4P	0.000262258	0.00613942	-0.909547
CFAP126	0.00266693	0.0198239	0.83462
CFAP20	0.00284397	0.0206925	0.831789
CFAP36	0.00792226	0.0382431	0.778949
CFAP46	0.00687195	0.0350283	0.787246
CFDP1	0.000835666	0.0104626	0.877952
CFH	0.00108438	0.0119437	-0.869387
CFL1	0.00148382	0.0141962	0.858236
CFL2	9.81e-05	0.00438387	0.929705
CFP	0.000764901	0.00995845	0.880726
CGGBP1	0.000135151	0.00485893	0.923697
CHAF1B	0.00152956	0.0144531	0.857105
CHAMP1	0.00250639	0.0192212	0.837307
CHCHD4	0.00195246	0.0166657	-0.847657
CHCHD7	0.00508957	0.0293654	0.80368
CHD1	0.00195845	0.016677	-0.847534
CHD1L	0.00331588	0.022757	0.824817
CHD2	0.00645102	0.0337881	0.790825
CHD8	0.00379548	0.0246199	-0.818428
CHD9	0.00760207	0.0372016	-0.781391
CHDH	0.000152258	0.00498856	0.921332
CHEK1	0.00355244	0.0237376	0.821589
CHFR	0.000222679	0.0057714	0.913272
CHI3L1	0.00264035	0.0197994	-0.835057
CHID1	2.46e-07	0.000253457	0.984533
CHIT1	0.00914546	0.041986	-0.770215
CHML	0.000252234	0.00605591	0.910449
CHMP1B	0.00310214	0.0218488	0.82788
CHMP5	0.000238324	0.00592387	-0.911746
CHN2	0.00855849	0.0401448	0.774296
CHPF	0.0073218	0.0363478	0.783589
CHST15	0.000344382	0.00683534	0.902974
CHTF18	0.00109733	0.0119917	0.868982
CHTF8	0.00210534	0.0173912	0.844608
CHUK	0.00522763	0.0298109	-0.802272
CIITA	0.000155064	0.00498856	-0.920963
CIR1	0.000246389	0.00600203	-0.910988
CISH	0.000346108	0.00684322	0.902849
CITED4	0.000410529	0.00731352	-0.898476
CKB	0.000659557	0.00923098	0.885226
CKS1B	0.01016	0.0446307	0.763578
CLASP1	0.00227697	0.0182251	0.84137
CLCA2	0.000368112	0.00700271	-0.901293
CLCN1	0.000507039	0.00797344	0.892782
CLDN9	0.00220984	0.017922	0.842615
CLDND2	0.00350788	0.0235685	0.822185
CLEC12A	0.00207224	0.0172267	-0.845254
CLEC1A	0.000217106	0.00571003	-0.913835
CLEC2B	0.00129335	0.0130025	-0.863239
CLEC4A	0.000484836	0.00783172	0.894017
CLEC4G	0.00348703	0.0234874	0.822466
CLEC6A	0.00107886	0.0119228	-0.86956
CLEC7A	0.000136141	0.00485893	-0.923554
CLINT1	0.00065251	0.00915196	0.885545
CLIP1	0.000147854	0.00498856	-0.921921
CLK2	0.00521067	0.0297447	0.802443
CLN8	0.00670438	0.0345335	0.788652
CLNS1A	0.000168708	0.005141	-0.919235
CLPB	0.00377187	0.0245505	0.818729
CLPTM1L	0.000129938	0.00482286	0.924461
CLSTN1	0.00342312	0.0231685	0.823334
CLYBL	0.00588881	0.0320508	-0.795874
CMAHP	0.00763589	0.0373194	-0.78113
CMIP	0.000775425	0.0100266	-0.880302
CMKLR1	0.000386224	0.00711575	-0.900062
CMPK2	0.00034242	0.0068299	-0.903117
CMTM3	0.00271687	0.020096	0.833808
CMTM7	0.00421833	0.0261068	0.81326
CMTR1	0.00117416	0.0124293	-0.866648
CMTR2	0.00728745	0.0362798	-0.783863
CNBP	0.000151602	0.00498856	-0.921419
CNIH1	0.0026467	0.0197994	0.834952
CNIH3	0.0110149	0.0469188	0.758338
CNIH4	0.00314382	0.0220241	-0.827271
CNN2	0.000313371	0.00659235	0.905305
CNNM4	9.55e-05	0.00438387	-0.930186
CNOT11	0.00316558	0.0221648	0.826956
CNOT6L	0.002972	0.0212686	-0.82982
CNOT8	0.00438819	0.0266109	0.811288
CNP	0.00839671	0.0396713	-0.775455
CNPY3	0.0115372	0.0482003	0.755277
CNPY4	0.000454771	0.00759658	0.895756
CNR2	0.00733802	0.0363708	-0.78346
CNRIP1	0.00651804	0.03403	0.790244
CNTF	0.000138716	0.00490615	0.923186
CNTLN	0.0022226	0.0179738	-0.842376
CNTN4	0.00884439	0.0410364	0.772284
CNTROB	2.58e-05	0.00267978	0.949945
COA1	5.02e-05	0.0034394	0.940743
COA6	0.00416111	0.0259203	-0.813937
COASY	0.00372329	0.0243912	0.819351
COG4	0.00947867	0.0429025	0.76798
COG5	5.67e-06	0.00132275	-0.965909
COG8	0.00614009	0.0327894	0.793577
COL23A1	0.00155469	0.0145964	-0.856494
COL24A1	9.73e-05	0.00438387	0.929853
COL5A3	0.000422131	0.00738504	0.897742
COL9A2	0.00288214	0.0208623	-0.831196
COLEC12	0.00945705	0.0428402	-0.768124
COLQ	0.000154253	0.00498856	-0.921069
COMMD2	0.00952133	0.0429863	0.767698
COMMD3	0.010175	0.0446617	0.763483
COPS4	0.00734322	0.0363708	-0.783419
COPS6	0.00168563	0.0151994	0.85342
COPS8	0.0071261	0.0357931	0.78516
COPS9	0.00629578	0.0332954	0.792187
COPZ1	0.00964301	0.0432567	0.766898
COQ10B	0.000437651	0.00745951	-0.896784
COQ2	0.00667466	0.0344529	-0.788903
COTL1	0.000398436	0.00722867	0.899256
COX10	0.00972911	0.043482	0.766337
COX10-AS1	0.00519882	0.0297071	0.802563
COX16	0.00166624	0.015108	0.853864
COX17	0.000556262	0.00840759	0.890181
COX19	0.00202055	0.0169548	0.846278
CPEB4	0.00128207	0.0129223	-0.863551
CPED1	0.00239229	0.0187573	-0.839292
CPLX1	0.00606769	0.0325549	-0.794232
CPNE1	0.000960073	0.0111921	0.873465
CPNE3	0.000292163	0.00637802	0.906999
CPQ	3.74e-05	0.00327307	0.945013
CPSF3	0.0119115	0.0490528	0.753143
CPSF4	0.00046492	0.00770697	-0.89516
CPSF6	0.00295759	0.0212042	0.830039
CPSF7	0.00770609	0.0375141	0.78059
CPVL	0.00670338	0.0345335	0.78866
CPXM1	8.7e-05	0.00430489	0.931824
CRACR2A	0.0019735	0.0167252	0.847227
CRAMP1	0.00151513	0.0143696	0.857459
CRAT	0.00496114	0.0288624	-0.805014
CRB2	0.00586342	0.0319893	0.79611
CREBRF	0.00657435	0.0341436	-0.78976
CRH	0.0102516	0.0448571	0.763002
CRISPLD2	0.00035869	0.00694922	-0.901951
CRLF3	0.00416063	0.0259203	-0.813942
CRTC3	0.00212744	0.0175074	-0.844181
CRYBG1	9.02e-06	0.00170738	-0.961671
CRYGN	0.00078854	0.0101183	0.879779
CRYM-AS1	0.0107627	0.0463308	0.759854
CSE1L	0.00795332	0.0383458	0.778715
CSF1	0.00248379	0.0191309	-0.837695
CSF2RB	0.000239143	0.00592387	-0.911668
CSF3R	0.00952398	0.0429863	-0.767681
CSNK1D	0.00375419	0.0245035	0.818955
CSNK2A2	0.00344763	0.023278	0.822999
CSNK2B	1.42e-05	0.00211957	0.957033
CSPG4	0.00132215	0.0131637	0.86245
CSRNP2	0.00081494	0.010319	-0.878746
CST7	0.00412455	0.0257919	-0.814373
CSTB	0.00126981	0.0128582	0.863894
CSTF1	0.000931482	0.0110214	0.874457
CTBP2	3.85e-05	0.00329092	0.944608
CTCF	0.00597395	0.0322609	0.795088
CTDNEP1	0.00528475	0.0300056	0.801697
CTDSP2	0.000939163	0.0110918	-0.874188
CTIF	0.00158866	0.0147606	0.855679
CTNNAL1	0.002614	0.0196844	0.835493
CTNNB1	1.76e-07	0.000229971	0.985776
CTNNBIP1	4.92e-05	0.00339668	0.941036
CTNNBL1	0.000261249	0.00613876	-0.909637
CTNND1	0.0116179	0.0483623	-0.754813
CTNS	0.000776171	0.0100266	0.880272
CTSE	0.00837218	0.039653	0.775632
CTSH	0.00407834	0.0256274	-0.814928
CTSL	0.00267555	0.0198654	-0.834479
CTSO	0.000497279	0.00791512	-0.89332
CTSS	0.000161352	0.0050217	-0.920153
CTSV	0.000797947	0.0101989	0.879408
CTTN	0.000682719	0.00938409	0.884194
CTTNBP2	0.0014247	0.013837	0.859736
CUBN	0.00388439	0.0249135	0.817308
CUL1	0.000578177	0.0085243	-0.889076
CUL2	0.00104099	0.0116489	-0.87077
CUL4A	0.00970418	0.0434019	0.766499
CUX1	0.00151028	0.0143304	0.857579
CWC15	0.00682966	0.0349309	0.787598
CX3CR1	0.0029781	0.0213044	0.829728
CXCL1	0.000491142	0.00788869	-0.893662
CXCL10	0.000604621	0.0087174	-0.887784
CXCL11	0.00530283	0.0300589	-0.801516
CXCL12	0.00201803	0.0169548	-0.846329
CXCL16	0.00326872	0.0225677	-0.825481
CXCL6	0.00832736	0.0395267	-0.775957
CXCL8	0.00684669	0.0349724	-0.787456
CXCL9	0.00531501	0.0300902	-0.801394
CXXC5	0.00225486	0.018137	0.841777
CXorf38	0.000268511	0.00620143	-0.908997
CXorf40B	0.00188506	0.0163198	0.849056
CXorf56	6.39e-05	0.00383285	-0.936986
CYB561	0.000497285	0.00791512	-0.89332
CYB5A	0.00509969	0.0293925	-0.803576
CYB5R1	0.0040041	0.0253439	-0.815829
CYB5R3	0.0117872	0.0487666	0.753846
CYBB	0.00307693	0.0217101	-0.828251
CYFIP1	0.000609757	0.0087469	0.887538
CYLD	0.000259737	0.006126	-0.909772
CYP11A1	9.3e-06	0.00170738	0.961365
CYP20A1	0.00402872	0.0254313	0.815529
CYP2E1	0.00507667	0.0293083	-0.803813
CYP2R1	0.00122067	0.0126016	0.865289
CYP2S1	0.00670357	0.0345335	-0.788658
CYP4V2	7.02e-06	0.00147934	-0.964018
CYP4X1	0.00475198	0.0281048	-0.807241
CYSLTR1	1.49e-10	1.46e-06	0.997581
CYSLTR2	0.00461452	0.0275325	-0.808743
CYTH1	0.00108964	0.0119677	-0.869222
CYTH2	0.000781839	0.01006	0.880046
CYTH3	9.89e-05	0.00438387	0.929548
CYTH4	0.00234823	0.0185529	0.840078
CYTIP	0.00266567	0.0198239	-0.834641
CYTOR	0.00158876	0.0147606	0.855676
D2HGDH	0.0075818	0.0371394	0.781548
DAB2	7.72e-07	0.000528797	0.979379
DACT3	0.011188	0.0473471	0.757313
DAD1	0.00986131	0.0438047	0.765481
DALRD3	0.00353919	0.0237051	0.821765
DAP	6.5e-05	0.00385059	0.936717
DAPK3	0.00568614	0.031402	0.797778
DAPP1	0.000396572	0.00721471	-0.899378
DARS	1.09e-05	0.00184372	0.959771
DARS-AS1	0.00763891	0.0373194	0.781106
DAZAP1	0.000493887	0.00790944	0.893509
DAZAP2	0.00187281	0.0162443	-0.849314
DAZL	0.00324668	0.0224949	0.825793
DBF4	0.0103455	0.0450827	0.762415
DBI	0.00133354	0.0132502	0.862141
DBNDD2	3.28e-05	0.00304172	0.946842
DBNL	0.00719535	0.0359878	0.784601
DCAF7	0.000384595	0.0071025	-0.900171
DCBLD1	0.00994826	0.044091	-0.764923
DCDC2	0.00526132	0.0299042	0.801932
DCHS1	0.00384256	0.0248158	0.817833
DCLRE1B	0.00209208	0.0173223	0.844866
DCLRE1CP1	0.000158563	0.0049986	-0.920509
DCP1A	0.00106494	0.0118291	-0.870001
DCTD	0.006141	0.0327894	-0.793569
DCTN2	0.00203289	0.0170079	0.846032
DCTN3	0.00260397	0.0196354	0.835659
DCTN4	0.00492818	0.0287389	-0.805361
DCTN5	0.00762049	0.0372638	0.781248
DCTPP1	0.00584571	0.0319396	0.796275
DCUN1D5	0.0109222	0.0467125	0.758893
DDHD1	0.000146552	0.00498856	-0.922098
DDHD2	1.41e-05	0.00211957	0.957072
DDIT4	5.97e-05	0.00373508	0.938062
DDOST	0.00141632	0.0137793	0.859952
DDTL	0.000412792	0.00731352	0.898331
DDX10	0.00917201	0.0420292	0.770035
DDX11	0.00266654	0.0198239	0.834626
DDX11L2	0.000833685	0.0104512	0.878027
DDX17	0.00553329	0.0308595	0.799247
DDX18	0.000967932	0.0112156	0.873196
DDX24	0.00126436	0.0128176	-0.864046
DDX28	0.00277047	0.020339	0.832949
DDX39A	0.00192226	0.0164763	0.848279
DDX46	0.00147519	0.0141482	0.858452
DDX51	0.0008444	0.0105049	0.877622
DDX52	4.92e-05	0.00339668	-0.941046
DDX58	0.000272997	0.00621884	-0.908609
DDX59	0.00894388	0.0413512	-0.771595
DDX60	0.000246447	0.00600203	-0.910982
DDX60L	0.00192826	0.016506	-0.848155
DECR1	0.00122892	0.0126534	-0.865052
DENND1B	0.00393591	0.0250932	-0.816668
DENND1C	0.00286007	0.0207864	-0.831538
DENND3	0.00224154	0.0180967	-0.842024
DENND4C	2.72e-06	0.000972722	0.971691
DEPDC1	0.00719005	0.0359851	0.784643
DEPDC1B	0.00164028	0.0150185	0.854465
DEPDC4	0.0116775	0.0484982	-0.754471
DEPDC7	0.000187083	0.00534156	0.917065
DERL1	0.00569681	0.0314394	-0.797677
DERL3	0.000683848	0.00938409	0.884144
DESI1	0.000502611	0.00796133	-0.893025
DEXI	0.00266301	0.0198239	0.834684
DGAT1	0.00709457	0.0357185	0.785416
DGCR8	4.72e-05	0.00339668	0.941667
DGKG	0.000323644	0.00665502	-0.904515
DHDH	0.00178439	0.015728	0.851215
DHFR	0.00475222	0.0281048	0.807239
DHFR2	0.00318601	0.0222092	0.826661
DHODH	0.00908052	0.0417465	0.770657
DHPS	0.00224337	0.0181041	0.84199
DHRS12	0.000129462	0.00482259	-0.924532
DHRS13	0.00119524	0.0125333	0.866027
DHRS4-AS1	0.00120243	0.0125504	0.865818
DHRS4L1	0.00521825	0.0297747	-0.802367
DHX38	0.0116429	0.0484148	0.75467
DHX40	0.0018539	0.0161194	0.849715
DHX58	0.00139455	0.0136829	-0.860519
DHX9	0.00322333	0.0223726	0.826126
DIAPH1	0.0063272	0.0333715	-0.791909
DIAPH2-AS1	0.00530391	0.0300589	-0.801505
DIDO1	0.000328258	0.00669989	0.904166
DIO1	0.000552745	0.00839572	-0.890361
DIP2A	0.0002678	0.00619512	0.909059
DLEU7	0.00314389	0.0220241	-0.82727
DLX1	0.00312575	0.0219441	-0.827535
DMBX1	0.0102186	0.0447665	0.763209
DMC1	0.0026515	0.0197994	0.834873
DMXL1	0.00227232	0.0182067	-0.841456
DMXL2	0.000790977	0.0101429	-0.879683
DNAAF3	0.0026418	0.0197994	-0.835033
DNAAF5	0.000924802	0.0109822	0.874692
DNAH10	0.00496048	0.0288624	0.805021
DNAH3	0.00245203	0.0190202	-0.838244
DNAJA1	0.000590592	0.00860589	-0.888464
DNAJB1	0.0016488	0.0150263	0.854267
DNAJB5	1.73e-05	0.00235193	0.954798
DNAJC1	0.00926525	0.0423474	-0.769405
DNAJC13	0.00543469	0.0305121	-0.800209
DNAJC14	4.26e-05	0.00337621	0.943182
DNAJC24	0.00212855	0.0175092	-0.844159
DNAJC9	0.00867093	0.0404616	0.773499
DNAL1	0.00219569	0.0178364	0.842881
DNASE1	0.000171435	0.00517025	0.918903
DNM2	0.00668544	0.0344813	-0.788812
DNMBP	3.31e-05	0.00304638	0.946694
DNMT1	0.00239475	0.0187591	0.839249
DNTTIP1	0.00979545	0.0436308	0.765907
DOC2GP	0.000939694	0.0110918	0.87417
DOCK10	0.00232744	0.0184781	0.840452
DOCK4	0.00813663	0.0389612	-0.777352
DOCK5	0.0116066	0.0483461	0.754877
DOK3	0.0119376	0.04915	-0.752995
DONSON	0.0110348	0.0469701	0.75822
DOPEY1	2.12e-05	0.00252744	-0.952382
DOT1L	0.000310602	0.00655106	0.905521
DPCD	0.000889421	0.0107757	0.875957
DPM1	0.00702568	0.0355335	0.785978
DPM2	0.00175924	0.0155835	0.851768
DPP4	0.00473891	0.0280664	0.807383
DPP8	0.00152872	0.0144531	0.857125
DPRXP4	0.0121338	0.0496464	-0.751897
DPY19L1P1	0.00247118	0.0190932	0.837912
DPY19L4	0.00120939	0.0125712	0.865615
DPYS	0.00860787	0.0402739	-0.773945
DPYSL4	0.000301999	0.00644593	0.906202
DRAM1	0.000430391	0.00744315	-0.897229
DRAM2	0.00148816	0.0142055	0.858128
DRC3	0.00154788	0.0145673	0.856658
DRC7	0.000324319	0.00665502	-0.904464
DRG1	0.00250879	0.0192321	0.837266
DRG2	0.00151633	0.0143739	0.857429
DSCC1	0.0110542	0.0470145	0.758105
DSE	0.0109076	0.0466691	-0.75898
DSTN	0.00105906	0.0117972	0.870189
DSTYK	0.000306601	0.00652415	0.905836
DTNA	1.56e-06	0.000726471	0.975393
DTNB	0.00338769	0.0230136	-0.82382
DTNBP1	0.00472374	0.0279966	-0.807547
DTWD1	0.0118956	0.0490023	0.753232
DTWD2	0.0110451	0.0469962	-0.758159
DTX3L	0.000187471	0.00534156	-0.917021
DTYMK	0.00401809	0.0253805	0.815659
DUOX1	0.00242135	0.018878	0.83878
DUOX2	0.00852054	0.0400391	0.774566
DUOXA1	0.0018543	0.0161194	0.849707
DUOXA2	0.00337448	0.0229821	0.824002
DUS2	0.00158594	0.0147554	0.855744
DUSP1	0.00483318	0.0283293	0.806369
DUSP10	2.26e-05	0.00252744	-0.95164
DUSP14	0.0106788	0.0460667	0.760363
DUSP18	0.0008618	0.0106375	0.876971
DUSP3	0.00211468	0.017439	-0.844427
DUSP5	0.00144223	0.0139551	-0.859287
DUSP6	0.001518	0.0143828	0.857388
DUT	0.00976738	0.0435553	0.766088
DVL3	0.00096303	0.0111921	0.873364
DYNLT1	0.00214414	0.0176005	-0.84386
DYNLT3	0.00620218	0.0329868	-0.793019
E2F1	0.00942034	0.042757	0.768367
E2F2	0.00622681	0.0330377	0.7928
E2F8	0.00586433	0.0319893	0.796101
EAF1	0.000371234	0.00700766	-0.901078
EARS2	0.00794891	0.038334	0.778748
EBI3	0.00508646	0.0293561	-0.803712
EBNA1BP2	0.000472088	0.00775306	0.894744
ECD	0.00305321	0.0216286	0.828603
ECI2	0.00360052	0.0238905	0.820951
ECM1	1.6e-05	0.00224923	0.95571
ECSCR	0.00299565	0.0213842	-0.829463
EDARADD	0.00255633	0.0193992	0.836458
EDEM1	0.00271022	0.0200695	-0.833916
EDEM2	0.00020457	0.0055944	-0.915141
EDN1	0.00830388	0.039463	-0.776127
EDRF1	0.000123314	0.00476569	0.925466
EEA1	0.000225605	0.00579358	0.912981
EED	0.011962	0.0491845	0.752858
EEF1AKMT1	0.000143609	0.00498856	0.922501
EEF1B2	0.00423575	0.0261207	0.813055
EEF1G	0.00329775	0.022683	0.825072
EEF2K	0.000171853	0.00517025	0.918852
EEFSEC	0.00864269	0.0403617	0.773698
EEPD1	3.64e-05	0.00323222	0.945393
EFCAB14	0.000882398	0.0107323	0.876213
EFCAB14-AS1	0.00728419	0.0362798	0.783889
EFCAB2	0.00326309	0.0225677	-0.82556
EFHC1	0.000242427	0.00596747	0.911358
EFHD1	2.15e-05	0.00252744	0.952244
EFHD2	0.000102941	0.00441642	0.92883
EFL1	0.00615925	0.0328571	0.793404
EFNA1	7.66e-06	0.00156902	0.963213
EFNA3	0.00482216	0.0282838	0.806486
EFNB1	0.00110479	0.0120396	0.86875
EFTUD2	0.00824582	0.0392517	0.776551
EGF	0.0023465	0.0185529	-0.840109
EGFL7	0.0107657	0.0463308	0.759835
EGLN3	0.00352189	0.0236282	0.821997
EGR1	3.25e-05	0.00303643	0.94693
EHD1	0.00833114	0.0395351	-0.775929
EHD4	0.00140952	0.0137678	0.860129
EHMT2	0.00403924	0.0254749	0.815401
EI24	0.000128813	0.00482259	0.924629
EID1	0.00439444	0.0266119	0.811216
EIF1AD	2.72e-05	0.00275671	0.949315
EIF2AK2	0.000640737	0.00903859	-0.886084
EIF2AK3	0.0013166	0.0131431	0.862601
EIF2AK4	0.00186436	0.0161853	-0.849493
EIF2B2	7.69e-06	0.00156902	0.963185
EIF2B4	0.00689547	0.0351026	0.787051
EIF2D	0.00192472	0.016483	0.848228
EIF3A	0.00241652	0.0188718	0.838865
EIF3B	0.00163603	0.0149937	0.854563
EIF3C	0.00253854	0.0193391	0.836759
EIF3D	0.00235843	0.0185921	0.839895
EIF3F	0.000344118	0.00683534	0.902994
EIF3J	0.0040939	0.0256831	0.81474
EIF3J-AS1	0.00732033	0.0363478	0.783601
EIF3L	0.000245002	0.00600072	0.911117
EIF4A3	0.00300679	0.0214158	0.829296
EIF4B	0.00967317	0.0433324	0.766701
EIF4E	0.00671484	0.0345683	0.788563
EIF4E3	0.00127462	0.0128936	-0.863759
EIF4EBP1	0.00289996	0.020935	0.83092
EIF4G2	0.00326837	0.0225677	0.825486
EIF4H	0.000393756	0.00718677	0.899563
EIF5	0.00404082	0.0254749	0.815382
ELAVL1	0.00130914	0.0131051	0.862804
ELF2	0.000173437	0.00517249	0.918661
ELK1	0.003799	0.0246273	0.818384
ELL2	0.000219444	0.00574071	-0.913598
ELMO3	0.000519191	0.00808667	0.892123
ELOC	0.0058711	0.0320085	0.796038
ELOVL1	0.00731434	0.036338	0.783649
ELOVL3	0.00454294	0.0272465	-0.809538
ELOVL6	0.00378665	0.0246092	0.81854
ELP3	0.00158527	0.0147554	-0.85576
ELP4	0.0068455	0.0349724	-0.787466
EMB	2.11e-07	0.000240101	0.98511
EMBP1	0.00121847	0.0126016	0.865352
EMC2	0.0012253	0.0126294	-0.865156
EMC7	6.42e-05	0.00383285	-0.93692
EMC8	0.000841736	0.0104918	0.877722
EMC9	0.000550802	0.00839219	0.890461
EMD	2.21e-05	0.00252744	0.951923
EMILIN2	0.0011133	0.0120987	0.868487
ENC1	2.16e-05	0.00252744	0.952174
ENO1	0.00012558	0.0047965	0.925118
ENO2	0.00020338	0.0055944	0.915268
ENO4	0.00764745	0.0373257	0.78104
ENOSF1	0.00523782	0.0298429	0.802169
ENPP2	0.00661882	0.0342912	-0.789379
ENTPD1	0.0113866	0.0477802	-0.75615
ENTPD5	0.00201492	0.0169385	-0.846391
EPB41	3.45e-05	0.00310496	-0.946131
EPB41L2	1.02e-07	0.000167116	0.987586
EPB41L3	0.000150199	0.00498856	-0.921606
EPB41L5	0.00106325	0.0118181	-0.870055
EPC1	0.00127596	0.0128997	0.863722
EPC2	0.00678423	0.0347712	-0.787979
EPG5	0.000518661	0.00808484	-0.892152
EPHA1	0.00209308	0.0173223	-0.844846
EPHA1-AS1	0.00704504	0.0355775	-0.785819
EPHB2	0.00605086	0.0325358	-0.794385
EPHB3	0.00606318	0.0325396	0.794273
EPN2	1.64e-05	0.00230024	0.955377
EPN2-IT1	0.00959654	0.0431173	0.767203
EPS15	0.000298822	0.00640577	0.906457
EPS15L1	0.00535291	0.0302001	0.801017
EPS8	0.00148073	0.0141736	0.858313
EPSTI1	0.000650776	0.00914072	-0.885624
ERAL1	0.000930925	0.0110214	0.874476
ERAP1	2.23e-05	0.00252744	-0.951771
ERAP2	0.000109467	0.0045367	-0.927703
ERC2	0.00346193	0.0233666	-0.822805
ERCC3	0.0002472	0.00600203	0.910912
ERCC6	0.0101141	0.0445139	-0.763868
ERCC6L	0.0118593	0.0489202	0.753437
ERF	0.0111849	0.0473444	0.757331
ERGIC1	0.000457541	0.00762219	0.895592
ERGIC3	3.98e-05	0.00333399	0.944129
ERI1	6.04e-05	0.0037432	0.937893
ERI3	0.0055883	0.0310397	0.798715
ERICH6-AS1	0.00915753	0.0420048	0.770133
ERMAP	0.00256835	0.0194603	-0.836255
ERMP1	9.86e-06	0.00175799	0.960791
ERO1A	6.97e-05	0.00387924	0.935577
ERP44	0.00739714	0.0365732	-0.782993
ERRFI1	0.00643713	0.0337694	-0.790946
ERV3-1	0.00632393	0.0333632	0.791938
ERVK13-1	0.00352482	0.0236282	0.821957
ERVK3-1	0.01068	0.0460667	-0.760356
ESAM	0.00023625	0.00590445	0.911944
ESF1	0.00588834	0.0320508	-0.795878
ESPL1	0.00373588	0.0244329	0.819189
ESYT1	0.000105153	0.00445966	0.928442
ESYT2	8.11e-05	0.0041406	0.933026
ETFB	0.00298057	0.0213065	0.829691
ETV1	0.00027263	0.00621884	0.90864
ETV3L	0.000876344	0.0106852	0.876434
ETV7	0.000172257	0.00517025	-0.918803
EVL	0.0049928	0.0289506	0.804683
EXOC3L1	0.000213541	0.00565421	-0.914201
EXOC6B	0.00307164	0.0217067	-0.82833
EXOSC2	0.0100759	0.0444163	0.76411
EXOSC3	0.00306432	0.0216759	0.828438
EXTL3	0.00109165	0.0119825	0.869159
F11R	0.000314407	0.00659581	0.905225
F13A1	0	0	1
F3	0.00787636	0.0381249	-0.779294
F8	0.00613566	0.0327848	-0.793617
F8A1	0.00216431	0.017714	0.843475
FABP3	0.000437809	0.00745951	0.896775
FABP5	0.00216208	0.0177032	0.843517
FADS3	0.00427137	0.0262773	0.812638
FAF1	0.00131607	0.0131431	0.862615
FAF2	0.000634773	0.00898032	0.88636
FAHD1	0.00027372	0.00621884	0.908546
FAHD2A	0.00555943	0.030962	0.798993
FAM104A	0.00744841	0.036734	-0.782589
FAM104B	0.00225795	0.018147	0.84172
FAM107A	0.00300675	0.0214158	-0.829296
FAM107B	0.000564979	0.00843765	-0.889738
FAM109A	0.010032	0.0442918	0.764389
FAM117B	0.00719496	0.0359878	-0.784604
FAM122C	0.00389868	0.0249806	-0.81713
FAM129B	0.00123571	0.0126645	0.864858
FAM133B	0.000962351	0.0111921	0.873387
FAM135A	6.46e-05	0.00384834	-0.936807
FAM136A	0.00306154	0.0216675	0.828479
FAM13A	0.00110467	0.0120396	0.868754
FAM13B	0.0025683	0.0194603	0.836256
FAM157B	0.00909594	0.0418076	-0.770552
FAM157C	0.000509373	0.00799731	-0.892655
FAM160B1	0.00176776	0.0156448	-0.85158
FAM161A	0.0107932	0.0463979	-0.759669
FAM161B	0.00674216	0.0346462	-0.788333
FAM168B	0.000167502	0.005141	0.919384
FAM171A1	9.99e-05	0.00438387	0.929366
FAM173B	0.00124586	0.0126878	0.864569
FAM177A1	0.000262908	0.00614727	-0.90949
FAM177B	0.0100308	0.0442918	-0.764396
FAM184B	0.00600531	0.0323619	0.7948
FAM193A	0.00422119	0.026108	0.813226
FAM196A	0.000949615	0.011139	0.873825
FAM198A	0.000395002	0.0071997	0.899481
FAM198B	2.73e-06	0.000972722	0.971652
FAM199X	0.00729121	0.0362798	0.783833
FAM206A	0.00183761	0.0160384	-0.850063
FAM210A	1.82e-05	0.00239076	0.954221
FAM212B	0.00674469	0.0346501	0.788311
FAM212B-AS1	0.00448368	0.0270151	0.810203
FAM213A	0.0022575	0.018147	-0.841729
FAM216A	0.00120209	0.0125504	0.865827
FAM219A	4.43e-05	0.00339668	0.942607
FAM222A	0.00387266	0.0248872	0.817455
FAM222B	0.000238043	0.00592387	-0.911773
FAM225A	0.00368372	0.0242284	-0.819863
FAM225B	0.00742099	0.0366357	-0.782804
FAM228B	0.00701253	0.0354956	0.786085
FAM234B	0.000572891	0.00849752	-0.88934
FAM26F	0.0027961	0.0204657	-0.832542
FAM27E3	0.00339501	0.0230305	0.823719
FAM45BP	0.00369341	0.0242684	-0.819737
FAM46A	0.00959926	0.0431196	0.767185
FAM47E	0.00452202	0.0271543	-0.809772
FAM49A	0.00153854	0.0145073	-0.856886
FAM53A	0.0001508	0.00498856	-0.921525
FAM53C	0.000632775	0.00897798	0.886453
FAM57A	0.000451042	0.00757049	0.895978
FAM72C	0.00235128	0.0185621	0.840023
FAM81A	0.000293793	0.00638201	-0.906865
FAM83B	0.00738631	0.0365396	-0.783078
FAM83D	0.00807593	0.0387558	0.777801
FAM83H	0.00266547	0.0198239	0.834644
FAM89A	0.00114578	0.0122814	0.867497
FAM8A1	0.0056454	0.0312562	-0.798167
FAM92A	6.63e-05	0.00385059	-0.936392
FANCB	0.0107496	0.0462997	0.759933
FANCC	0.00359787	0.0238905	0.820986
FANCG	0.00756279	0.037102	0.781696
FANK1	0.00397342	0.0252285	0.816205
FARP1	0.000276884	0.00625079	0.908275
FARP2	0.000149618	0.00498856	-0.921683
FAS	0.00431298	0.026428	-0.812154
FBF1	0.000208623	0.00562712	-0.914713
FBXL3	0.00393311	0.0250864	0.816703
FBXL5	0.000483158	0.00781485	-0.894112
FBXL6	0.00906016	0.0416627	0.770796
FBXO21	0.0060575	0.0325383	0.794324
FBXO38	9.32e-06	0.00170738	0.961343
FBXO41	0.0042328	0.0261207	0.813089
FBXO42	0.0070108	0.0354956	0.7861
FBXO43	0.00114073	0.0122707	0.867649
FBXO44	0.000561096	0.00841815	-0.889934
FBXO45	0.00856717	0.0401448	0.774234
FBXO6	0.000157936	0.0049986	-0.92059
FBXO7	0.009152	0.0420048	-0.770171
FBXW7	0.01084	0.0464846	0.759386
FBXW8	0.000278316	0.00626098	0.908154
FBXW9	0.00400244	0.0253439	0.81585
FCAMR	0.000440129	0.00746715	-0.896634
FCER1G	0.000768437	0.00998459	-0.880583
FCER2	0.00121703	0.0126016	0.865394
FCGR1A	0.000231519	0.00584282	-0.9124
FCGR1B	0.000583822	0.00857944	-0.888797
FCGR1CP	0.00331017	0.0227366	-0.824897
FCGR2A	0.00673492	0.0346181	-0.788394
FCGR2C	0.000289388	0.00636307	-0.907227
FCGR3A	0.000378978	0.00705194	-0.900549
FCGR3B	0.00248665	0.0191309	-0.837646
FCHO1	0.00351856	0.0236186	0.822041
FCHSD2	0.00399695	0.0253369	-0.815917
FCMR	0.000282423	0.00628769	-0.907807
FCRL6	9.62e-05	0.00438387	-0.93006
FDFT1	0.0063007	0.0333124	0.792143
FDX1L	0.000467335	0.0077275	0.895019
FEM1B	0.0111429	0.0472196	0.757579
FEN1	0.0114293	0.0478517	0.755901
FER1L6	4.01e-08	9.77e-05	0.990184
FERMT2	0.000158244	0.0049986	0.92055
FES	0.00318899	0.0222209	-0.826618
FFAR3	0.00172094	0.0153973	0.852621
FGD1	0.00026014	0.00612643	0.909736
FGD4	0.00182227	0.0159543	-0.850393
FGD6	0.000208425	0.00562712	-0.914733
FGFBP3	0.00173239	0.0154574	0.852365
FGFR1	0.00356203	0.0237507	0.821461
FGFR2	0.00156338	0.0146269	-0.856284
FGFRL1	0.00709848	0.0357185	-0.785384
FGL1	0.00289507	0.0209167	0.830996
FHAD1	0.00178434	0.015728	-0.851216
FHL2	0.0019915	0.0168051	0.846862
FHOD1	0.00217344	0.0177517	0.843301
FICD	0.0103469	0.0450827	-0.762407
FILIP1L	0.000998588	0.0113974	0.872162
FIP1L1	0.00328346	0.0226233	0.825273
FIS1	0.00745491	0.0367383	0.782538
FJX1	0.00335939	0.0229192	0.824211
FKBP1A	0.000153998	0.00498856	0.921102
FKBP1A-SDCBP2	0.000124893	0.00478738	0.925223
FKBP2	0.00580489	0.0318326	0.796657
FKBP5	0.00544599	0.030549	0.800098
FLJ23867	7.74e-05	0.00402322	0.933827
FLJ37201	0.00875799	0.0407141	-0.772887
FLJ37453	0.00158249	0.0147554	0.855826
FLJ42627	0.000289673	0.00636307	0.907203
FLJ46906	0.0056058	0.0310986	0.798546
FLNA	0.000590603	0.00860589	0.888464
FLOT1	0.00896829	0.0414152	-0.771427
FLOT2	0.00226478	0.0181943	-0.841594
FLRT1	0.0117825	0.0487666	0.753873
FLT1	0.000416414	0.00733083	0.898102
FLT3LG	0.000804966	0.0102286	-0.879134
FLVCR2	0.00102526	0.0115557	-0.871281
FMN1	0.00466772	0.0277486	-0.808158
FMR1	0.00185824	0.0161393	-0.849623
FN3K	0.0104083	0.045246	-0.762025
FNBP1	0.00295261	0.0211918	-0.830114
FNBP1L	4.37e-06	0.00113097	0.968072
FNDC3A	0.00414336	0.0258798	-0.814148
FOCAD	0.00750617	0.0368981	0.782137
FOCAD-AS1	0.000828732	0.0104158	0.878216
FOSL2	0.00170297	0.0152897	0.853026
FOXA1	0.00464766	0.0276629	0.808378
FOXD1	0.00376087	0.0245137	0.818869
FOXD2	0.00017257	0.00517025	0.918765
FOXD2-AS1	2.06e-05	0.00252164	0.952752
FOXE3	0.000203943	0.0055944	0.915208
FOXN2	0.00545858	0.0305849	-0.799975
FOXO3	0.01165	0.0484238	0.754629
FOXO4	0.00319562	0.022236	-0.826523
FOXQ1	0.000480474	0.00780632	0.894264
FOXRED1	0.00102745	0.0115634	0.87121
FOXRED2	0.00110648	0.0120447	0.868698
FPGT	0.0094356	0.0428065	-0.768266
FPR1	0.00460875	0.0275149	-0.808807
FPR2	0.000912653	0.0109062	-0.875122
FRMD3	0.000290635	0.00637704	-0.907124
FRMD4A	2.96e-05	0.0029425	0.948199
FRRS1	8.93e-05	0.00431246	0.931372
FRY	0.00135224	0.0133952	-0.861638
FSCN2	0.000349727	0.00688252	0.902588
FTSJ1	8.75e-05	0.0043081	0.931731
FUBP3	0.00767717	0.0374381	0.780812
FUCA1	0.00591806	0.0321359	-0.795603
FUT1	0.00651154	0.0340142	-0.7903
FUT11	0.000358999	0.00694922	0.901929
FUT7	0.00533104	0.0301088	0.801234
FXR1	0.000728992	0.00968399	0.882206
FXYD5	4.41e-05	0.00339668	0.942653
FYB1	0.000272824	0.00621884	-0.908623
FZD1	0.00150828	0.0143184	0.857628
FZD3	0.000206575	0.0056139	0.914928
FZD8	0.00276515	0.0203075	0.833033
FZR1	0.00954198	0.04303	0.767562
G6PC	0.0101866	0.0446926	0.76341
G6PC3	0.00623651	0.0330623	0.792713
GABARAP	0.000694771	0.00942753	-0.883667
GABPA	0.00702522	0.0355335	0.785982
GABPB1-IT1	0.0056305	0.0311911	0.798309
GADD45G	0.00157886	0.0147456	-0.855913
GAL3ST4	0.0109487	0.0467688	-0.758734
GALNT6	0.00121973	0.0126016	-0.865316
GALNT7	0.0101967	0.0447168	0.763347
GAMT	0.000959053	0.0111921	0.8735
GANAB	0.000341063	0.00681917	0.903216
GANC	0.0101044	0.0444948	0.763929
GART	8.33e-06	0.00166516	-0.962431
GAS2L1	0.00681959	0.0348976	-0.787683
GAS2L3	0.000326179	0.00666804	0.904323
GAS6	0.00497889	0.0288992	0.804828
GAS6-AS2	0.00888792	0.0412189	0.771982
GATAD2B	0.00657851	0.0341545	0.789724
GATC	0.00261867	0.0196908	0.835415
GATM	1.24e-06	0.000633005	0.976777
GATS	0.00809647	0.0388163	-0.777649
GBE1	1.99e-05	0.00248072	0.953178
GBGT1	0.0014048	0.0137371	-0.860251
GBP1	0.000186676	0.00534156	-0.917112
GBP1P1	0.000145722	0.00498856	-0.922211
GBP2	0.000250685	0.00605591	-0.910591
GBP3	0.000129207	0.00482259	-0.92457
GBP4	0.00146842	0.0141109	-0.858623
GBP5	0.000149221	0.00498856	-0.921737
GCA	0.000623944	0.00890427	-0.886865
GCH1	0.000133391	0.00485893	-0.923952
GCLC	0.000157355	0.0049986	-0.920665
GCLM	0.002136	0.0175483	-0.844016
GCNA	0.00311026	0.0218745	0.827761
GCNT1	0.000211269	0.00562712	-0.914436
GCSH	0.000750936	0.00984862	0.881295
GDE1	0.000292307	0.00637802	-0.906987
GDF15	0.00329646	0.022683	0.82509
GEM	0.00123711	0.0126645	0.864818
GET4	0.00119647	0.0125333	0.865991
GFER	0.00728235	0.0362798	0.783903
GFM1	0.004965	0.0288763	0.804974
GFOD2	0.00557655	0.0309889	0.798828
GFRA2	0.0121812	0.0497556	0.751634
GGA1	0.00524272	0.0298522	0.802119
GGACT	0.00950697	0.042981	-0.767793
GGNBP2	0.0058368	0.0319191	0.796358
GGT1	0.0061795	0.0329293	-0.793223
GGT2	0.00240673	0.0188028	-0.839037
GGT5	0.00590098	0.032082	-0.795761
GID8	0.000386118	0.00711575	0.900069
GIMAP1	0.000335755	0.00675843	-0.903607
GIMAP2	5.6e-05	0.00363089	-0.93908
GIMAP4	0.000130396	0.00482286	-0.924393
GIMAP5	0.000328789	0.00670259	-0.904126
GIMAP6	0.00171132	0.0153393	-0.852838
GIMAP8	0.000151515	0.00498856	-0.92143
GINS2	0.00347073	0.0234027	0.822686
GINS3	0.000426625	0.00741122	0.897462
GINS4	0.00130853	0.0131051	0.862821
GIPC3	0.000148021	0.00498856	0.921898
GIT1	0.00385543	0.0248579	0.817671
GJC1	0.000828038	0.0104137	0.878243
GJD3	0.00652612	0.0340449	-0.790175
GK	0.000293263	0.00638139	-0.906909
GK3P	0.00102559	0.0115557	-0.871271
GLCCI1	0.000397299	0.00721471	0.89933
GLCE	0.0103168	0.0450116	0.762594
GLIPR1	0.00025251	0.00605591	0.910424
GLIS2	0.000778319	0.0100266	0.880186
GLIS2-AS1	0.000568445	0.00845543	0.889563
GLMP	0.00501666	0.0290474	-0.804434
GLOD4	0.00815271	0.0390065	0.777234
GLRX	0.00044378	0.00749605	-0.896413
GLRX3	0.000368086	0.00700271	0.901295
GLRX5	8.65e-05	0.00428983	0.931929
GLUD1	0.00198882	0.0167972	0.846917
GLUD1P3	0.000491584	0.00788869	0.893637
GLUL	0.000912839	0.0109062	-0.875116
GLYCTK	0.00750126	0.0368832	0.782175
GLYCTK-AS1	0.0022272	0.0180032	0.84229
GMEB1	5.35e-06	0.00127955	0.966399
GMFB	0.00164793	0.0150263	0.854287
GMFG	0.00251329	0.0192341	-0.837189
GMNN	0.0105493	0.0457204	0.761155
GMPPA	0.00180617	0.0158606	0.850741
GMPPB	0.00481742	0.0282782	0.806537
GMPS	0.0012539	0.0127432	0.864341
GNAQ	0.00234275	0.0185419	0.840176
GNB1	0.000224626	0.00579358	0.913078
GNB5	0.00287264	0.0208314	-0.831343
GNG10	0.0047398	0.0280664	-0.807373
GNG2	0.000116147	0.00468268	0.926599
GNG5	0.000117466	0.00470848	0.926387
GNGT2	0.00483933	0.0283388	-0.806303
GNL1	0.000587145	0.0085983	0.888633
GNL3L	0.00314018	0.0220139	0.827324
GNPDA1	0.0113983	0.0477832	0.756081
GNPNAT1	0.00517067	0.0295721	0.802849
GNPTAB	0.00254446	0.0193541	-0.836659
GOLGA1	0.0101612	0.0446307	-0.76357
GOLGA2P5	0.00041094	0.00731352	-0.898449
GOLGA3	0.00560179	0.0310851	0.798585
GOLGA8A	0.0016201	0.0149023	0.854936
GOLIM4	0.00307173	0.0217067	0.828328
GOLM1	0.000758818	0.00990558	-0.880973
GOLPH3	0.0116966	0.0485383	-0.754362
GOLPH3L	0.00215396	0.0176515	0.843672
GON7	0.00040593	0.00730377	-0.89877
GORAB	0.00500196	0.0289709	-0.804587
GORASP2	0.00255138	0.0193767	0.836542
GOSR2	0.00709528	0.0357185	-0.78541
GPAA1	0.00011793	0.00470848	0.926312
GPALPP1	0.00478222	0.0282067	0.806915
GPAM	0.00244216	0.0189662	0.838416
GPAT4	0.000557739	0.0084122	0.890105
GPATCH11	0.000418255	0.00733735	0.897986
GPATCH2	0.0014886	0.0142055	0.858117
GPATCH8	0.0068347	0.0349384	0.787556
GPBAR1	0.00169414	0.0152551	-0.853227
GPC6	0.00160038	0.0148475	0.855401
GPCPD1	0.00522168	0.0297856	-0.802332
GPD2	9.53e-05	0.00438387	-0.930215
GPI	3.34e-05	0.00305675	0.946582
GPM6B	0.000370646	0.00700332	0.901118
GPN2	0.0103765	0.0451714	0.762223
GPR107	0.0115807	0.0482996	-0.755027
GPR108	0.00119855	0.0125451	-0.865931
GPR132	0.00140076	0.0137254	-0.860357
GPR137B	0.00103294	0.0115986	0.871031
GPR137C	0.000350905	0.00688252	0.902504
GPR146	1.31e-05	0.00207644	0.957836
GPR150	0.00712172	0.0357895	-0.785195
GPR153	0.00351319	0.0235906	0.822113
GPR155	0.000185032	0.00531602	-0.917299
GPR160	0.00163796	0.0150043	-0.854518
GPR183	0.0053919	0.0303501	0.800631
GPR3	0.0111799	0.0473444	0.757361
GPR68	0.000673722	0.00934908	-0.884591
GPR82	0.00901886	0.041541	-0.771079
GPR84	0.000436946	0.00745951	-0.896827
GPR85	2.37e-05	0.00254394	-0.951054
GPS1	0.0115837	0.0483019	0.755009
GPS2	0.00986811	0.043825	0.765438
GPSM1	0.0085669	0.0401448	0.774236
GPSM2	0.00425278	0.0261825	0.812855
GPX4	0.0113592	0.0477111	0.756309
GRAMD1A	0.00203778	0.0170343	-0.845935
GRAMD1B	0.000659093	0.00923098	-0.885247
GRAMD2B	0.000331498	0.00672399	-0.903923
GRAP	0.00116994	0.0124248	-0.866773
GRB2	0.00028231	0.00628769	-0.907816
GREB1	0.0036628	0.0241402	-0.820135
GRHPR	0.00346716	0.0233938	0.822734
GRIN3A	0.000313974	0.0065938	-0.905258
GRINA	0.00143476	0.0139084	-0.859478
GRK3	0.000671758	0.00934169	0.884679
GRK5	0.000785035	0.0100932	-0.879918
GRWD1	0.010784	0.0463788	0.759725
GS1-124K5,11	0.00514825	0.0295135	0.803078
GSAP	0.000195351	0.00549123	-0.91614
GSDMA	0.00788636	0.0381356	0.779219
GSDMC	0.00477236	0.0281825	-0.807021
GSE1	0.00160621	0.0148757	0.855263
GSK3A	0.00335284	0.0228984	0.824302
GSPT1	0.00770234	0.0375141	0.780618
GSPT2	0.0021232	0.0174872	0.844262
GSTK1	0.000433935	0.00745836	-0.897011
GSTO1	0.00110597	0.0120447	-0.868714
GSTZ1	0.00017836	0.005211	-0.918075
GTDC1	0.00206553	0.0172002	0.845386
GTF2A2	0.00755844	0.0370913	0.781729
GTF2F2	0.00286384	0.0207984	-0.83148
GTF2IP4	0.00393675	0.0250932	-0.816658
GTF3C2	0.00523595	0.029841	0.802188
GTF3C4	0.00227327	0.0182067	0.841438
GTF3C5	0.0017507	0.015557	0.851957
GTF3C6	0.000527201	0.00815786	0.891695
GTPBP1	0.000218344	0.00572986	-0.913709
GTPBP3	0.000259044	0.006126	0.909834
GUCY2D	4.39e-06	0.00113097	0.968052
GUF1	0.010536	0.045683	0.761237
GVINP1	0.00287227	0.0208314	-0.831349
GYG1	7.77e-05	0.00402576	-0.933763
GYS1	0.00253172	0.0193021	0.836875
H1FX	0.00203169	0.0170051	0.846056
H2AFV	0.000527509	0.00815786	0.891679
H2AFX	0.00143792	0.0139203	0.859397
H2AFZ	0.000361696	0.00698235	0.901739
H3F3A	0.00114691	0.0122841	0.867463
H3F3AP4	0.00616675	0.0328882	0.793337
H3F3B	0.000463113	0.00768574	0.895265
HACD1	1.15e-06	0.000624107	0.977218
HACD2	3.24e-05	0.00303643	0.946979
HACD3	0.00299689	0.0213842	0.829444
HACL1	0.000577147	0.00851819	-0.889128
HADH	0.000118793	0.00472135	0.926175
HADHA	0.00628298	0.0332457	0.7923
HAL	0.0108879	0.0466211	-0.759098
HAPLN1	0.00251933	0.0192565	0.837086
HAPLN3	0.000150544	0.00498856	-0.921559
HAPLN4	0.00012049	0.00474074	0.925906
HARBI1	0.00642031	0.0337084	-0.791092
HAS3	0.00554724	0.0309137	0.799111
HASPIN	0.0051202	0.0294485	0.803365
HAT1	0.00378524	0.0246092	0.818558
HAUS3	0.00436916	0.0265489	0.811506
HAUS8	0.00890902	0.0412679	0.771836
HAVCR2	0.0115213	0.0481442	-0.755369
HAX1	0.00375028	0.0244862	-0.819005
HBEGF	9.94e-05	0.00438387	-0.92947
HBP1	0.00602227	0.0324182	-0.794645
HBS1L	0.0082243	0.0391895	0.776708
HCAR2	0.00188982	0.0163268	-0.848956
HCAR3	0.0120579	0.0494482	-0.75232
HCCS	0.00136718	0.0135159	-0.86124
HCFC1R1	0.0022906	0.0182965	0.841121
HCP5	0.000663049	0.00925878	-0.885068
HCST	0.0116973	0.0485383	0.754358
HDAC1	0.000102122	0.00441642	0.928975
HDAC10	0.00944656	0.0428265	0.768193
HDAC11	0.00275159	0.020261	-0.83325
HDAC2	0.000495288	0.00790944	0.893431
HDAC4	0.00213123	0.0175165	-0.844108
HDAC9	0.0118854	0.0489971	0.753289
HDGFL2	0.00143167	0.013894	0.859557
HDLBP	0.00224021	0.0180934	0.842049
HEATR5B	0.00956615	0.0430709	0.767403
HEATR6	0.000187229	0.00534156	-0.917049
HEBP1	0.000796023	0.0101876	-0.879484
HEG1	0.000906497	0.0108589	-0.875342
HELB	0.000803729	0.0102286	-0.879182
HELZ2	0.000694495	0.00942753	-0.883679
HERC4	0.00291665	0.0210029	-0.830664
HERC5	0.000335056	0.00675843	-0.903659
HERC6	0.000127953	0.00482259	-0.924758
HES6	0.00189689	0.0163581	0.848808
HESX1	0.00108144	0.0119437	-0.869479
HEXA	0.00257655	0.0195149	0.836118
HEXB	0.0112304	0.0474811	0.757063
HEXDC	0.00847619	0.0398949	-0.774883
HEXIM2	0.0109252	0.0467125	-0.758874
HGD	0.00198922	0.0167972	0.846909
HGS	0.00311922	0.0219218	0.82763
HGSNAT	1.37e-07	0.000206349	0.986646
HHLA3	0.00584564	0.0319396	-0.796276
HIBCH	0.00476272	0.0281426	0.807125
HIC2	0.00599197	0.0323167	0.794923
HILPDA	4.5e-05	0.00339668	0.942357
HIP1	0.00738701	0.0365396	-0.783073
HIRIP3	0.000611131	0.0087469	0.887472
HIST1H2AC	0.000248351	0.00602252	-0.910806
HIST1H2AE	0.00468535	0.0278365	-0.807965
HIST1H2AJ	0.00162316	0.0149023	0.854864
HIST1H2BC	3.46e-06	0.00101286	-0.969899
HIST1H2BD	0.000452435	0.00758341	-0.895895
HIST1H2BH	0.00323141	0.0224128	0.82601
HIST1H2BK	0.000398835	0.00722921	-0.89923
HIST1H4H	0.000794289	0.0101758	-0.879552
HIST2H2BE	0.000151948	0.00498856	-0.921373
HIST2H2BF	0.00143518	0.0139084	-0.859467
HIST2H4B	0.0012029	0.0125504	-0.865804
HIVEP1	0.00281304	0.0205208	-0.832274
HIVEP2	6.97e-05	0.00387924	-0.935582
HLA-A	0.000374313	0.00703764	-0.900867
HLA-B	6.21e-05	0.00381265	-0.937444
HLA-C	9.79e-05	0.00438387	-0.929734
HLA-DMA	0.000118132	0.00470848	-0.92628
HLA-DMB	1.69e-05	0.00231183	-0.955079
HLA-DOA	0.00689259	0.0350971	-0.787075
HLA-DOB	0.00278713	0.0204153	-0.832684
HLA-DPA1	0.000145617	0.00498856	-0.922225
HLA-DPB1	0.000178196	0.005211	-0.918094
HLA-DPB2	0.0012154	0.0125936	-0.865441
HLA-DQA1	0.00248884	0.0191315	-0.837608
HLA-DQA2	0.00374515	0.0244771	-0.819071
HLA-DQB1	0.000528774	0.00817098	-0.891612
HLA-DQB1-AS1	0.00976091	0.0435498	-0.76613
HLA-DRA	0.000133062	0.00485893	-0.924
HLA-DRB1	0.000228306	0.00582982	-0.912714
HLA-DRB5	0.000240185	0.00592941	-0.911569
HLA-DRB6	0.000181526	0.0052805	-0.917704
HLA-E	0.000869538	0.0106666	-0.876685
HLA-F	0.000232858	0.0058495	-0.912271
HLA-G	0.000630805	0.00895719	-0.886544
HLA-H	0.000104965	0.00445966	-0.928475
HLA-J	0.00057465	0.00850532	-0.889252
HLA-L	9.7e-05	0.00438387	-0.929909
HMG20B	0.000226414	0.00580675	0.912901
HMGA1	0.00246429	0.0190625	0.838032
HMGB1	0.0117342	0.0486294	0.754148
HMGB2	0.00481434	0.0282771	0.80657
HMGN1	0.00019369	0.00546067	0.916323
HMGN2	0.00515137	0.0295221	0.803046
HMOX2	0.00990478	0.0439468	0.765202
HNRNPA0	0.00290082	0.020935	0.830907
HNRNPA1	0.00120403	0.0125504	0.865771
HNRNPA1L2	0.000321979	0.00665502	0.904642
HNRNPA1P10	0.000156782	0.0049986	0.920739
HNRNPA2B1	0.00591783	0.0321359	0.795605
HNRNPA3	0.00977676	0.0435674	0.766028
HNRNPAB	0.00384748	0.0248253	0.817771
HNRNPD	0.00401724	0.0253805	0.815669
HNRNPDL	0.00204418	0.0170805	0.845808
HNRNPH3	0.00581859	0.0318716	0.796528
HNRNPL	0.00043923	0.00746715	0.896688
HNRNPUL2	0.00121004	0.0125713	0.865596
HOMEZ	0.000363302	0.00699249	-0.901627
HOPX	3.12e-06	0.000980173	0.970682
HORMAD1	0.00111889	0.0121348	-0.868315
HP1BP3	0.00620873	0.0329953	0.792961
HPCAL1	0.00729279	0.0362798	0.78382
HPD	0.00137323	0.0135517	-0.86108
HPGDS	0.000324809	0.00665502	0.904427
HPN	0.000177811	0.005211	-0.91814
HPRT1	0.00531343	0.03009	0.80141
HPS3	0.0056109	0.031114	-0.798497
HPS5	0.00023913	0.00592387	-0.911669
HRAS	0.000956164	0.0111847	0.873599
HRH1	3.08e-06	0.000980173	0.970775
HRH2	8.43e-05	0.00421173	0.932367
HS2ST1	0.000440544	0.00746715	0.896609
HS3ST1	0.000103232	0.00441642	0.928778
HS3ST2	0.000203388	0.0055944	0.915267
HS3ST3A1	0.00671818	0.0345683	0.788535
HSBP1	0.0026045	0.0196354	0.835651
HSD11B1	0.00605796	0.0325383	-0.79432
HSD17B11	0.00770615	0.0375141	-0.780589
HSD3B7	0.00216923	0.0177395	-0.843381
HSD52	2.77e-05	0.0028006	0.949045
HSF2	0.00389772	0.0249806	0.817142
HSP90AA1	0.00165603	0.015064	0.8541
HSP90B1	0.00578632	0.0317799	0.796831
HSPA13	0.00990674	0.0439468	0.765189
HSPA14	0.000813005	0.0103043	0.878821
HSPA5	0.00239367	0.0187591	0.839268
HSPA6	0.00170161	0.0152897	-0.853057
HSPA7	0.00354726	0.0237289	-0.821658
HSPA8	0.00138073	0.013595	-0.860882
HSPB1	0.00354086	0.0237051	0.821743
HSPBAP1	0.000355057	0.00691499	-0.902208
HSPD1	0.00354112	0.0237051	0.821739
HSPG2	0.0021885	0.0178228	0.843016
HSPH1	0.000376413	0.00703764	0.900723
HTATIP2	0.00775996	0.0377199	-0.780178
HTATSF1P2	0.00539696	0.0303699	0.800581
HTR1F	6.75e-05	0.00386882	0.936091
HTRA2	0.007615	0.0372462	0.781291
HTRA4	0.00131752	0.0131444	-0.862575
HTT	0.0102476	0.0448571	0.763027
HVCN1	0.000552084	0.00839219	-0.890395
HYLS1	0.00259382	0.0195956	-0.835829
IARS2	0.00262219	0.0197082	0.835357
IBA57	0.00197295	0.0167252	0.847239
ICAM1	0.000190949	0.00539891	-0.916629
ICAM2	0.000692174	0.00941837	-0.88378
ICE2	0.00406942	0.0255893	-0.815036
ICMT	0.00609173	0.0326124	0.794014
ID1	0.00652068	0.0340323	0.790221
ID2	0.000992169	0.0113754	0.872377
IDH1	0.0035031	0.0235624	-0.822249
IDH3G	0.00788436	0.0381356	0.779234
IDO1	0.000335635	0.00675843	-0.903616
IDO2	0.0073054	0.0363175	-0.78372
IDS	0.00131037	0.0131063	-0.862771
IER2	0.000648122	0.00911655	0.885745
IER5L	0.00747389	0.0368041	0.782389
IFFO2	0.00155431	0.0145964	0.856503
IFI16	0.00461223	0.0275273	-0.808769
IFI27	0.00578578	0.0317799	-0.796836
IFI27L2	0.000223134	0.00577555	-0.913227
IFI35	0.000175214	0.00518328	-0.918448
IFI44	0.00173935	0.0154982	-0.85221
IFI44L	0.000921395	0.0109583	-0.874812
IFI6	0.00206691	0.0172044	-0.845359
IFIH1	0.000353084	0.00690782	-0.902348
IFIT1	0.00038045	0.00706402	-0.90045
IFIT2	0.000231834	0.00584282	-0.91237
IFIT3	0.000150473	0.00498856	-0.921569
IFIT5	9.27e-05	0.00434308	-0.93072
IFITM1	0.000587758	0.00860084	-0.888603
IFITM3	0.000232576	0.0058495	-0.912298
IFITM4P	0.00255535	0.0193992	-0.836475
IFNG	0.00107793	0.0119228	0.86959
IFNGR2	0.00856366	0.0401448	0.774259
IFT140	0.00864335	0.0403617	0.773694
IFT172	0.0106941	0.0461034	0.76027
IFT20	0.0119671	0.0491845	-0.752829
IFT27	0.00595018	0.0322142	-0.795307
IFT57	3.05e-06	0.000980173	-0.970845
IGDCC4	0.00816254	0.039028	0.777161
IGFLR1	0.000694356	0.00942753	-0.883685
IGHMBP2	0.00420185	0.0260294	-0.813454
IGSF6	0.000517208	0.00807833	-0.89223
IKBIP	0.00140877	0.0137673	0.860148
IKBKB	0.000106497	0.00448753	-0.928209
IKBKE	0.00274801	0.0202423	-0.833307
IKZF2	0.000219847	0.00574205	-0.913557
IKZF4	0.00300495	0.0214158	-0.829323
IL10RB	0.00425329	0.0261825	-0.812849
IL12RB1	0.000551525	0.00839219	-0.890424
IL15	0.00107257	0.0119031	-0.869759
IL15RA	0.000159419	0.0049986	-0.9204
IL17RA	0.00323974	0.0224627	-0.825892
IL17RB	0.000437255	0.00745951	0.896808
IL17RC	0.00234092	0.01854	-0.840209
IL18BP	0.000110842	0.0045531	-0.927472
IL18R1	0.00552544	0.0308448	0.799323
IL1B	0.000234254	0.00586204	-0.912136
IL1RL1	0.00973221	0.043482	0.766317
IL21R	0.0004293	0.00743083	-0.897297
IL24	0.00806305	0.0387224	-0.777897
IL27	0.00254995	0.019375	-0.836566
IL27RA	0.000962436	0.0111921	0.873384
IL2RA	0.0112834	0.0475864	-0.756752
IL31RA	0.000286587	0.00635226	-0.907459
IL3RA	0.00121943	0.0126016	-0.865325
IL4R	0.000378789	0.00705194	-0.900562
IL6R	0.00969866	0.043397	-0.766535
IL6ST	0.00438673	0.0266109	-0.811304
IL7	0.000209524	0.00562712	-0.914618
IL7R	0.000948806	0.0111389	-0.873853
ILF3	0.00423658	0.0261207	0.813045
ILF3-AS1	0.00128154	0.0129223	0.863566
ILK	0.00893057	0.04134	-0.771687
ILKAP	0.00326667	0.0225677	0.82551
IMP3	0.00675183	0.0346668	0.788251
IMPAD1	0.0028687	0.020826	0.831404
IMPDH1	0.000504745	0.00796916	0.892908
INA	0.00360713	0.0239222	0.820864
INAFM2	7.67e-09	4.24e-05	0.993516
INCENP	0.00415787	0.0259203	0.813975
INF2	0.00512743	0.029471	0.803291
ING1	7.3e-05	0.00393351	0.934804
ING5	0.00121433	0.0125909	0.865472
INHA	0.00503047	0.0291016	0.804291
INHBA	0.000530198	0.00818529	-0.891536
INHBA-AS1	0.00516275	0.0295494	-0.80293
INPP1	4.85e-05	0.00339668	0.941258
INPP4A	3.66e-05	0.00323222	-0.945313
INPP4B	0.00383812	0.0248034	0.817889
INPP5A	4.24e-05	0.00337621	0.943222
INPP5D	0.00211225	0.0174263	-0.844474
INPP5E	0.00390871	0.0250122	0.817005
INTS12	0.000963043	0.0111921	-0.873363
IPMK	0.00823552	0.0392313	0.776626
IPO13	0.00143599	0.0139084	0.859446
IPO5	0.00599146	0.0323167	0.794927
IPO5P1	7e-05	0.00388626	0.935501
IQCJ-SCHIP1	6.8e-07	0.000501006	0.980023
IQCK	0.00238228	0.0186976	-0.83947
IQGAP3	0.00797699	0.0384221	0.778538
IQSEC3	0.000820114	0.0103481	-0.878547
IREB2	0.00704884	0.0355874	0.785788
IRF1	0.000141182	0.00495585	-0.922839
IRF2	1.01e-05	0.00175799	-0.960543
IRF2BPL	0.00514372	0.0295135	-0.803124
IRF5	0.000517938	0.00808	-0.892191
IRF6	0.00141498	0.0137793	-0.859987
IRF7	0.000967467	0.0112156	-0.873212
IRF9	4.19e-05	0.00336156	-0.943421
ISCA1	0.00548843	0.030682	-0.799683
ISCU	0.000251069	0.00605591	-0.910556
ISG15	0.00117398	0.0124293	-0.866654
ISG20	0.00582738	0.0318943	-0.796446
ISG20L2	0.00363435	0.0240306	0.820507
ISL2	0.00272502	0.0201335	-0.833677
ISOC1	0.00893388	0.04134	-0.771664
ISYNA1	0.00158291	0.0147554	0.855816
ITFG2	0.00329814	0.022683	0.825066
ITGA2	0.00160961	0.0148838	-0.855183
ITGA4	3.7e-06	0.00104471	0.969403
ITGA7	0.00841638	0.0397183	-0.775313
ITGAL	4.16e-05	0.00336156	-0.943508
ITGAM	0.000291061	0.00637802	0.907089
ITGAV	0.0021685	0.0177395	0.843395
ITGB1	0.000338879	0.00678243	0.903376
ITGB1BP1	0.00107303	0.0119031	0.869744
ITGB1BP2	0.000994405	0.0113877	0.872302
ITGB2	0.0029555	0.0211969	0.83007
ITGB3	7.63e-06	0.00156902	0.96326
ITGB5	0.000320717	0.00664988	0.904738
ITGB7	0.000686006	0.00938409	-0.884049
ITK	0.000548646	0.00837893	-0.890572
ITM2B	0.00442886	0.0267754	-0.810824
ITPKB	0.00166595	0.015108	0.853871
ITPKC	0.00122058	0.0126016	-0.865292
ITPR1	0.000869162	0.0106666	-0.876698
ITPRIPL2	0.00466526	0.0277424	-0.808185
ITSN1	1.59e-08	5.4e-05	0.99222
IVD	9e-05	0.00432069	-0.931237
JADE1	0.000318541	0.00663475	0.904905
JADE2	8.14e-05	0.00414479	-0.932964
JAG1	0.0111213	0.047156	0.757707
JAK2	0.000363909	0.00699249	-0.901585
JAM3	0.000628965	0.00894335	0.88663
JAML	2.15e-05	0.00252744	0.952215
JARID2	0.000270588	0.00620831	0.908817
JDP2	0.00585283	0.0319538	-0.796209
JMJD4	0.00709496	0.0357185	0.785413
JOSD1	0.000259075	0.006126	0.909831
JPH4	0.011598	0.0483309	-0.754927
JPT2	0.000996489	0.0113916	0.872232
JRKL	0.00026129	0.00613876	0.909633
JUN	3.05e-05	0.00297396	0.947793
KALRN	0.00956643	0.0430709	0.767401
KANK3	0.00349806	0.0235455	0.822317
KARS	4.1e-05	0.00335767	-0.943708
KAT8	0.0122107	0.0498117	0.751469
KAZN	0.00699543	0.0354457	0.786226
KCNC4	0.00733649	0.0363708	-0.783473
KCNE3	0.000586837	0.0085983	-0.888649
KCNJ15	0.000841747	0.0104918	-0.877722
KCNK6	8.44e-05	0.00421173	0.932351
KCNMA1	6.4e-05	0.00383285	-0.936955
KCNMB4	0.000341913	0.00682919	0.903154
KCTD3	0.00103695	0.0116102	0.870901
KDELR1	0.000273461	0.00621884	0.908569
KDELR2	0.00102177	0.0115434	0.871396
KDM1A	0.00252974	0.0193021	0.836908
KDM1B	0.00296995	0.0212617	-0.829851
KDM2B	0.00405365	0.0255229	0.815226
KDM4B	0.000959568	0.0111921	0.873482
KDM4C	0.00132624	0.013191	0.862338
KDM5B	0.00990054	0.0439468	0.765229
KDM5C	0.0093676	0.042656	0.768719
KDSR	6.88e-05	0.00386882	-0.935783
KEAP1	0.0111434	0.0472196	-0.757576
KHDRBS1	0.000573601	0.00850161	0.889304
KHSRP	0.000725311	0.00965472	0.882361
KIAA0040	0.00422054	0.026108	0.813234
KIAA0100	0.00188568	0.0163198	0.849043
KIAA0141	0.000724468	0.00965472	0.882396
KIAA0355	0.000172329	0.00517025	0.918794
KIAA0391	0.00262781	0.0197428	0.835264
KIAA0753	0.00702727	0.0355335	0.785965
KIAA0754	0.00196328	0.0166962	0.847436
KIAA1107	0.0100918	0.0444655	-0.764009
KIAA1191	0.000414357	0.00731352	0.898232
KIAA1210	0.00042327	0.00738517	0.897671
KIAA1324L	0.00903445	0.0415835	0.770972
KIAA1468	0.00056366	0.00842437	0.889804
KIAA1614	0.000553705	0.00839729	-0.890312
KIAA1671	3.35e-05	0.00305675	0.946521
KIAA1841	0.00948439	0.0429176	0.767942
KIAA2013	0.00347952	0.0234449	0.822567
KIF11	0.00938614	0.0426809	0.768595
KIF13A	0.0036841	0.0242284	-0.819858
KIF13B	0.000640148	0.0090381	-0.886111
KIF14	0.0096076	0.0431373	0.76713
KIF16B	0.0102979	0.0449791	-0.762713
KIF18B	0.0118652	0.0489341	0.753404
KIF21B	0.00246154	0.0190488	-0.838079
KIF26A	0.00162385	0.0149023	0.854848
KIF2A	0.00118091	0.0124771	0.866449
KIF3B	7.56e-05	0.00399112	-0.934232
KIF7	0.000496501	0.00791512	0.893363
KIF9	0.00264567	0.0197994	0.834969
KIFC1	0.00974034	0.043504	0.766264
KIFC2	0.000893805	0.0107817	0.875799
KIFC3	0.00338839	0.0230136	0.823811
KITLG	0.00146719	0.0141063	0.858653
KIZ	0.00419365	0.0260128	-0.813551
KLF10	1.99e-05	0.00248072	0.953189
KLF11	2.04e-06	0.000831553	0.97367
KLF15	0.000182982	0.00529593	-0.917536
KLF4	0.00408334	0.0256439	0.814868
KLF9	0.0075874	0.037155	-0.781505
KLHDC10	0.00354831	0.0237289	0.821644
KLHDC3	0.00251397	0.0192341	0.837177
KLHDC4	0.00366986	0.0241786	0.820043
KLHL13	0.000357791	0.00694704	0.902014
KLHL17	0.00611033	0.032686	0.793845
KLHL2	0.000820176	0.0103481	-0.878544
KLHL22	0.000131002	0.00482399	0.924303
KLHL24	0.0111143	0.047137	-0.757748
KLHL36	0.00055648	0.00840759	0.89017
KLHL4	0.00145606	0.0140404	0.858935
KLHL6	6.88e-05	0.00386882	-0.935782
KLHL9	0.000999323	0.0113974	0.872138
KLK1	0.00644817	0.033786	-0.79085
KMT5A	0.0023863	0.0187178	0.839399
KMT5B	0.0089431	0.0413512	0.7716
KNL1	0.00839974	0.0396713	0.775433
KNTC1	0.00999931	0.0441973	0.764597
KPNA4	0.00115236	0.0122981	0.867299
KPNA5	0.000450565	0.00757049	-0.896006
KREMEN1	8.38e-05	0.00421173	-0.932481
KRR1	0.00437666	0.0265746	0.81142
KRT10	0.000441564	0.00747402	0.896547
KRT16	0.00025569	0.0061023	0.910135
KRT18	0.011464	0.0479762	-0.7557
KRT42P	0.0120703	0.0494886	0.752251
KSR1	0.00113419	0.012224	-0.867848
KTN1	0.00830746	0.0394705	0.776101
[truncated: 2,820 more rows]

## Sheet: Ruptured-Stable Fibrocalcific
	Linear Regression model of F13A1 with other genes expressed in ruptures to stables fibrocalcific at p < 0.05
	Total = 1249probes
id_ref	Gene symbol	t-statistic	p-value	q-value	R-statistic
1552286_at	ATP6V1E2	2.66813	0.044448	0.919707	0.766435
1552304_at	ALG10	2.98509	0.0306197	0.919707	0.800354
1552355_s_at	C19orf26	3.25667	0.0225286	0.919707	0.824384
1552542_s_at	TAGAP	-2.92251	0.0329175	0.919707	-0.7942
1552548_at	BSND	3.78272	0.012854	0.919707	0.860844
1552559_a_at	CDK15	2.73877	0.0408516	0.919707	0.774615
1552616_a_at	ACACB	2.8244	0.0369169	0.919707	0.784035
1552670_a_at	PPP1R3B	4.55299	0.00609582	0.919707	0.897592
1552717_s_at	CEP170L///CEP170	-2.90035	0.0337769	0.919707	-0.79196
1552721_a_at	FGF1	4.81789	0.00480735	0.919707	0.907067
1552794_a_at	ZNF547	5.02325	0.00402393	0.919707	0.913574
1553177_at	SH2D1B	3.22016	0.0234615	0.919707	0.821388
1553293_at	MRGPRX3	2.80843	0.0376179	0.919707	0.782317
1553304_at	LSM14B	-2.87052	0.0349732	0.919707	-0.788894
1553376_a_at	C1orf125	2.60702	0.0478418	0.919707	0.759044
1553397_at	CCDC13	3.36098	0.0200863	0.919707	0.832575
1553398_at	N/A	-2.83425	0.0364918	0.919707	-0.785085
1553525_at	NLRP13	2.60407	0.0480125	0.919707	0.758679
1553531_at	PCSK6	-2.82911	0.036713	0.919707	-0.784538
1553535_a_at	RANGAP1	3.54376	0.0164965	0.919707	0.845715
1553645_at	CCDC141	3.01427	0.0296103	0.919707	0.803139
1553696_s_at	ZNF569	3.73874	0.0134491	0.919707	0.858219
1553843_at	C10orf67	2.65609	0.0450952	0.919707	0.765002
1553865_a_at	N/A	2.74867	0.0403742	0.919707	0.77573
1553895_at	C11orf42	2.79935	0.0380226	0.919707	0.781334
1553923_at	SLC22A24	2.76412	0.0396406	0.919707	0.777458
1554043_a_at	N/A	2.58962	0.0488595	0.919707	0.756884
1554108_at	N/A	3.59646	0.0156014	0.919707	0.84924
1554133_at	RUFY2	-2.6898	0.0433089	0.919707	-0.768985
1554145_a_at	KLRAQ1	3.16026	0.0250877	0.919707	0.816323
1554414_a_at	OSGIN2	3.07724	0.0275559	0.919707	0.808977
1554420_at	ATF3	3.71794	0.0137414	0.919707	0.856953
1554471_a_at	ANKRD13C	2.72003	0.0417735	0.919707	0.772481
1554474_a_at	MOXD1	2.75377	0.04013	0.919707	0.776303
1554487_a_at	ATF6B	3.14113	0.0256336	0.919707	0.814665
1554514_at	ACSM5	5.70883	0.00230376	0.919707	0.931122
1554536_at	DPYD	2.97373	0.0310235	0.919707	0.799255
1554576_a_at	ETV4	3.63937	0.0149133	0.919707	0.852028
1554582_a_at	C12orf72	3.53453	0.0166592	0.919707	0.845086
1554589_at	LENG9	-3.96814	0.0106559	0.919707	-0.871201
1554609_at	N/A	2.94309	0.0321415	0.919707	0.796251
1554974_at	ACY3	2.59076	0.0487922	0.919707	0.757026
1555060_a_at	IKZF2	2.79446	0.0382428	0.919707	0.780801
1555083_at	RPL13AP17	3.09779	0.0269206	0.919707	0.810831
1555105_a_at	MIER1	-3.7464	0.0133431	0.919707	-0.858681
1555193_a_at	ZNF277	-2.59776	0.0483802	0.919707	-0.757898
1555212_at	OR8B8	6.13464	0.00167122	0.919707	0.939533
1555282_a_at	PPARGC1B	-2.91413	0.0332398	0.919707	-0.793356
1555348_at	TFAP2E	-3.13688	0.0257568	0.919707	-0.814293
1555474_at	TTLL3	3.67184	0.0144157	0.919707	0.854092
1555554_at	BASE	3.24804	0.0227452	0.919707	0.823682
1555662_s_at	DAOA	-2.59231	0.0487003	0.919707	-0.75722
1555779_a_at	CD79A	-2.77172	0.0392854	0.919707	-0.778302
1555793_a_at	ZFP82	2.84786	0.0359136	0.919707	0.786525
1555830_s_at	ESYT2	-8.61921	0.000346966	0.919707	-0.967957
1555848_at	N/A	2.99573	0.0302474	0.919707	0.801375
1555893_at	N/A	2.9835	0.030676	0.919707	0.8002
1555894_s_at	MTSS1L	2.5788	0.0495041	0.919707	0.755528
1555898_at	LOC400986	-2.78591	0.0386312	0.919707	-0.779866
1555910_at	PTCD2	2.86142	0.0353476	0.919707	0.787946
1555942_a_at	LOC642587	2.59505	0.0485393	0.919707	0.757561
1556015_a_at	MESP2	2.66195	0.0447791	0.919707	0.7657
1556249_a_at	FLJ33065	3.18561	0.0243846	0.919707	0.81849
1556271_at	N/A	3.66539	0.014513	0.919707	0.853685
1556479_at	N/A	2.79342	0.03829	0.919707	0.780687
1556571_at	C8orf38	-3.26212	0.022393	0.919707	-0.824825
1556629_a_at	SNAP25	2.88915	0.0342206	0.919707	0.790816
1556667_at	LOC348751	3.81578	0.0124265	0.919707	0.862774
1556783_a_at	N/A	-3.36081	0.0200902	0.919707	-0.832561
1556831_at	DYNC1H1	-2.87704	0.0347078	0.919707	-0.789569
1557050_at	HOXA2	-2.64144	0.0458964	0.919707	-0.763244
1557066_at	LUC7L	-2.66257	0.0447458	0.919707	-0.765774
1557114_a_at	LOC284385	2.68718	0.0434453	0.919707	0.768678
1557222_at	N/A	-3.76705	0.0130624	0.919707	-0.859917
1557325_at	N/A	3.44432	0.0183496	0.919707	0.838748
1557535_at	PALLD	-2.59449	0.0485721	0.919707	-0.757491
1557756_a_at	C14orf145	-2.68652	0.0434795	0.919707	-0.768601
1557757_at	N/A	3.22922	0.0232259	0.919707	0.822138
1557891_s_at	LOC729178	-2.76214	0.0397335	0.919707	-0.777239
1558256_at	LOC148189	3.57794	0.0159094	0.919707	0.848014
1558279_a_at	KDSR	2.92839	0.0326939	0.919707	0.794788
1558449_at	N/A	-2.57476	0.0497474	0.919707	-0.755019
1558512_at	N/A	2.85307	0.0356951	0.919707	0.787072
1558600_a_at	N/A	-4.44876	0.00671007	0.919707	-0.893486
1558691_a_at	DOCK4	2.81002	0.0375474	0.919707	0.782489
1558777_at	MKL2	-2.8956	0.0339644	0.919707	-0.791476
1558855_at	FARP2	-2.98486	0.0306278	0.919707	-0.800332
1558995_at	ZNF547	2.95281	0.0317819	0.919707	0.79721
1559194_a_at	CLEC4GP1	3.55968	0.0162201	0.919707	0.846791
1559244_at	FMN2	2.78942	0.0384713	0.919707	0.78025
1559352_a_at	LOC92659	2.65524	0.045141	0.919707	0.764901
1559369_at	C5orf44	-3.00082	0.0300708	0.919707	-0.801862
1559376_at	ATP1A1OS	2.76619	0.0395433	0.919707	0.777689
1559420_x_at	CACNB2	-3.50832	0.0171314	0.919707	-0.84328
1559481_at	CHIC1	2.77902	0.0389472	0.919707	0.779108
1559654_s_at	LOC100289508	2.72246	0.0416525	0.919707	0.77276
1559728_at	ZBTB40	-3.90116	0.011396	0.919707	-0.867588
1559989_at	TPM4	-4.45523	0.0066699	0.919707	-0.893748
1560006_a_at	LOC646762	-2.63924	0.0460182	0.919707	-0.762978
1560453_at	N/A	-2.58151	0.0493415	0.919707	-0.755869
1560553_at	TIAF1	3.76558	0.0130822	0.919707	0.859829
1560648_s_at	TSPYL1	2.67078	0.0443072	0.919707	0.766748
1560762_at	LOC285972	2.69428	0.0430773	0.919707	0.769508
1560893_at	N/A	-3.11588	0.0263749	0.919707	-0.812444
1560939_at	LOC100129845	2.95851	0.0315732	0.919707	0.79777
1560999_a_at	N/A	4.48194	0.00650706	0.919707	0.894818
1561171_a_at	LOC100132025	2.95389	0.0317422	0.919707	0.797317
1561214_at	N/A	3.73599	0.0134873	0.919707	0.858052
1561272_at	N/A	-2.62449	0.0468436	0.919707	-0.761187
1561651_s_at	TAL1	2.76853	0.039434	0.919707	0.777948
1561685_a_at	LOC441178	2.83422	0.0364931	0.919707	0.785082
1561871_at	N/A	2.94471	0.0320812	0.919707	0.796411
1561890_at	C10orf128	3.07147	0.0277372	0.919707	0.808452
1561909_at	N/A	-4.10977	0.00926592	0.919707	-0.878401
1561919_at	N/A	4.47459	0.00655137	0.919707	0.894525
1562051_at	LOC284757	-3.58919	0.0157216	0.919707	-0.84876
1562142_at	SKIV2L2	-3.39917	0.0192684	0.919707	-0.835443
1562157_at	N/A	-3.35643	0.0201865	0.919707	-0.832228
1562254_at	STK35	3.74025	0.0134281	0.919707	0.85831
1562411_at	MYLK3	2.63875	0.0460457	0.919707	0.762918
1562550_at	N/A	-3.23784	0.0230045	0.919707	-0.822847
1562568_at	LOC400541	-2.93037	0.0326186	0.919707	-0.794986
1562577_at	N/A	-2.97292	0.0310523	0.919707	-0.799176
1562630_at	N/A	-2.67152	0.044268	0.919707	-0.766835
1562783_at	LOC100128840	4.04516	0.00987238	0.919707	0.875188
1562920_at	LOC441086	3.48351	0.0175923	0.919707	0.841545
1563080_at	N/A	-3.77253	0.0129891	0.919707	-0.860242
1563117_at	LOC388456	3.47925	0.0176729	0.919707	0.841244
1563420_at	XGPY2	3.00031	0.0300884	0.919707	0.801814
1563792_at	N/A	3.19049	0.0242518	0.919707	0.818903
1564148_at	N/A	-3.12386	0.0261381	0.919707	-0.813149
1564149_at	N/A	-3.2276	0.0232678	0.919707	-0.822005
1564257_at	LOC100132116	3.30955	0.021251	0.919707	0.828602
1564358_at	N/A	-3.05686	0.0282029	0.919707	-0.807113
1564429_at	N/A	3.86283	0.011846	0.919707	0.865456
1564491_at	CXorf18	3.01624	0.0295435	0.919707	0.803325
1564921_at	KRTAP13-1	2.84187	0.0361668	0.919707	0.785893
1564974_at	KRTAP8-1	3.16546	0.0249417	0.919707	0.81677
1565483_at	EGFR	2.9087	0.0334504	0.919707	0.792807
1565579_at	N/A	-2.66524	0.0446025	0.919707	-0.766092
1565866_a_at	N/A	4.23851	0.00818123	0.919707	0.884465
1565911_at	N/A	-2.85182	0.0357474	0.919707	-0.786941
1566111_at	N/A	-3.41875	0.0188637	0.919707	-0.836888
1566269_at	RALGAPA1	-3.05214	0.0283549	0.919707	-0.806678
1566473_a_at	N/A	-3.49417	0.0173926	0.919707	-0.842293
1566500_at	N/A	2.84077	0.0362137	0.919707	0.785776
1566558_x_at	FLJ90757	-2.60103	0.0481896	0.919707	-0.758303
1566768_at	N/A	-2.68191	0.0437198	0.919707	-0.768061
1566786_at	N/A	2.5765	0.0496421	0.919707	0.75524
1566854_at	N/A	-2.73486	0.0410421	0.919707	-0.774172
1566931_at	TFB2M	2.95182	0.0318185	0.919707	0.797112
1567253_at	OR10D3	3.04804	0.028488	0.919707	0.806299
1568613_at	RSPH3	-2.891	0.0341469	0.919707	-0.791005
1568661_at	N/A	-2.6064	0.0478775	0.919707	-0.758967
1568763_s_at	LOC728613///PDCD6	-3.38038	0.019666	0.919707	-0.83404
1568764_x_at	LOC728613///PDCD6	-2.77474	0.0391452	0.919707	-0.778635
1568796_at	CCDC157	2.95645	0.0316483	0.919707	0.797568
1568807_a_at	N/A	4.97614	0.00418958	0.919707	0.912141
1569076_a_at	ZNF836	-3.32078	0.0209903	0.919707	-0.82948
1569105_at	SETD5	2.63961	0.0459978	0.919707	0.763022
1569107_s_at	ZNF642	3.58927	0.0157201	0.919707	0.848766
1569167_at	N/A	2.66936	0.0443827	0.919707	0.76658
1569192_at	N/A	-2.61722	0.047256	0.919707	-0.760298
1569194_at	ZNF789	3.42425	0.0187517	0.919707	0.837291
1569206_at	TCP11L2	4.57808	0.00595788	0.919707	0.898547
1569310_at	IRGQ	2.57731	0.0495937	0.919707	0.755341
1569366_a_at	ZNF569	3.15271	0.0253017	0.919707	0.81567
1569543_at	RSU1	-3.27548	0.0220646	0.919707	-0.8259
1569683_at	XYLB	-2.77632	0.039072	0.919707	-0.77881
1569739_at	LOC221946	3.17606	0.0246469	0.919707	0.817678
1569796_s_at	ATRNL1	3.2737	0.022108	0.919707	0.825757
1569827_at	ATG7	2.96652	0.0312826	0.919707	0.798553
1569867_at	EME2	-2.74671	0.0404679	0.919707	-0.775511
1569935_at	ZNF664	2.67836	0.0439063	0.919707	0.767643
1570070_at	C20orf160	3.55359	0.0163252	0.919707	0.846381
1570226_at	N/A	-3.24021	0.0229438	0.919707	-0.823042
1570432_at	LOC100133287	-2.86183	0.0353306	0.919707	-0.78799
200021_at	CFL1	-2.80677	0.0376913	0.919707	-0.782138
200035_at	DULLARD	-2.93259	0.0325349	0.919707	-0.795208
200049_at	MYST2	4.847	0.00468614	0.919707	0.908031
200064_at	HSP90AB1	-2.63482	0.0462638	0.919707	-0.762443
200597_at	EIF3A	2.70137	0.0427141	0.919707	0.770331
200642_at	SOD1	-2.76639	0.039534	0.919707	-0.777711
200653_s_at	CALM3///CALM2///CALM1	-3.08477	0.0273212	0.919707	-0.809659
200655_s_at	CALM3///CALM2///CALM1	-3.51965	0.0169255	0.919707	-0.844064
200705_s_at	EEF1B2	-2.84418	0.0360691	0.919707	-0.786136
200773_x_at	PTMA	-4.91519	0.00441587	0.919707	-0.910235
200873_s_at	CCT8	-3.13403	0.0258397	0.919707	-0.814044
200875_s_at	NOP56	-3.15307	0.0252915	0.919707	-0.815702
200882_s_at	PSMD4	-3.12568	0.0260844	0.919707	-0.81331
200910_at	CCT3	-2.75424	0.0401076	0.919707	-0.776356
200928_s_at	RAB14	3.77686	0.0129315	0.919707	0.860498
200964_at	UBA1	-2.97606	0.03094	0.919707	-0.799481
200997_at	RBM4	-2.65111	0.0453657	0.919707	-0.764406
201088_at	KPNA2	-2.58337	0.0492303	0.919707	-0.756103
201092_at	RBBP7	-3.20141	0.0239575	0.919707	-0.819823
201131_s_at	CDH1	2.61049	0.0476416	0.919707	0.759471
201134_x_at	COX7C	-3.06674	0.0278872	0.919707	-0.808019
201280_s_at	DAB2	3.71282	0.0138144	0.919707	0.856639
201323_at	EBNA1BP2	-5.09052	0.00380047	0.919707	-0.915564
201326_at	CCT6A	-2.73494	0.0410384	0.919707	-0.77418
201327_s_at	CCT6A	-2.74724	0.0404425	0.919707	-0.77557
201377_at	UBAP2L	-2.58875	0.0489107	0.919707	-0.756776
201389_at	ITGA5	-3.09238	0.0270862	0.919707	-0.810346
201396_s_at	SGTA	-2.95915	0.0315498	0.919707	-0.797833
201462_at	SCRN1	-3.156	0.0252083	0.919707	-0.815955
201477_s_at	RRM1	-3.74291	0.0133913	0.919707	-0.858471
201501_s_at	GRSF1	3.10641	0.0266588	0.919707	0.811602
201566_x_at	ID2	-2.9332	0.0325117	0.919707	-0.795269
201584_s_at	DDX39	-9.78392	0.00018981	0.919707	-0.974864
201598_s_at	INPPL1	-2.60898	0.0477286	0.919707	-0.759285
201610_at	ICMT	-2.70267	0.0426477	0.919707	-0.770482
201612_at	ALDH9A1	3.10766	0.0266212	0.919707	0.811714
201669_s_at	MARCKS	-3.30603	0.0213333	0.919707	-0.828326
201680_x_at	SRRT	-2.90818	0.0334704	0.919707	-0.792755
201701_s_at	PGRMC2	2.75192	0.0402184	0.919707	0.776096
201746_at	TP53	-2.57222	0.0499006	0.919707	-0.754699
201877_s_at	PPP2R5C	5.46594	0.00279008	0.919707	0.925547
201933_at	CHMP1A	-2.98869	0.0304934	0.919707	-0.8007
201994_at	MORF4L2	3.28717	0.0217813	0.919707	0.826834
202016_at	MEST	3.16233	0.0250297	0.919707	0.816501
202046_s_at	GRLF1	2.60135	0.0481709	0.919707	0.758342
202049_s_at	ZMYM4	-4.33894	0.00743634	0.919707	-0.888903
202072_at	HNRNPL	-4.25011	0.00809096	0.919707	-0.88499
202079_s_at	TRAK1	-2.74486	0.0405572	0.919707	-0.775302
202098_s_at	PRMT2	3.02129	0.0293729	0.919707	0.803802
202111_at	SLC4A2	-3.45167	0.0182049	0.919707	-0.839278
202145_at	LY6E	-2.62527	0.0467996	0.919707	-0.761282
202154_x_at	TUBB3	-2.64121	0.0459094	0.919707	-0.763215
202167_s_at	MMS19	-3.74524	0.0133592	0.919707	-0.858611
202189_x_at	PTBP1	-2.65963	0.0449037	0.919707	-0.765425
202212_at	PES1	-2.93318	0.0325125	0.919707	-0.795267
202338_at	TK1	-2.60818	0.0477746	0.919707	-0.759187
202482_x_at	RANBP1	2.67371	0.0441517	0.919707	0.767095
202488_s_at	FXYD3	2.75259	0.0401864	0.919707	0.776171
202576_s_at	DDX19A///DDX19B	-2.61163	0.0475761	0.919707	-0.759612
202586_at	POLR2L	3.73803	0.0134589	0.919707	0.858176
202589_at	TYMS	-2.76221	0.0397304	0.919707	-0.777246
202622_s_at	ATXN2	-2.79137	0.0383825	0.919707	-0.780464
202678_at	GTF2A2	-3.17472	0.0246839	0.919707	-0.817563
202690_s_at	SNRPD1	-2.84592	0.0359954	0.919707	-0.78632
202748_at	GBP2	-5.68435	0.00234797	0.919707	-0.930588
202749_at	WRB	2.85415	0.0356498	0.919707	0.787186
202769_at	CCNG2	3.40258	0.0191971	0.919707	0.835696
202771_at	FAM38A	-2.62996	0.0465355	0.919707	-0.761853
202776_at	DNTTIP2	-2.85357	0.0356743	0.919707	-0.787124
202792_s_at	PPP6R2	-3.45194	0.0181996	0.919707	-0.839297
202841_x_at	OGFR	-3.95318	0.0108163	0.919707	-0.870406
202857_at	CNPY2	-2.69771	0.0429011	0.919707	-0.769907
202858_at	U2AF1	-3.8811	0.0116289	0.919707	-0.866478
202882_x_at	NOL7	-2.68808	0.0433982	0.919707	-0.768784
202915_s_at	FAM20B	-3.39161	0.0194272	0.919707	-0.834881
202928_s_at	PHF1	3.21465	0.023606	0.919707	0.82093
203017_s_at	SSX2IP	2.83726	0.0363633	0.919707	0.785404
203018_s_at	SSX2IP	2.9783	0.0308603	0.919707	0.799698
203019_x_at	SSX2IP	3.28998	0.0217141	0.919707	0.827057
203025_at	NAA10	-2.8869	0.0343105	0.919707	-0.790585
203055_s_at	ARHGEF1	-2.72583	0.041486	0.919707	-0.773144
203075_at	SMAD2	2.81645	0.0372641	0.919707	0.783182
203081_at	CTNNBIP1	-2.90313	0.0336677	0.919707	-0.792243
203256_at	CDH3	3.69708	0.0140419	0.919707	0.855668
203285_s_at	HS2ST1	2.66827	0.0444404	0.919707	0.766452
203299_s_at	AP1S2	3.33514	0.0206622	0.919707	0.830594
203305_at	F13A1	inf	0	0	1
203316_s_at	SNRPE	-3.27212	0.0221465	0.919707	-0.825631
203353_s_at	MBD1	-3.29787	0.0215258	0.919707	-0.827683
203368_at	CRELD1	4.8832	0.00454031	0.919707	0.909211
203398_s_at	GALNT3	-3.04761	0.028502	0.919707	-0.806259
203411_s_at	LMNA	-3.5702	0.0160402	0.919707	-0.847497
203441_s_at	CDH2	3.33526	0.0206596	0.919707	0.830603
203502_at	BPGM	3.69261	0.0141073	0.919707	0.85539
203588_s_at	TFDP2	3.92313	0.0111469	0.919707	0.868788
203614_at	UTP14C	2.60252	0.0481027	0.919707	0.758488
203620_s_at	FCHSD2	3.64674	0.0147987	0.919707	0.8525
203627_at	IGF1R	4.27196	0.00792397	0.919707	0.88597
203641_s_at	COBLL1	3.32632	0.020863	0.919707	0.829911
203694_s_at	DHX16	-3.45731	0.0180946	0.919707	-0.839683
203765_at	GCA	2.59015	0.0488281	0.919707	0.75695
203811_s_at	DNAJB4	2.82543	0.0368723	0.919707	0.784145
203826_s_at	PITPNM1	-3.72934	0.0135802	0.919707	-0.857649
203828_s_at	IL32	2.58096	0.0493745	0.919707	0.7558
203830_at	C17orf75	-6.3728	0.00140735	0.919707	-0.9436
203870_at	USP46	5.96561	0.00189421	0.919707	0.936383
203900_at	KIAA0467	-5.65559	0.00240122	0.919707	-0.929953
203915_at	CXCL9	-4.26302	0.0079918	0.919707	-0.88557
203926_x_at	ATP5D	-2.78177	0.0388207	0.919707	-0.779411
203936_s_at	MMP9	-2.5989	0.0483137	0.919707	-0.758039
203981_s_at	ABCD4	-2.71725	0.0419119	0.919707	-0.772163
204024_at	OSGIN2	2.64098	0.0459218	0.919707	0.763188
204026_s_at	ZWINT	-2.67969	0.0438366	0.919707	-0.767799
204082_at	PBX3	-2.65973	0.0448985	0.919707	-0.765436
204113_at	CELF1	3.19882	0.0240268	0.919707	0.819606
204128_s_at	RFC3	-2.67164	0.0442612	0.919707	-0.76685
204236_at	FLI1	3.43012	0.0186331	0.919707	0.837719
204286_s_at	PMAIP1	2.77779	0.0390037	0.919707	0.778973
204287_at	SYNGR1	-2.75895	0.0398842	0.919707	-0.776882
204302_s_at	KIAA0427	2.66122	0.0448183	0.919707	0.765614
204316_at	RGS10	2.66167	0.0447941	0.919707	0.765667
204338_s_at	RGS4	2.69157	0.0432172	0.919707	0.769192
204372_s_at	KHSRP	-2.66088	0.0448367	0.919707	-0.765573
204421_s_at	FGF2	2.68796	0.0434043	0.919707	0.76877
204433_s_at	SPATA2	2.75901	0.0398813	0.919707	0.776889
204438_at	MRC1L1///MRC1	2.60945	0.0477012	0.919707	0.759344
204511_at	FARP2	5.30406	0.00318143	0.919707	0.921463
204558_at	RAD54L	-2.88176	0.034517	0.919707	-0.790056
204572_s_at	PIN4	2.73079	0.0412413	0.919707	0.77371
204602_at	DKK1	2.77741	0.0390216	0.919707	0.77893
204628_s_at	ITGB3	-2.70338	0.0426115	0.919707	-0.770564
204649_at	TROAP	-2.68832	0.0433859	0.919707	-0.768811
204668_at	RNF24	3.80135	0.012611	0.919707	0.861936
204675_at	SRD5A1	5.48344	0.00275125	0.919707	0.92597
204706_at	INPP5E	-2.66936	0.0443826	0.919707	-0.76658
204716_at	CCDC6	4.32844	0.00751041	0.919707	0.888451
204744_s_at	IARS	-3.09291	0.02707	0.919707	-0.810393
204776_at	THBS4	-3.35631	0.020189	0.919707	-0.832219
204783_at	MLF1	3.48456	0.0175727	0.919707	0.841618
204784_s_at	MLF1	2.63138	0.0464562	0.919707	0.762025
204825_at	MELK	-2.65218	0.0453076	0.919707	-0.764534
204838_s_at	MLH3	2.60734	0.0478232	0.919707	0.759083
204847_at	ZBTB11	2.57263	0.049876	0.919707	0.754751
204861_s_at	NAIP	2.99247	0.0303609	0.919707	0.801063
204872_at	TLE4	3.78899	0.0127717	0.919707	0.861213
204955_at	SRPX	3.1395	0.0256808	0.919707	0.814522
205005_s_at	NMT2	2.81666	0.0372546	0.919707	0.783205
205016_at	TGFA	3.15671	0.0251882	0.919707	0.816016
205082_s_at	AOX1	2.59182	0.0487295	0.919707	0.757158
205083_at	AOX1	2.84529	0.0360223	0.919707	0.786253
205170_at	STAT2	-3.48067	0.0176461	0.919707	-0.841344
205217_at	TIMM8A	2.98735	0.0305404	0.919707	0.800571
205222_at	EHHADH	6.10259	0.00171103	0.919707	0.938953
205244_s_at	SLC13A3	4.1806	0.00864993	0.919707	0.881791
205323_s_at	MTF1	-3.9796	0.0105349	0.919707	-0.871806
205372_at	PLAG1	4.1316	0.00907082	0.919707	0.87946
205508_at	SCN1B	2.88586	0.0343524	0.919707	0.790478
205541_s_at	GSPT2	2.59735	0.0484044	0.919707	0.757846
205546_s_at	TYK2	-4.24722	0.00811338	0.919707	-0.884859
205551_at	SV2B	4.67847	0.00544102	0.919707	0.902244
205578_at	ROR2	3.20339	0.0239046	0.919707	0.819989
205648_at	WNT2	2.82421	0.0369254	0.919707	0.784014
205682_x_at	APOM	2.84958	0.0358413	0.919707	0.786706
205702_at	PHTF1	3.26195	0.0223972	0.919707	0.824811
205740_s_at	RBM42	-3.17936	0.0245558	0.919707	-0.817959
205756_s_at	F8	2.64496	0.0457028	0.919707	0.763667
205778_at	KLK7	2.68867	0.0433677	0.919707	0.768852
205784_x_at	ARVCF	2.78347	0.0387427	0.919707	0.779598
205807_s_at	TUFT1	2.74281	0.0406562	0.919707	0.77507
205813_s_at	MAT1A	3.19601	0.0241023	0.919707	0.819369
205841_at	JAK2	5.8112	0.00212909	0.919707	0.933292
205915_x_at	GRIN1	2.77395	0.0391815	0.919707	0.778549
205934_at	PLCL1	6.01154	0.00183033	0.919707	0.937262
205943_at	TDO2	2.66086	0.0448375	0.919707	0.765571
205980_s_at	PRR5-ARHGAP8///PRR5///ARHGAP8	2.67097	0.044297	0.919707	0.766771
206022_at	NDP	4.48746	0.00647398	0.919707	0.895037
206027_at	S100A3	3.00052	0.0300814	0.919707	0.801833
206030_at	ASPA	4.71187	0.00528077	0.919707	0.903431
206037_at	CCBL1	2.91604	0.0331661	0.919707	0.793549
206106_at	MAPK12	-3.04641	0.028541	0.919707	-0.806148
206118_at	STAT4	4.25177	0.00807816	0.919707	0.885064
206126_at	CXCR5	-2.59371	0.0486181	0.919707	-0.757394
206127_at	ELK3	-2.69735	0.0429199	0.919707	-0.769864
206146_s_at	RHAG	2.64694	0.0455941	0.919707	0.763905
206157_at	PTX3	2.89337	0.0340527	0.919707	0.791248
206184_at	CRKL	2.78042	0.038883	0.919707	0.779262
206192_at	CDSN	-2.94066	0.0322319	0.919707	-0.79601
206297_at	CTRC	-2.8346	0.0364771	0.919707	-0.785122
206343_s_at	NRG1	2.92442	0.0328447	0.919707	0.794391
206430_at	CDX1	3.11602	0.0263706	0.919707	0.812456
206482_at	PTK6	-2.99789	0.0301722	0.919707	-0.801582
206527_at	ABAT	2.82972	0.0366868	0.919707	0.784602
206532_at	SMARCB1	-2.8006	0.0379666	0.919707	-0.781469
206607_at	CBL	2.62324	0.0469142	0.919707	0.761034
206661_at	DBF4B	-3.24325	0.0228665	0.919707	-0.823291
206696_at	GPR143	2.95793	0.0315943	0.919707	0.797713
206707_x_at	FAM65B	3.04558	0.0285682	0.919707	0.806071
206808_at	HNRNPA3P1	3.07479	0.0276328	0.919707	0.808754
206845_s_at	RNF40	-2.6917	0.0432106	0.919707	-0.769207
206875_s_at	SLK	3.28102	0.0219298	0.919707	0.826343
206943_at	TGFBR1	2.80435	0.0377992	0.919707	0.781876
206950_at	SCN9A	5.29499	0.00320521	0.919707	0.921224
206959_s_at	UPF3A	-3.34392	0.0204646	0.919707	-0.83127
206983_at	CCR6	3.04067	0.0287289	0.919707	0.805615
206993_at	ATP5S	3.65268	0.0147071	0.919707	0.852879
207020_at	HSF2BP	3.01854	0.0294656	0.919707	0.803543
207148_x_at	MYOZ2	3.39495	0.0193568	0.919707	0.835129
207248_at	KCNA4	2.60996	0.0476722	0.919707	0.759406
207264_at	KDELR3	4.26702	0.00796136	0.919707	0.885749
207265_s_at	KDELR3	3.21206	0.0236743	0.919707	0.820715
207277_at	CD209	4.83601	0.00473148	0.919707	0.907669
207300_s_at	F7	2.58191	0.0493175	0.919707	0.75592
207305_s_at	KIAA1012	5.96397	0.00189655	0.919707	0.936351
207313_x_at	LOC727787///KIR3DL2	2.81622	0.0372739	0.919707	0.783158
207344_at	AKAP3	3.21116	0.0236979	0.919707	0.82064
207374_at	PLSCR2	-3.2143	0.0236151	0.919707	-0.820902
207463_x_at	PRSS3	4.12485	0.00913063	0.919707	0.879134
207488_at	N/A	-2.6707	0.0443115	0.919707	-0.766738
207504_at	CA7	2.91148	0.0333421	0.919707	0.793089
207590_s_at	CENPI	3.11775	0.0263191	0.919707	0.81261
207620_s_at	CASK	3.3629	0.0200444	0.919707	0.83272
207651_at	GPR171	2.572	0.0499143	0.919707	0.754671
207659_s_at	MOBP	2.78066	0.0388717	0.919707	0.779289
207732_s_at	DLG3	-2.71239	0.0421559	0.919707	-0.771604
207776_s_at	CACNB2	-3.03635	0.0288709	0.919707	-0.805213
207789_s_at	DPP6	2.64	0.045976	0.919707	0.76307
207825_s_at	GHRHR	-2.66816	0.0444463	0.919707	-0.766438
207877_s_at	NVL	-3.67724	0.0143348	0.919707	-0.854431
207915_at	N/A	2.59797	0.048368	0.919707	0.757924
207986_x_at	CYB561	-2.71301	0.0421248	0.919707	-0.771675
208141_s_at	DOHH	-3.76745	0.0130571	0.919707	-0.85994
208158_s_at	OSBPL1A	3.79934	0.012637	0.919707	0.861819
208165_s_at	PRSS16	2.6024	0.0481094	0.919707	0.758473
208209_s_at	C4BPB	2.68505	0.043556	0.919707	0.768429
208211_s_at	ALK	2.98437	0.0306453	0.919707	0.800284
208275_x_at	UTF1	-2.82675	0.036815	0.919707	-0.784286
208408_at	PTN	2.99879	0.0301413	0.919707	0.801668
208425_s_at	TANC2	-2.62641	0.0467352	0.919707	-0.761421
208430_s_at	DTNA	3.25426	0.0225888	0.919707	0.824188
208513_at	FOXB1	3.18818	0.0243144	0.919707	0.818708
208517_x_at	BTF3	-2.91074	0.0333709	0.919707	-0.793014
208530_s_at	RARB	-3.88349	0.011601	0.919707	-0.866611
208544_at	ADRA2B	2.69669	0.0429535	0.919707	0.769788
208555_x_at	CST2	3.97681	0.0105642	0.919707	0.871659
208607_s_at	SAA2///SAA1	3.03537	0.0289033	0.919707	0.805122
208660_at	CS	-2.78974	0.0384568	0.919707	-0.780285
208712_at	CCND1	2.73798	0.0408903	0.919707	0.774525
208741_at	SAP18	2.84026	0.0362354	0.919707	0.785722
208769_at	EIF4EBP2	2.96477	0.0313457	0.919707	0.798383
208776_at	PSMD11	3.22716	0.0232792	0.919707	0.821968
208794_s_at	SMARCA4	-4.01108	0.0102106	0.919707	-0.873445
208803_s_at	SRP72	-6.58689	0.00121121	0.919707	-0.946925
208996_s_at	POLR2C	3.52639	0.0168042	0.919707	0.844528
209036_s_at	MDH2	-2.69332	0.0431272	0.919707	-0.769395
209044_x_at	SF3B4	-2.64049	0.0459492	0.919707	-0.763128
209103_s_at	UFD1L	-4.12177	0.00915813	0.919707	-0.878984
209159_s_at	NDRG4	-3.90491	0.011353	0.919707	-0.867794
209163_at	CYB561	5.38066	0.00298874	0.919707	0.923434
209215_at	MFSD10	-3.70445	0.0139349	0.919707	-0.856124
209241_x_at	MINK1	-3.3088	0.0212685	0.919707	-0.828543
209277_at	TFPI2	2.62207	0.0469805	0.919707	0.760891
209278_s_at	TFPI2	2.81167	0.0374744	0.919707	0.782667
209280_at	MRC2	2.79716	0.0381212	0.919707	0.781095
209300_s_at	NECAP1	2.62797	0.0466472	0.919707	0.761611
209350_s_at	D4S234E///GPS2	-3.65506	0.0146704	0.919707	-0.85303
209381_x_at	SF3A2	-3.40572	0.019132	0.919707	-0.835928
209392_at	ENPP2	5.94146	0.00192886	0.919707	0.935913
209416_s_at	FZR1	-2.65913	0.0449306	0.919707	-0.765365
209422_at	PHF20	2.92064	0.0329891	0.919707	0.794012
209424_s_at	AMACR	2.60964	0.0476907	0.919707	0.759366
209425_at	AMACR	2.92441	0.0328453	0.919707	0.79439
209459_s_at	ABAT	4.42087	0.00688641	0.919707	0.892348
209460_at	ABAT	2.93122	0.0325867	0.919707	0.795071
209475_at	USP15	2.91275	0.0332932	0.919707	0.793217
209503_s_at	PSMC5	-2.66355	0.0446932	0.919707	-0.765891
209540_at	IGF1	4.13623	0.0090301	0.919707	0.879683
209567_at	RRS1	-3.57191	0.0160113	0.919707	-0.847612
209568_s_at	RGL1	3.15759	0.0251631	0.919707	0.816093
209586_s_at	PRUNE	2.62839	0.0466239	0.919707	0.761662
209616_s_at	CES1	3.41297	0.0189822	0.919707	0.836463
209620_s_at	ABCB7	-4.09239	0.0094247	0.919707	-0.877548
209627_s_at	OSBPL3	2.81183	0.0374672	0.919707	0.782685
209707_at	PIGK	4.28464	0.00782887	0.919707	0.886534
209750_at	NR1D2	-5.42283	0.00288849	0.919707	-0.92449
209796_s_at	CNPY2	-3.34026	0.0205466	0.919707	-0.830989
209838_at	COPS2	4.50709	0.00635789	0.919707	0.895812
209858_x_at	MPPE1	2.62488	0.0468215	0.919707	0.761234
209871_s_at	APBA2	2.58583	0.049084	0.919707	0.756411
209883_at	GLT25D2	2.6958	0.0429996	0.919707	0.769684
209953_s_at	CDC37	-2.85756	0.0355076	0.919707	-0.787543
209958_s_at	BBS9	3.33502	0.0206649	0.919707	0.830585
209969_s_at	STAT1	-3.00235	0.0300182	0.919707	-0.802007
209980_s_at	SHMT1	2.73971	0.0408059	0.919707	0.774721
210097_s_at	NOL7	-3.28209	0.0219038	0.919707	-0.826429
210125_s_at	BANF1	-2.68819	0.0433923	0.919707	-0.768797
210140_at	CST7	3.04778	0.0284964	0.919707	0.806275
210155_at	MYOC	3.36164	0.0200719	0.919707	0.832624
210194_at	PLA2R1	2.64617	0.0456364	0.919707	0.763812
210199_at	CRYAA	3.01141	0.0297076	0.919707	0.802869
210214_s_at	BMPR2	-4.07449	0.00959161	0.919707	-0.876661
210219_at	SP100	3.15147	0.0253369	0.919707	0.815564
210288_at	KLRG1	2.70711	0.0424225	0.919707	0.770995
210320_s_at	DDX52	3.04301	0.0286522	0.919707	0.805833
210443_x_at	OGFR	-3.17614	0.0246446	0.919707	-0.817684
210574_s_at	NUDC	-2.71019	0.0422667	0.919707	-0.771351
210653_s_at	BCKDHB	2.9771	0.030903	0.919707	0.799582
210800_at	TIMM8A	-3.02316	0.0293099	0.919707	-0.803978
210839_s_at	ENPP2	3.30228	0.0214217	0.919707	0.82803
210966_x_at	LARP1	-2.57646	0.0496449	0.919707	-0.755234
210985_s_at	SP100	3.6701	0.0144418	0.919707	0.853982
211052_s_at	TBCD	-2.74658	0.0404743	0.919707	-0.775496
211094_s_at	NF1	-2.80759	0.0376551	0.919707	-0.782227
211173_at	CCKAR	3.0224	0.0293357	0.919707	0.803906
211252_x_at	PTCRA	3.11007	0.0265487	0.919707	0.811928
211257_x_at	ZNF638	-3.33377	0.0206933	0.919707	-0.830488
211501_s_at	EIF3B	-4.28247	0.00784506	0.919707	-0.886437
211512_s_at	OGFR	-2.61211	0.0475485	0.919707	-0.759671
211591_s_at	PDE4A	2.5719	0.04992	0.919707	0.754659
211594_s_at	MRPL9	-3.98896	0.0104373	0.919707	-0.872296
211716_x_at	ARHGDIA	-3.27862	0.021988	0.919707	-0.826152
211766_s_at	PNLIPRP2	2.64961	0.0454478	0.919707	0.764226
211781_x_at	N/A	3.19554	0.0241151	0.919707	0.81933
211792_s_at	CDKN2C	-2.79632	0.0381591	0.919707	-0.781003
211883_x_at	CEACAM1	3.08142	0.0274255	0.919707	0.809356
211892_s_at	PTGIS	2.79736	0.0381122	0.919707	0.781117
211905_s_at	ITGB4	-2.65375	0.0452223	0.919707	-0.764722
211931_s_at	HNRNPA3///HNRNPA3P1	-2.72345	0.0416035	0.919707	-0.772873
211989_at	SMARCE1	-2.68115	0.0437596	0.919707	-0.767971
212015_x_at	PTBP1	-3.26681	0.0222771	0.919707	-0.825203
212137_at	LARP1	-3.46323	0.0179797	0.919707	-0.840106
212214_at	OPA1	4.61016	0.00578677	0.919707	0.89975
212275_s_at	SRCAP	3.43867	0.0184619	0.919707	0.83834
212340_at	YIPF6	2.77291	0.0392299	0.919707	0.778434
212351_at	EIF2B5	-2.95148	0.0318309	0.919707	-0.797079
212376_s_at	EP400	-2.81015	0.0375417	0.919707	-0.782503
212393_at	SBF1	-2.8366	0.0363913	0.919707	-0.785334
212416_at	SCAMP1	3.29163	0.0216746	0.919707	0.827188
212463_at	CD59	5.20259	0.00345958	0.919707	0.918736
212512_s_at	CARM1	-2.6849	0.0435635	0.919707	-0.768412
212530_at	NEK7	2.91115	0.0333551	0.919707	0.793055
212571_at	CHD8	-2.70283	0.0426398	0.919707	-0.7705
212637_s_at	WWP1	3.88182	0.0116206	0.919707	0.866518
212673_at	METAP1	-3.84896	0.0120138	0.919707	-0.864673
212735_at	KIAA0226	2.73681	0.040947	0.919707	0.774393
212904_at	LRRC47	-3.82809	0.0122716	0.919707	-0.863483
212908_at	DNAJC16	2.67474	0.0440972	0.919707	0.767216
212983_at	HRAS	-2.96339	0.0313957	0.919707	-0.798248
212993_at	NACC2	3.39487	0.0193585	0.919707	0.835124
212998_x_at	HLA-DQB1	4.16764	0.00875901	0.919707	0.88118
213007_at	FANCI	-3.3494	0.0203423	0.919707	-0.831691
213018_at	GATAD1	-3.12951	0.0259718	0.919707	-0.813647
213020_at	GOSR1	2.73286	0.0411399	0.919707	0.773945
213124_at	ZNF473	2.71036	0.0422581	0.919707	0.77137
213126_at	MED8	-2.63258	0.0463887	0.919707	-0.762172
213150_at	HOXA10	2.75675	0.0399884	0.919707	0.776637
213234_at	KIAA1467	5.11207	0.00373197	0.919707	0.916188
213351_s_at	TMCC1	2.78264	0.0387806	0.919707	0.779507
213352_at	TMCC1	2.93556	0.0324232	0.919707	0.795503
213361_at	TDRD7	-2.89493	0.0339908	0.919707	-0.791407
213395_at	MLC1	3.06147	0.0280548	0.919707	0.807537
213415_at	CLIC2	2.80023	0.0379833	0.919707	0.781429
213594_x_at	SRSF10	-7.89009	0.00052591	0.919707	-0.962109
213622_at	COL9A2	3.30835	0.021279	0.919707	0.828508
213634_s_at	TRMU	-3.78449	0.0128306	0.919707	-0.860949
213671_s_at	MARS	-2.94568	0.0320453	0.919707	-0.796507
213727_x_at	MPPE1	2.91867	0.0330647	0.919707	0.793814
213738_s_at	ATP5A1	-2.81259	0.0374337	0.919707	-0.782767
213782_s_at	MYOZ2	3.20324	0.0239084	0.919707	0.819977
213786_at	TAX1BP1	2.82036	0.0370927	0.919707	0.783602
213819_s_at	FLOT1	2.5969	0.0484308	0.919707	0.757791
213849_s_at	PPP2R2B	3.11286	0.026465	0.919707	0.812176
213858_at	ZNF250	2.64693	0.0455947	0.919707	0.763904
213861_s_at	FAM119B	-2.62435	0.0468514	0.919707	-0.76117
213896_x_at	FAM149B1	3.93212	0.0110468	0.919707	0.869275
213916_at	ZNF20	3.53272	0.0166913	0.919707	0.844962
213959_s_at	RPGRIP1L	2.72353	0.0415994	0.919707	0.772882
214121_x_at	PDLIM7	-3.48049	0.0176494	0.919707	-0.841332
214123_s_at	C4orf10	10.0059	0.000170461	0.919707	0.975928
214154_s_at	PKP2	2.8594	0.0354315	0.919707	0.787735
214261_s_at	ADH6	2.73173	0.0411955	0.919707	0.773816
214277_at	COX11	2.81106	0.0375013	0.919707	0.782602
214299_at	TOP3A	5.88233	0.00201688	0.919707	0.934742
214408_s_at	RFPL1S///RFPL3S	-3.05501	0.0282625	0.919707	-0.806942
214541_s_at	QKI	-2.62395	0.0468738	0.919707	-0.761121
214607_at	PAK3	3.64448	0.0148338	0.919707	0.852356
214728_x_at	SMARCA4	-3.22195	0.0234148	0.919707	-0.821537
214769_at	CLCN4	3.32447	0.0209055	0.919707	0.829767
214787_at	DENND4A	3.17802	0.0245928	0.919707	0.817845
214794_at	PA2G4	-2.95097	0.0318496	0.919707	-0.797029
214804_at	CENPI	2.9111	0.033357	0.919707	0.79305
214832_at	HNF4A	-2.5727	0.049872	0.919707	-0.754759
214835_s_at	SUCLG2	3.13975	0.0256737	0.919707	0.814543
214935_at	IL4I1///NUP62	-2.74383	0.0406068	0.919707	-0.775186
214945_at	FAM153C///FAM153A///FAM153B	-3.0301	0.0290783	0.919707	-0.804629
215003_at	DGCR9	3.0937	0.0270457	0.919707	0.810464
215041_s_at	DOCK9	2.99323	0.0303345	0.919707	0.801136
215120_s_at	SAMD4A	2.63742	0.0461194	0.919707	0.762757
215167_at	MED14	2.9821	0.0307256	0.919707	0.800065
215233_at	JMJD6	-3.64638	0.0148043	0.919707	-0.852477
215343_at	CCDC88C	2.95914	0.0315501	0.919707	0.797832
215395_x_at	TRY6///PRSS1	3.17941	0.0245544	0.919707	0.817963
215401_at	N/A	-2.66578	0.0445736	0.919707	-0.766156
215407_s_at	ASTN2	4.75047	0.00510238	0.919707	0.904778
215445_x_at	N/A	-3.45009	0.0182358	0.919707	-0.839164
215457_at	N/A	-3.66782	0.0144763	0.919707	-0.853838
215492_x_at	PTCRA	2.77105	0.0393166	0.919707	0.778227
215543_s_at	LARGE	2.66986	0.0443559	0.919707	0.76664
215695_s_at	GYG2	3.22343	0.0233762	0.919707	0.821659
215802_at	N/A	-2.93984	0.0322626	0.919707	-0.795929
215809_at	CYP2D6	3.16428	0.0249747	0.919707	0.816669
215902_at	N/A	-2.93254	0.0325368	0.919707	-0.795203
215973_at	HCG4P6	2.94996	0.0318869	0.919707	0.79693
216067_at	N/A	-3.20982	0.0237335	0.919707	-0.820528
216135_at	IQCK	-3.08446	0.0273308	0.919707	-0.809631
216306_x_at	PTBP1	-4.35915	0.00729609	0.919707	-0.889767
216459_x_at	TIGD1L	-2.83734	0.0363597	0.919707	-0.785413
216481_at	GRIP2	3.01553	0.0295674	0.919707	0.803259
216515_x_at	PTMA	-5.75539	0.0022223	0.919707	-0.932122
216702_x_at	N/A	-3.53634	0.0166272	0.919707	-0.845209
216748_at	PYHIN1	2.58271	0.0492697	0.919707	0.75602
217033_x_at	NTRK3	2.94086	0.0322245	0.919707	0.79603
217049_x_at	PCDH11Y	-2.6361	0.0461926	0.919707	-0.762598
217061_s_at	ETV1	3.99149	0.010411	0.919707	0.872428
217128_s_at	CAMK1G	2.81023	0.0375382	0.919707	0.782511
217180_at	N/A	3.48932	0.0174831	0.919707	0.841953
217216_x_at	MLH3	4.1678	0.00875765	0.919707	0.881188
217314_at	CDC37P1	3.03587	0.0288869	0.919707	0.805168
217349_s_at	PRICKLE3	4.37603	0.00718127	0.919707	0.890482
217377_x_at	NTRK3	2.61047	0.0476425	0.919707	0.759469
217419_x_at	AGRN	-2.79534	0.038203	0.919707	-0.780897
217485_x_at	PMS2L1	-2.60336	0.0480541	0.919707	-0.758591
217491_x_at	COX7C	-8.01699	0.000488028	0.919707	-0.963235
217529_at	ORAI2	-3.30534	0.0213497	0.919707	-0.828271
217554_at	N/A	-2.78851	0.0385128	0.919707	-0.78015
217601_at	NUP188	4.0985	0.00936857	0.919707	0.877848
217629_at	N/A	-3.72972	0.013575	0.919707	-0.857672
217791_s_at	ALDH18A1	2.9704	0.0311428	0.919707	0.798931
217832_at	SYNCRIP	-3.41149	0.0190127	0.919707	-0.836354
217871_s_at	LOC284889///MIF	-2.70673	0.0424415	0.919707	-0.770952
217876_at	GTF3C5	-2.84494	0.036037	0.919707	-0.786216
217949_s_at	VKORC1	2.59177	0.0487325	0.919707	0.757152
217987_at	ASNSD1	3.71554	0.0137755	0.919707	0.856806
218003_s_at	FKBP3	-3.08549	0.027299	0.919707	-0.809724
218029_at	FAM65A	-3.34895	0.0203523	0.919707	-0.831656
218161_s_at	CLN6	3.01104	0.02972	0.919707	0.802834
218287_s_at	EIF2C1	2.5744	0.0497691	0.919707	0.754974
218344_s_at	RCOR3	2.62502	0.0468136	0.919707	0.761252
218383_at	HAUS4	-2.87509	0.0347871	0.919707	-0.789367
218458_at	GMCL1	3.71399	0.0137977	0.919707	0.856711
218500_at	C8orf55	2.95913	0.0315506	0.919707	0.797831
218509_at	LPPR2	2.91225	0.0333123	0.919707	0.793167
218586_at	C20orf20	-3.26885	0.0222268	0.919707	-0.825368
218602_s_at	HAUS6	-2.74117	0.0407352	0.919707	-0.774886
218670_at	PUS1	-3.16427	0.024975	0.919707	-0.816668
218718_at	PDGFC	3.34778	0.0203782	0.919707	0.831567
218725_at	SLC25A22	-3.32482	0.0208974	0.919707	-0.829795
218768_at	NUP107	-3.26589	0.0222999	0.919707	-0.825129
218776_s_at	TMEM62	2.65608	0.0450957	0.919707	0.765001
218819_at	INTS6	2.62233	0.0469655	0.919707	0.760924
218850_s_at	LIMD1	3.67584	0.0143557	0.919707	0.854343
218887_at	MRPL2	-3.51131	0.0170767	0.919707	-0.843488
218923_at	CTBS	2.82392	0.036938	0.919707	0.783983
218949_s_at	QRSL1	2.91757	0.0331072	0.919707	0.793703
218969_at	TIMM16	-4.78593	0.00494465	0.919707	-0.905992
218972_at	TTC17	3.20587	0.0238383	0.919707	0.820197
219033_at	PARP8	3.24131	0.0229159	0.919707	0.823132
219085_s_at	GEMIN7	2.88074	0.0345581	0.919707	0.789951
219111_s_at	DDX54	-7.06454	0.000878808	0.919707	-0.953382
219140_s_at	RBP4	2.59672	0.0484411	0.919707	0.757769
219141_s_at	AMBRA1	-4.52645	0.00624581	0.919707	-0.896568
219166_at	C14orf104	3.43888	0.0184576	0.919707	0.838355
219337_at	C1orf159	3.54466	0.0164807	0.919707	0.845776
219365_s_at	CAMKV	6.94257	0.000952149	0.919707	0.951847
219390_at	FKBP14	3.04032	0.0287402	0.919707	0.805583
219412_at	RAB38	2.97273	0.0310593	0.919707	0.799157
219439_at	C1GALT1	3.03805	0.0288148	0.919707	0.805372
219496_at	ANKRD57	2.90059	0.0337675	0.919707	0.791984
219531_at	CEP72	3.07085	0.0277569	0.919707	0.808395
219588_s_at	NCAPG2	-3.42736	0.0186888	0.919707	-0.837517
219608_s_at	FBXO38	-3.32752	0.0208355	0.919707	-0.830005
219699_at	LGI2	3.94995	0.0108513	0.919707	0.870233
219711_at	ZNF586	3.46398	0.0179651	0.919707	0.84016
219734_at	SIDT1	3.35127	0.0203007	0.919707	0.831834
219807_x_at	RAB4B	-2.7097	0.0422912	0.919707	-0.771295
219811_at	DGCR8	-2.92782	0.0327156	0.919707	-0.794731
219844_at	C10orf118	3.66654	0.0144956	0.919707	0.853757
219865_at	HSPC157	2.65784	0.0450004	0.919707	0.765211
219890_at	CLEC5A	-2.67309	0.0441844	0.919707	-0.767022
219898_at	GPR85	2.81189	0.0374648	0.919707	0.782691
219938_s_at	PSTPIP2	4.72217	0.00523247	0.919707	0.903793
219998_at	HSPC159	3.5517	0.016358	0.919707	0.846253
220085_at	HELLS	-2.99394	0.0303097	0.919707	-0.801204
220091_at	SLC2A6	-2.71139	0.042206	0.919707	-0.771489
220097_s_at	TMEM104	2.96878	0.0312009	0.919707	0.798774
220099_s_at	LUC7L2	-2.87001	0.0349944	0.919707	-0.78884
220121_at	LINS1	3.92218	0.0111576	0.919707	0.868737
220122_at	MCTP1	5.83067	0.00209767	0.919707	0.933694
220181_x_at	SLC30A5	4.14793	0.00892804	0.919707	0.880243
220187_at	STEAP4	2.78487	0.0386787	0.919707	0.779751
220230_s_at	CYB5R2	3.48102	0.0176395	0.919707	0.841368
220344_at	C11orf16	2.59032	0.0488181	0.919707	0.756971
220358_at	BATF3	3.07024	0.0277761	0.919707	0.80834
220655_at	TNIP3	-2.63303	0.0463638	0.919707	-0.762226
220719_at	N/A	-3.06322	0.0279991	0.919707	-0.807697
220859_at	N/A	-3.10984	0.0265555	0.919707	-0.811908
220887_at	C14orf162	3.14734	0.025455	0.919707	0.815205
220926_s_at	EDEM3	4.10564	0.00930336	0.919707	0.878199
220941_s_at	C21orf91	2.69781	0.042896	0.919707	0.769918
221001_at	N/A	2.82841	0.0367431	0.919707	0.784463
221180_at	YSK4	3.46145	0.0180141	0.919707	0.839979
221240_s_at	B3GNT4	3.20584	0.0238392	0.919707	0.820195
221272_s_at	C1orf21	4.06448	0.00968635	0.919707	0.876161
221274_s_at	LMAN2L	2.73434	0.0410674	0.919707	0.774113
221343_at	OR11A1	-2.58749	0.0489857	0.919707	-0.756618
221356_x_at	P2RX2	3.18901	0.0242918	0.919707	0.818778
221368_at	NEU2	-3.17286	0.0247354	0.919707	-0.817404
221390_s_at	MTMR8	2.82559	0.0368655	0.919707	0.784161
221481_x_at	HNRNPD	-2.58582	0.0490845	0.919707	-0.756409
221522_at	ANKRD27	2.58546	0.0491059	0.919707	0.756364
221590_s_at	N/A	2.80046	0.037973	0.919707	0.781454
221595_at	N/A	2.8369	0.0363787	0.919707	0.785366
221598_s_at	MED27	2.86661	0.0351338	0.919707	0.788487
221606_s_at	HMGN5	4.55855	0.00606491	0.919707	0.897805
221667_s_at	HSPB8	3.35774	0.0201576	0.919707	0.832328
221675_s_at	CHPT1	3.22084	0.0234437	0.919707	0.821445
221687_s_at	FAM125B	2.88783	0.0342735	0.919707	0.79068
221757_at	PIK3IP1	2.58643	0.0490486	0.919707	0.756485
221778_at	JHDM1D	3.30126	0.0214457	0.919707	0.82795
221792_at	RAB6B	3.81826	0.0123952	0.919707	0.862917
221823_at	C5orf30	7.14794	0.000832496	0.919707	0.954391
221848_at	ZGPAT	-2.61447	0.0474129	0.919707	-0.759961
221889_at	KCTD13	-3.40692	0.019107	0.919707	-0.836017
221908_at	RNFT2	2.8026	0.0378772	0.919707	0.781686
222000_at	C1orf174	-3.64298	0.0148571	0.919707	-0.85226
222039_at	KIF18B	-3.45634	0.0181136	0.919707	-0.839613
222230_s_at	ACTR10	-3.93452	0.0110202	0.919707	-0.869405
222270_at	SMEK2	2.78077	0.0388665	0.919707	0.779301
222280_at	N/A	-3.44282	0.0183793	0.919707	-0.83864
222406_s_at	PNRC2	-3.55523	0.0162968	0.919707	-0.846491
222430_s_at	YTHDF2	-3.9928	0.0103976	0.919707	-0.872496
222447_at	METTL9	2.62526	0.0468002	0.919707	0.761281
222489_s_at	WRNIP1	-7.87982	0.000529125	0.919707	-0.962016
222498_at	AZI2	2.64866	0.0454995	0.919707	0.764113
222517_at	AP3M1	5.7486	0.00223397	0.919707	0.931977
222549_at	CLDN1	-2.81779	0.0372053	0.919707	-0.783326
222641_s_at	C17orf63	-3.19621	0.0240972	0.919707	-0.819386
222684_s_at	NOL10	-4.15108	0.0089007	0.919707	-0.880394
222719_s_at	PDGFC	3.81505	0.0124357	0.919707	0.862732
222789_at	RSBN1	4.60073	0.00583646	0.919707	0.899398
222839_s_at	PAPOLG	3.37945	0.0196859	0.919707	0.83397
222884_at	ZNF346	2.99277	0.0303503	0.919707	0.801092
222908_at	FAM38B	2.6146	0.0474058	0.919707	0.759977
222940_at	SULT1E1	3.30407	0.0213795	0.919707	0.828171
223003_at	C19orf43	-3.53715	0.0166129	0.919707	-0.845264
223088_x_at	ECHDC1	-2.73643	0.0409655	0.919707	-0.77435
223177_at	NT5DC1	2.60361	0.0480393	0.919707	0.758623
223363_at	PSMG3	-6.17488	0.00162279	0.919707	-0.94025
223377_x_at	CISH	4.08478	0.00949523	0.919707	0.877172
223418_x_at	ANKRD13C	2.86566	0.0351727	0.919707	0.788389
223422_s_at	ARHGAP24	2.6375	0.0461145	0.919707	0.762768
223457_at	COPG2	-5.7715	0.00219492	0.919707	-0.932463
223495_at	CCDC8	2.59415	0.0485922	0.919707	0.757449
223558_at	C9orf80	3.25418	0.0225909	0.919707	0.824182
223588_at	THAP2	3.83568	0.012177	0.919707	0.863917
223589_at	ZNF416	3.38695	0.019526	0.919707	0.834532
223651_x_at	CDC23	5.16826	0.00356005	0.919707	0.917783
223655_at	CD163L1	2.90556	0.0335727	0.919707	0.792489
223675_s_at	VEZT	-2.66871	0.044417	0.919707	-0.766504
223707_at	RPL27A	2.69449	0.0430668	0.919707	0.769532
223730_at	GPC6	2.71576	0.0419864	0.919707	0.771992
223750_s_at	TLR10	2.91633	0.033155	0.919707	0.793578
223785_at	FANCI	-2.82694	0.0368069	0.919707	-0.784306
223792_at	ZNF2	2.66098	0.0448312	0.919707	0.765585
223795_at	TSPAN10	2.73355	0.041106	0.919707	0.774023
223849_s_at	MOV10	-3.53044	0.0167319	0.919707	-0.844806
223861_at	HORMAD1	6.59273	0.00120633	0.919707	0.947012
223885_at	CALN1	3.26906	0.0222217	0.919707	0.825385
224027_at	CCL28	2.89953	0.0338092	0.919707	0.791876
224082_at	N/A	2.61666	0.0472877	0.919707	0.76023
224091_at	N/A	2.74922	0.0403476	0.919707	0.775792
224122_at	N/A	2.77425	0.0391677	0.919707	0.778582
224334_s_at	MRPL51///SPTLC1	-4.62083	0.00573111	0.919707	-0.900145
224359_s_at	HOOK3	2.8285	0.0367393	0.919707	0.784473
224546_at	N/A	-3.14427	0.0255432	0.919707	-0.814938
224553_s_at	TNFRSF18	3.69957	0.0140056	0.919707	0.855822
224745_x_at	OTUD5	-3.6259	0.0151255	0.919707	-0.851161
224775_at	IWS1	-3.55944	0.0162243	0.919707	-0.846775
224824_at	FAM36A	-4.23639	0.00819787	0.919707	-0.884368
224846_at	SHKBP1	-2.86218	0.0353161	0.919707	-0.788026
224855_at	PYCR2	-2.6591	0.0449325	0.919707	-0.765361
224856_at	FKBP5	2.57174	0.0499298	0.919707	0.754638
224954_at	SHMT1	3.50863	0.0171257	0.919707	0.843302
224991_at	CMIP	-4.10161	0.00934009	0.919707	-0.878001
225004_at	TMEM101	3.82473	0.0123136	0.919707	0.86329
225028_at	LOC550643	3.00181	0.0300366	0.919707	0.801957
225055_at	LOC651250	-4.62002	0.00573532	0.919707	-0.900115
225120_at	PURB	-3.49445	0.0173873	0.919707	-0.842313
225142_at	JHDM1D	3.37411	0.0198009	0.919707	0.833568
225146_at	C9orf25	-2.73087	0.0412373	0.919707	-0.773719
225214_at	PSMB7	4.44396	0.00673999	0.919707	0.893292
225289_at	STAT3	2.81344	0.0373963	0.919707	0.782858
225338_at	ZYG11B	3.18704	0.0243456	0.919707	0.818611
225344_at	NCOA7	3.27125	0.0221678	0.919707	0.825561
225360_at	TRABD	-2.92735	0.0327333	0.919707	-0.794684
225377_at	C9orf86	-5.80639	0.00213694	0.919707	-0.933193
225394_s_at	ZCRB1	-3.51397	0.0170283	0.919707	-0.843672
225410_at	C2orf64	-2.67986	0.0438275	0.919707	-0.767819
225419_at	C7orf11	-2.8908	0.0341549	0.919707	-0.790985
225448_at	NAPG	2.91021	0.0333915	0.919707	0.79296
225454_at	CCDC124	-3.01968	0.0294271	0.919707	-0.803651
225547_at	SNHG6	-2.64428	0.04574	0.919707	-0.763585
225549_at	DDX6	2.63787	0.0460941	0.919707	0.762813
225596_at	KLC4	4.21979	0.00832947	0.919707	0.883609
225598_at	SLC45A4	3.22521	0.02333	0.919707	0.821807
225636_at	STAT2	-2.733	0.0411332	0.919707	-0.77396
225637_at	DEF8	-4.08412	0.00950137	0.919707	-0.877139
225697_at	CDK12	-3.33954	0.0205629	0.919707	-0.830934
225719_s_at	MRPL55	-3.36787	0.019936	0.919707	-0.833096
225769_at	COG6	4.09972	0.00935743	0.919707	0.877908
225774_at	RSPRY1	3.92224	0.0111568	0.919707	0.86874
225830_at	PDZD8	4.14887	0.00891984	0.919707	0.880289
225880_at	N/A	2.94035	0.0322437	0.919707	0.795979
225916_at	ZNF131	-3.04151	0.0287013	0.919707	-0.805693
225937_at	N/A	-4.06278	0.00970254	0.919707	-0.876076
225995_x_at	WASH5P///WASH2P///WASH3P	-3.3916	0.0194274	0.919707	-0.83488
226032_at	CASP2	-4.27351	0.00791227	0.919707	-0.886039
226101_at	PRKCE	3.3782	0.0197128	0.919707	0.833876
226121_at	DHRS13	3.09018	0.0271539	0.919707	0.810147
226247_at	PLEKHA1	2.93796	0.0323329	0.919707	0.795742
226284_at	ZBTB2	2.81608	0.0372801	0.919707	0.783143
226403_at	TMC4	2.6445	0.0457278	0.919707	0.763612
226430_at	RELL1	3.57172	0.0160146	0.919707	0.847599
226467_at	TMCO7	6.0826	0.00173641	0.919707	0.938588
226503_at	RIF1	3.35189	0.0202869	0.919707	0.831881
226504_at	FAM109B	4.75694	0.0050732	0.919707	0.905001
226527_at	RPRD2	4.32849	0.0075101	0.919707	0.888452
226556_at	N/A	2.66853	0.044427	0.919707	0.766482
226567_at	USP14	3.21794	0.0235197	0.919707	0.821204
226611_s_at	CENPV	3.0796	0.027482	0.919707	0.809191
226698_at	FCHSD1	-3.17218	0.0247542	0.919707	-0.817346
226706_at	QSOX1	3.61838	0.0152455	0.919707	0.850673
226723_at	CCDC23	-2.67231	0.044226	0.919707	-0.766929
226735_at	TAPT1	2.77527	0.0391205	0.919707	0.778694
226745_at	CYP4V2	3.44327	0.0183705	0.919707	0.838672
226747_at	TXNDC16	8.63113	0.000344705	0.919707	0.968041
226794_at	STXBP5	3.00696	0.0298596	0.919707	0.802447
226831_at	SLC25A46	2.68174	0.0437287	0.919707	0.768041
226873_at	N/A	3.46711	0.0179048	0.919707	0.840383
226938_at	DCAF4	-4.93948	0.00432402	0.919707	-0.911001
226939_at	CPEB2	3.29436	0.0216095	0.919707	0.827404
226997_at	ADAMTS12	2.62315	0.0469193	0.919707	0.761023
227089_at	COG5	2.8318	0.036597	0.919707	0.784824
227178_at	CELF2	2.9155	0.0331868	0.919707	0.793494
227196_at	RHPN2	3.22373	0.0233684	0.919707	0.821684
227314_at	ITGA2	3.47908	0.0176761	0.919707	0.841232
227318_at	N/A	2.58166	0.0493326	0.919707	0.755888
227320_at	FAM101A	2.76811	0.0394536	0.919707	0.777902
227324_at	ADCK4	2.7452	0.0405407	0.919707	0.77534
227372_s_at	BAIAP2L1	2.6346	0.0462758	0.919707	0.762417
227421_at	C21orf57	4.94545	0.00430181	0.919707	0.911188
227461_at	STON2	10.8651	0.000114682	0.919707	0.979473
227467_at	RDH10	2.93257	0.0325355	0.919707	0.795206
227532_at	LRRC39	6.00286	0.0018422	0.919707	0.937097
227560_at	SFXN2	3.2504	0.0226859	0.919707	0.823874
227577_at	EXOC8	4.68235	0.00542215	0.919707	0.902383
227621_at	WTAP	-2.74756	0.0404274	0.919707	-0.775605
227623_at	N/A	3.72148	0.0136911	0.919707	0.85717
227650_at	HSPA14	3.96193	0.0107222	0.919707	0.870872
227704_at	C19orf12	6.8871	0.000987883	0.919707	0.951125
227707_at	MYLIP	3.08447	0.0273306	0.919707	0.809632
227716_at	UBXN11	-2.65842	0.0449693	0.919707	-0.76528
227735_s_at	C10orf99	2.70808	0.042373	0.919707	0.771108
227756_at	FAM81A	3.48865	0.0174958	0.919707	0.841906
227778_at	HEATR7A	-2.74967	0.0403262	0.919707	-0.775843
227785_at	SDCCAG8	-7.37844	0.000718781	0.919707	-0.957018
227804_at	TLCD1	4.22757	0.00826755	0.919707	0.883966
227808_at	DNAJC15	2.76813	0.0394528	0.919707	0.777904
227813_at	THAP6	5.85924	0.00205253	0.919707	0.934277
227857_at	C20orf3	3.41967	0.0188448	0.919707	0.836955
227926_s_at	NBPF10///NBPF16///NBPF24///NBPF8///AE01///NBPF9///NBPF11///KIAA1245///NBPF1///NBPF14	4.00779	0.0102439	0.919707	0.873275
227929_at	N/A	2.95096	0.03185	0.919707	0.797028
227955_s_at	EFNA5	-3.25868	0.0224785	0.919707	-0.824547
227969_at	LOC400960	4.31849	0.00758141	0.919707	0.888019
227985_at	N/A	-3.28744	0.021775	0.919707	-0.826855
228024_at	VPS37A	2.67691	0.0439828	0.919707	0.767472
228051_at	N/A	-3.68978	0.0141489	0.919707	-0.855214
228055_at	NAPSB	2.66614	0.0445542	0.919707	0.766199
228056_s_at	NAPSB	2.70678	0.0424392	0.919707	0.770957
228092_at	CREM	2.7892	0.0384814	0.919707	0.780226
228152_s_at	DDX60L	-2.69576	0.0430012	0.919707	-0.76968
228162_at	ESD	3.92303	0.011148	0.919707	0.868783
228184_at	DISP1	2.61065	0.0476325	0.919707	0.759491
228201_at	ARL13B	2.94563	0.032047	0.919707	0.796502
228225_at	PEX2	3.19208	0.0242087	0.919707	0.819037
228276_at	SAMD1	3.16303	0.0250098	0.919707	0.816562
228279_s_at	TNK2	2.88338	0.034452	0.919707	0.790222
228328_at	KLHL28	3.42175	0.0188025	0.919707	0.837108
228341_at	NUDT16	2.6234	0.0469051	0.919707	0.761054
228348_at	LINS1	4.09857	0.00936796	0.919707	0.877852
228355_s_at	NDUFAF2	-2.70223	0.04267	0.919707	-0.770431
228356_at	ANKRD11	-2.94465	0.0320835	0.919707	-0.796405
228380_at	N/A	-2.63846	0.0460616	0.919707	-0.762883
228391_at	CYP4V2	2.77302	0.039225	0.919707	0.778445
228472_at	CCDC61	-3.14989	0.0253821	0.919707	-0.815426
228569_at	PAPOLA	2.70872	0.0423406	0.919707	0.771182
228607_at	OAS2	3.06638	0.0278987	0.919707	0.807986
228633_s_at	CNTROB	-2.60994	0.0476734	0.919707	-0.759403
228697_at	HINT3	2.66612	0.0445555	0.919707	0.766196
228719_at	ZSWIM7	-2.82502	0.03689	0.919707	-0.784101
228748_at	CD59	4.08319	0.00951004	0.919707	0.877093
228757_at	HSD11B1L	3.27259	0.022135	0.919707	0.825669
228783_at	BVES	2.59945	0.0482817	0.919707	0.758107
228942_s_at	DAB2IP	-2.64922	0.0454688	0.919707	-0.76418
229032_at	WSCD2	3.24805	0.0227449	0.919707	0.823683
229048_at	LOC100289210	-3.39221	0.0194146	0.919707	-0.834925
229063_s_at	CCDC107	-2.64169	0.045883	0.919707	-0.763273
229137_at	FUCA1	3.74878	0.0133105	0.919707	0.858824
229175_at	SMYD4	2.99374	0.0303166	0.919707	0.801185
229195_at	MESP1	2.68635	0.0434885	0.919707	0.76858
229199_at	SCN9A	3.71805	0.0137398	0.919707	0.85696
229278_at	USP51	3.74499	0.0133625	0.919707	0.858596
229298_at	KBTBD7	4.6778	0.00544431	0.919707	0.90222
229299_at	C5orf33	5.70079	0.00231818	0.919707	0.930947
229348_at	UBIAD1	2.67529	0.0440682	0.919707	0.767281
229402_at	SAMD13	6.11828	0.0016914	0.919707	0.939238
229428_at	LOC100133130	3.29767	0.0215307	0.919707	0.827666
229464_at	MYEF2	-2.93466	0.0324568	0.919707	-0.795414
229555_at	GALNT5	2.71411	0.0420696	0.919707	0.771801
229596_at	AMDHD1	3.97748	0.0105572	0.919707	0.871694
229603_at	BBS12	3.61931	0.0152306	0.919707	0.850733
229641_at	N/A	2.94184	0.0321879	0.919707	0.796127
229696_at	FECH	3.12112	0.0262191	0.919707	0.812908
229707_at	ZNF606	-4.95328	0.00427283	0.919707	-0.911433
229738_at	DNAH10	3.08817	0.027216	0.919707	0.809966
229791_at	LPCAT2	2.64594	0.0456486	0.919707	0.763786
229831_at	CNTN3	2.68013	0.0438131	0.919707	0.767852
229838_at	NUCB2	2.80031	0.0379799	0.919707	0.781437
229841_at	N/A	-3.28765	0.02177	0.919707	-0.826872
229850_at	KDSR	4.14411	0.00896114	0.919707	0.880061
229889_at	C17orf76	2.58505	0.0491306	0.919707	0.756312
229893_at	FRMD3	2.95088	0.0318529	0.919707	0.797021
229930_at	LOC100134361	3.69579	0.0140608	0.919707	0.855588
229946_at	FAM168B	-3.1113	0.0265117	0.919707	-0.812038
229955_at	FBXO3	3.70942	0.0138632	0.919707	0.85643
229970_at	KBTBD7	2.72982	0.0412891	0.919707	0.773599
230042_at	N/A	4.93345	0.00434662	0.919707	0.910812
230063_at	ZNF264	3.3023	0.0214212	0.919707	0.828032
230076_at	PITPNM3	3.97406	0.0105933	0.919707	0.871514
230080_at	LOC285943	2.68148	0.0437423	0.919707	0.76801
230085_at	PDK3	2.78871	0.0385036	0.919707	0.780172
230115_at	DKFZp779M0652	9.28401	0.000243838	0.919707	0.972199
230116_at	KRT8P12	3.16156	0.0250511	0.919707	0.816435
230141_at	ARID4A	4.70796	0.00529925	0.919707	0.903293
230186_at	TMEM136	2.64222	0.0458537	0.919707	0.763337
230207_s_at	DOCK5	-3.5532	0.016332	0.919707	-0.846354
230234_at	FXN	2.63326	0.0463508	0.919707	0.762254
230263_s_at	DOCK5	-4.78617	0.00494362	0.919707	-0.906
230300_at	N/A	3.16832	0.0248617	0.919707	0.817016
230309_at	N/A	2.65609	0.0450954	0.919707	0.765001
230317_x_at	TMCO3	-2.57649	0.0496431	0.919707	-0.755237
230340_s_at	WASL	-2.75029	0.0402962	0.919707	-0.775913
230345_at	SEMA7A	-3.19115	0.0242337	0.919707	-0.818959
230364_at	CHPT1	4.17318	0.00871223	0.919707	0.881442
230372_at	HAS2	3.56271	0.0161681	0.919707	0.846995
230404_at	FLJ44606	2.93796	0.0323329	0.919707	0.795742
230411_at	N/A	3.62365	0.0151613	0.919707	0.851015
230465_at	HS2ST1	3.40272	0.0191942	0.919707	0.835706
230544_at	RPS6KA4	2.78789	0.0385408	0.919707	0.780083
230560_at	STXBP6	2.99011	0.0304435	0.919707	0.800837
230571_at	LOC100289086	3.18864	0.024302	0.919707	0.818746
230605_at	N/A	3.01636	0.0295393	0.919707	0.803337
230695_s_at	RSPH9	2.69911	0.0428297	0.919707	0.770069
230764_at	N/A	4.92701	0.00437088	0.919707	0.910609
230774_at	PTGR2	7.05628	0.00088356	0.919707	0.953281
230802_at	ARHGAP24	4.23238	0.00822943	0.919707	0.884185
230939_at	N/A	2.6627	0.0447389	0.919707	0.765789
230997_at	TTC21A	-3.70096	0.0139854	0.919707	-0.855908
230999_at	FLJ39051	2.99555	0.0302535	0.919707	0.801359
231011_at	LARP1B	-2.7142	0.0420649	0.919707	-0.771812
231078_at	N/A	-2.89056	0.0341647	0.919707	-0.79096
231102_at	CROT	4.05856	0.00974294	0.919707	0.875864
231157_at	TTLL11	2.84473	0.0360458	0.919707	0.786194
231163_at	C1orf111	3.61467	0.0153051	0.919707	0.850432
231234_at	CTSC	4.53398	0.00620282	0.919707	0.89686
231251_at	WIPF2	3.26925	0.022217	0.919707	0.8254
231287_s_at	PRSS54	3.31621	0.021096	0.919707	0.829123
231311_at	N/A	2.656	0.0450999	0.919707	0.764992
231479_at	TTC33	2.67135	0.0442766	0.919707	0.766816
231760_at	NCRNA00029	2.60012	0.0482422	0.919707	0.758191
231892_at	C9orf100	3.57539	0.0159525	0.919707	0.847844
231938_at	SGOL1	-3.2032	0.0239097	0.919707	-0.819973
231950_at	ZNF658	2.8492	0.0358575	0.919707	0.786665
231967_at	PHF20L1	2.76708	0.0395017	0.919707	0.777788
231971_at	FANCM	3.38006	0.0196729	0.919707	0.834016
232044_at	RBBP6	3.25677	0.0225262	0.919707	0.824391
232050_at	FLJ42627	-3.53681	0.0166188	0.919707	-0.845242
232093_at	NCRNA00085	2.60062	0.0482132	0.919707	0.758252
232103_at	BPNT1	2.66924	0.0443891	0.919707	0.766566
232136_s_at	CTTNBP2	5.00675	0.00408108	0.919707	0.913076
232137_at	ZNF616	3.11755	0.0263251	0.919707	0.812592
232155_at	N/A	2.85995	0.0354086	0.919707	0.787793
232184_at	ALS2	3.68907	0.0141593	0.919707	0.855171
232233_at	SLC22A16	2.7243	0.0415615	0.919707	0.77297
232245_at	SLC25A34	-4.25276	0.00807048	0.919707	-0.885109
232267_at	GPR133	4.36095	0.00728375	0.919707	0.889844
232278_s_at	DEPDC1	-2.97279	0.0310569	0.919707	-0.799164
232281_at	LOC148189	-3.94732	0.0108799	0.919707	-0.870093
232284_at	PSMD6	-2.57133	0.0499543	0.919707	-0.754587
232285_at	N/A	-2.77925	0.0389367	0.919707	-0.779133
232362_at	CCDC18	-3.0061	0.0298891	0.919707	-0.802365
232486_at	LRFN1	2.79685	0.0381349	0.919707	0.781062
232567_at	ARHGAP8	3.14454	0.0255354	0.919707	0.814961
232589_at	N/A	2.72525	0.0415146	0.919707	0.773078
232610_at	PARP14	2.73554	0.0410089	0.919707	0.774249
232626_at	N/A	-2.97663	0.0309196	0.919707	-0.799537
232650_at	C12orf65	-2.8415	0.0361826	0.919707	-0.785853
232702_at	RABGAP1L	3.19185	0.0242147	0.919707	0.819018
232791_at	N/A	-3.93234	0.0110443	0.919707	-0.869287
232928_at	N/A	-2.85669	0.0355438	0.919707	-0.787452
232944_at	N/A	-3.37815	0.0197139	0.919707	-0.833872
232962_x_at	N/A	-2.93387	0.0324864	0.919707	-0.795336
233020_at	N/A	3.19988	0.0239983	0.919707	0.819695
233057_at	HSPB8	3.60044	0.0155361	0.919707	0.849501
233114_at	N/A	-4.77335	0.00499996	0.919707	-0.905564
233360_at	UBE2I	-2.71849	0.0418504	0.919707	-0.772304
233375_at	EFCAB2	2.63837	0.0460663	0.919707	0.762873
233478_at	N/A	-2.68109	0.0437631	0.919707	-0.767964
233500_x_at	CLEC2D	-2.65232	0.0452999	0.919707	-0.764551
233535_at	ATP13A4	3.0819	0.0274104	0.919707	0.809399
233645_s_at	C1RL	-2.87111	0.0349493	0.919707	-0.788955
233716_at	N/A	-4.14124	0.00898624	0.919707	-0.879923
233719_s_at	TASP1	-2.68744	0.0434316	0.919707	-0.768708
233763_at	LYRM2	3.61324	0.0153281	0.919707	0.850339
233779_x_at	N/A	2.87735	0.0346953	0.919707	0.789601
233780_at	RIF1	-2.57669	0.0496306	0.919707	-0.755263
233946_at	SMU1	2.93813	0.0323267	0.919707	0.795759
233958_at	N/A	-2.79076	0.0384103	0.919707	-0.780397
233985_x_at	PPP1R9A	-2.58252	0.0492814	0.919707	-0.755995
234101_at	N/A	2.78155	0.0388309	0.919707	0.779386
234179_at	N/A	-2.81167	0.0374742	0.919707	-0.782668
234290_x_at	MYH14	3.12736	0.0260348	0.919707	0.813458
234321_x_at	NHSL1	2.87996	0.0345895	0.919707	0.789871
234364_at	RPL14	2.87841	0.0346523	0.919707	0.789711
234431_at	GSN	-3.278	0.0220031	0.919707	-0.826102
234459_at	PPHLN1	2.85409	0.0356526	0.919707	0.787179
234565_x_at	N/A	-2.57632	0.0496532	0.919707	-0.755216
234725_s_at	SEMA4B	-3.23115	0.0231763	0.919707	-0.822297
234749_s_at	POC1A	2.57245	0.0498866	0.919707	0.754729
234781_at	OR3A3///OR1E2///OR1E1	2.72819	0.0413693	0.919707	0.773414
234805_at	N/A	-3.25264	0.0226294	0.919707	-0.824057
234956_at	LOC93444	2.77015	0.0393582	0.919707	0.778128
234962_at	N/A	-2.8897	0.0341988	0.919707	-0.790872
234995_at	CCDC52	3.52664	0.0167998	0.919707	0.844545
235000_at	LPP	3.85267	0.0119686	0.919707	0.864883
235016_at	REEP3	6.14019	0.00166445	0.919707	0.939632
235054_at	NUDT16	4.14411	0.00896114	0.919707	0.880061
235057_at	ITCH	2.83431	0.0364896	0.919707	0.785091
235112_at	N/A	-2.86857	0.0350533	0.919707	-0.788691
235141_at	MARVELD2	2.91446	0.0332268	0.919707	0.79339
235154_at	TAF3	-3.05121	0.028385	0.919707	-0.806592
235156_at	N/A	2.82416	0.0369273	0.919707	0.784009
235159_at	N/A	3.28242	0.021896	0.919707	0.826455
235170_at	ZNF92	4.02916	0.0100295	0.919707	0.874374
235266_at	ATAD2	-3.12774	0.0260237	0.919707	-0.813491
235304_at	N/A	2.62506	0.0468112	0.919707	0.761257
235348_at	ABHD13	4.8557	0.0046506	0.919707	0.908317
235473_at	MED6	4.02892	0.0100319	0.919707	0.874362
235533_at	COX19	-5.76138	0.00221207	0.919707	-0.932249
235620_x_at	ZMYM5	3.95145	0.0108351	0.919707	0.870314
235648_at	ZNF567	2.64876	0.045494	0.919707	0.764125
235654_at	N/A	-4.05257	0.00980052	0.919707	-0.875562
235711_at	PURB	2.64124	0.0459075	0.919707	0.76322
235713_at	ALKBH8	-2.78272	0.0387771	0.919707	-0.779515
235737_at	TSLP	2.90308	0.0336697	0.919707	0.792237
235760_at	NSD1	7.09905	0.000859287	0.919707	0.953804
235830_at	N/A	3.80641	0.0125461	0.919707	0.86223
235872_at	N/A	2.63353	0.0463358	0.919707	0.762287
235885_at	P2RY12	5.91056	0.00197427	0.919707	0.935305
235920_at	N/A	2.61446	0.0474138	0.919707	0.75996
235962_at	N/A	3.24811	0.0227435	0.919707	0.823688
236057_at	KCTD1	-2.6512	0.0453612	0.919707	-0.764416
236080_at	N/A	2.77689	0.0390454	0.919707	0.778873
236099_at	N/A	2.68407	0.0436072	0.919707	0.768314
236104_at	N/A	4.26189	0.00800039	0.919707	0.88552
236140_at	GCLM	-2.76694	0.0395084	0.919707	-0.777772
236148_at	N/A	2.84915	0.0358592	0.919707	0.786661
236201_at	N/A	9.4113	0.00022851	0.919707	0.972916
236330_at	N/A	3.11488	0.0264047	0.919707	0.812355
236363_at	LOC285378	3.28369	0.0218652	0.919707	0.826557
236383_at	N/A	2.92344	0.0328822	0.919707	0.794293
236398_s_at	N/A	3.272	0.0221494	0.919707	0.825621
236400_at	N/A	2.74263	0.0406648	0.919707	0.77505
236501_at	SALL4	2.82879	0.0367267	0.919707	0.784504
236556_s_at	LONRF1	-2.91868	0.0330646	0.919707	-0.793814
236712_at	N/A	2.8258	0.0368563	0.919707	0.784184
236789_at	LOC100128977	-2.88014	0.0345824	0.919707	-0.789889
236796_at	BACH2	-3.44607	0.0183152	0.919707	-0.838874
236938_at	N/A	3.46366	0.0179714	0.919707	0.840137
236972_at	TRIM63	2.9188	0.0330596	0.919707	0.793827
237025_at	N/A	3.2817	0.0219134	0.919707	0.826398
237054_at	ENPP5	2.96396	0.0313749	0.919707	0.798304
237083_at	N/A	2.6543	0.0451924	0.919707	0.764788
237133_at	N/A	-3.54468	0.0164804	0.919707	-0.845777
237156_at	N/A	-2.69173	0.0432094	0.919707	-0.769209
237325_at	C22orf43	-2.72095	0.0417275	0.919707	-0.772587
237373_at	RAB20	3.21666	0.023553	0.919707	0.821098
237464_at	SLC7A5P2	2.64173	0.0458804	0.919707	0.763279
237466_s_at	HHIP	2.74153	0.0407178	0.919707	0.774927
237563_s_at	N/A	2.90261	0.0336882	0.919707	0.79219
237641_at	N/A	2.9542	0.0317308	0.919707	0.797347
237654_at	C14orf50	2.83443	0.0364842	0.919707	0.785104
237704_at	N/A	2.82016	0.0371017	0.919707	0.78358
237733_at	N/A	-2.88747	0.0342879	0.919707	-0.790643
237784_at	SUB1	-2.98763	0.0305304	0.919707	-0.800599
237786_at	MAGI2	-2.65582	0.0451096	0.919707	-0.76497
237890_at	N/A	2.70628	0.0424645	0.919707	0.770899
238001_at	KCTD6	2.82578	0.036857	0.919707	0.784182
238006_at	SIN3A	2.7376	0.0409089	0.919707	0.774481
238056_at	SDHC	2.92284	0.0329051	0.919707	0.794232
238081_at	NCRNA00247	2.60702	0.047842	0.919707	0.759043
238094_at	N/A	2.99212	0.0303732	0.919707	0.80103
238174_at	N/A	3.49249	0.017424	0.919707	0.842175
238179_at	N/A	-3.84977	0.0120039	0.919707	-0.864719
238185_at	N/A	3.382	0.0196315	0.919707	0.834161
238210_at	N/A	-2.631	0.0464775	0.919707	-0.761979
238353_at	RASL11A	-2.77013	0.0393595	0.919707	-0.778125
238354_x_at	N/A	-3.25702	0.0225199	0.919707	-0.824412
238366_at	C1orf228	2.93583	0.032413	0.919707	0.79553
238379_x_at	N/A	-2.68513	0.0435518	0.919707	-0.768438
238405_at	N/A	-3.70759	0.0138895	0.919707	-0.856318
238466_at	N/A	-4.00273	0.0102955	0.919707	-0.873013
238476_at	C5orf41	2.75258	0.040187	0.919707	0.776169
238507_at	N/A	3.07603	0.0275938	0.919707	0.808867
238591_at	HEXDC	5.53348	0.00264368	0.919707	0.927161
238637_at	N/A	2.80182	0.037912	0.919707	0.781602
238650_x_at	WDR89	2.76168	0.0397556	0.919707	0.777186
238679_at	MESDC2	-2.60897	0.0477294	0.919707	-0.759284
238804_at	N/A	2.65245	0.0452927	0.919707	0.764567
238819_at	ZNF347	2.75744	0.039956	0.919707	0.776713
238829_at	N/A	3.37248	0.019836	0.919707	0.833445
238889_at	AGBL5	3.17974	0.0245453	0.919707	0.817992
238923_at	SPOP	2.6355	0.0462259	0.919707	0.762526
238983_at	NSUN7	2.60372	0.0480327	0.919707	0.758637
239012_at	RNF144B	2.62548	0.0467872	0.919707	0.761308
239061_at	TPRXL	2.80663	0.0376979	0.919707	0.782122
239099_at	GRINL1A	3.76034	0.0131529	0.919707	0.859517
239117_at	N/A	3.29001	0.0217132	0.919707	0.82706
239231_at	N/A	2.61033	0.0476509	0.919707	0.759452
239318_at	FAM118B	3.22967	0.0232144	0.919707	0.822175
239354_at	N/A	-2.76425	0.0396343	0.919707	-0.777473
239427_at	N/A	2.75643	0.0400038	0.919707	0.776601
239440_at	N/A	3.20517	0.023857	0.919707	0.820139
239464_at	N/A	2.7046	0.0425496	0.919707	0.770705
239467_at	N/A	2.57358	0.0498182	0.919707	0.754871
239483_at	FLJ37035	-2.86182	0.035331	0.919707	-0.787988
239542_at	ITPR3	2.65032	0.0454087	0.919707	0.764312
239560_at	N/A	3.24471	0.0228294	0.919707	0.82341
239575_at	OPALIN	-2.91152	0.0333406	0.919707	-0.793093
239603_x_at	N/A	3.11944	0.0262689	0.919707	0.812759
239677_at	N/A	3.31378	0.0211524	0.919707	0.828933
239728_at	N/A	2.68537	0.043539	0.919707	0.768467
239763_at	PRDM11	2.65308	0.0452585	0.919707	0.764642
239831_at	TMEM106C	-2.75826	0.0399168	0.919707	-0.776806
239841_at	N/A	-3.82948	0.0122542	0.919707	-0.863562
239869_at	N/A	2.74914	0.0403514	0.919707	0.775784
239896_at	N/A	2.63171	0.0464377	0.919707	0.762065
239897_at	BCLAF1	4.16929	0.00874506	0.919707	0.881258
240017_at	ASPRV1	4.50296	0.0063821	0.919707	0.89565
240030_at	COMMD6	2.86634	0.0351445	0.919707	0.78846
240060_at	N/A	-2.65969	0.0449008	0.919707	-0.765431
240091_at	PSMA8	-2.65846	0.0449668	0.919707	-0.765285
240233_at	N/A	2.59752	0.0483942	0.919707	0.757868
240249_at	N/A	2.9724	0.031071	0.919707	0.799126
240446_at	N/A	3.75043	0.0132879	0.919707	0.858923
240503_at	N/A	-3.1482	0.0254303	0.919707	-0.81528
240569_at	N/A	-2.78916	0.0384829	0.919707	-0.780222
240603_s_at	ERI2	2.88328	0.034456	0.919707	0.790212
240701_at	GSDMB	3.41036	0.0190358	0.919707	0.836271
240727_s_at	N/A	2.75443	0.0400987	0.919707	0.776377
240730_at	N/A	3.86642	0.0118029	0.919707	0.865658
240854_x_at	N/A	3.45209	0.0181965	0.919707	0.839308
240922_at	N/A	-3.00023	0.0300911	0.919707	-0.801806
240969_at	N/A	3.69459	0.0140783	0.919707	0.855513
240975_x_at	HRNBP3	2.61478	0.0473954	0.919707	0.759999
240982_at	CARS	-2.9419	0.0321858	0.919707	-0.796133
241068_at	N/A	2.65049	0.0453997	0.919707	0.764332
241232_x_at	N/A	2.96084	0.0314883	0.919707	0.797998
241315_at	N/A	-2.73252	0.0411568	0.919707	-0.773906
241393_at	IPP	3.45298	0.0181793	0.919707	0.839372
241443_at	N/A	4.73547	0.00517088	0.919707	0.904258
241453_at	PTK2	3.72465	0.0136463	0.919707	0.857363
241458_at	SETD2	3.2323	0.0231466	0.919707	0.822392
241517_at	N/A	2.76214	0.0397336	0.919707	0.777238
241561_at	N/A	2.67863	0.0438919	0.919707	0.767675
241623_at	PTPN2	5.23973	0.00335461	0.919707	0.91975
241683_at	HECTD1	-2.60642	0.0478762	0.919707	-0.75897
241851_x_at	LOC100130429	-2.71121	0.0422153	0.919707	-0.771468
241858_at	N/A	4.17895	0.00866376	0.919707	0.881713
241945_at	N/A	3.00559	0.0299065	0.919707	0.802317
241947_at	LOC100233209	2.62375	0.0468852	0.919707	0.761097
242032_at	KIDINS220	3.78157	0.0128692	0.919707	0.860777
242091_at	ZNF720	-2.71723	0.0419131	0.919707	-0.772161
242155_x_at	N/A	2.68155	0.0437391	0.919707	0.768017
242300_at	N/A	4.64707	0.00559689	0.919707	0.901108
242315_at	N/A	4.1793	0.0086608	0.919707	0.88173
242365_at	N/A	3.50664	0.0171622	0.919707	0.843163
242518_at	N/A	-2.59542	0.0485177	0.919707	-0.757606
242541_at	ABCA9	3.04652	0.0285374	0.919707	0.806158
242647_at	USP34	-3.19679	0.0240813	0.919707	-0.819435
242727_at	ARL5B	2.86537	0.0351844	0.919707	0.788359
242822_at	MGC39584	3.08324	0.0273688	0.919707	0.80952
242832_at	PER1	2.88368	0.0344399	0.919707	0.790253
242887_at	KCMF1	2.72719	0.0414188	0.919707	0.773299
242960_at	EPC2	2.80613	0.0377198	0.919707	0.782069
243127_x_at	DNASE1	-2.58047	0.0494041	0.919707	-0.755738
243229_at	N/A	-3.62413	0.0151536	0.919707	-0.851046
243263_at	C17orf55	3.58631	0.0157693	0.919707	0.84857
243327_at	N/A	4.16036	0.00882103	0.919707	0.880835
243371_at	N/A	2.90634	0.0335424	0.919707	0.792568
243404_at	N/A	-2.64654	0.0456157	0.919707	-0.763858
243461_at	N/A	-6.89198	0.000984673	0.919707	-0.951189
243477_at	ATG10	3.42215	0.0187944	0.919707	0.837137
243482_at	N/A	-2.98566	0.0305998	0.919707	-0.800409
243558_at	N/A	-4.36337	0.00726722	0.919707	-0.889946
243767_at	N/A	-2.81675	0.0372507	0.919707	-0.783215
243780_at	N/A	-3.15694	0.0251816	0.919707	-0.816036
243797_at	STK17B	4.20943	0.00841288	0.919707	0.883132
243798_at	N/A	-2.58581	0.0490855	0.919707	-0.756407
243805_at	CCBE1	2.6173	0.0472516	0.919707	0.760308
243826_at	N/A	-2.67397	0.0441381	0.919707	-0.767125
243846_x_at	N/A	-3.26963	0.0222077	0.919707	-0.82543
243927_x_at	KIAA1429	3.33378	0.0206929	0.919707	0.83049
243967_at	AFF3	2.61364	0.0474605	0.919707	0.759859
243997_x_at	N/A	-3.44073	0.0184208	0.919707	-0.838489
244016_at	N/A	-2.66294	0.0447256	0.919707	-0.765819
244083_at	N/A	-3.51688	0.0169756	0.919707	-0.843873
244091_at	N/A	2.89788	0.0338743	0.919707	0.791708
244103_at	C1orf55	4.4572	0.0066577	0.919707	0.893828
244135_at	N/A	-2.84112	0.036199	0.919707	-0.785812
244230_at	N/A	-3.66065	0.014585	0.919707	-0.853385
244233_at	C18orf10	-3.36779	0.0199376	0.919707	-0.833091
244241_x_at	N/A	-2.84401	0.0360764	0.919707	-0.786118
244327_at	N/A	-5.11799	0.0037134	0.919707	-0.916358
244342_at	PATL1	-2.86381	0.0352489	0.919707	-0.788196
244343_at	N/A	5.15193	0.00360905	0.919707	0.917324
244370_at	KIAA2022	2.79465	0.0382342	0.919707	0.780822
244393_x_at	N/A	2.80112	0.0379433	0.919707	0.781526
244407_at	CYP39A1	-3.07625	0.027587	0.919707	-0.808887
244424_at	LOC439938	3.68914	0.0141583	0.919707	0.855175
244452_at	ERLEC1	5.23532	0.00336686	0.919707	0.91963
244481_at	SLC25A24	3.17504	0.0246749	0.919707	0.817591
244487_at	N/A	2.96789	0.0312331	0.919707	0.798687
244516_at	N/A	-2.87747	0.0346904	0.919707	-0.789613
244551_at	N/A	3.79394	0.012707	0.919707	0.861504
244699_at	AHI1	-2.61105	0.0476091	0.919707	-0.759541
244833_at	CCDC63	3.66112	0.0145778	0.919707	0.853415
244834_at	C1orf134	-2.64235	0.0458461	0.919707	-0.763354
33132_at	CPSF1	-2.93414	0.0324766	0.919707	-0.795362
34187_at	RBMS2	2.59946	0.0482811	0.919707	0.758108
35201_at	HNRNPL	-2.60488	0.0479654	0.919707	-0.75878
37117_at	PRR5-ARHGAP8///PRR5///ARHGAP8	2.93247	0.0325393	0.919707	0.795196
37424_at	CCHCR1	-9.14782	0.000261613	0.919707	-0.971401
37652_at	CABIN1	-2.95319	0.031768	0.919707	-0.797248
39582_at	CYLD	-3.11768	0.0263212	0.919707	-0.812603
45653_at	KCTD13	-3.19068	0.0242466	0.919707	-0.818919
46947_at	GNL3L	2.78591	0.0386312	0.919707	0.779865
52078_at	TMEM222	-2.59992	0.0482541	0.919707	-0.758166
52975_at	FAM125B	2.64996	0.0454289	0.919707	0.764268
53202_at	C7orf25	2.94888	0.0319267	0.919707	0.796823
56256_at	SIDT2	2.7405	0.040768	0.919707	0.77481
64899_at	LPPR2	2.88605	0.0343446	0.919707	0.790498
AFFX-HUMGAPDH/M33197_3_at	GAPDH	-2.62388	0.0468776	0.919707	-0.761113

## Sheet: StableFibrocalcific-ThickStable
	Linear Regression model of F13A1 with other genes expressed in stables fibrocalcific to thick stable at p < 0.05
	Total = 4425probes
id_ref	Gene symbol	t-statistic	p-value	q-value	R-statistic
1431_at	CYP2E1	3.21792	0.0323443	0.575593	0.849324
1552280_at	TIMD4	2.89289	0.0444336	0.605661	0.822561
1552286_at	ATP6V1E2	3.41127	0.0269959	0.569721	0.862666
1552302_at	FLJ77644///TMEM106A	-2.80986	0.0483239	0.614159	-0.814698
1552326_a_at	CCDC11	-3.80775	0.0189768	0.565212	-0.885309
1552347_at	CRYZL1	-3.53839	0.0240481	0.565212	-0.870559
1552360_a_at	TIRAP	4.42256	0.0114881	0.565212	0.911161
1552365_at	SCIN	4.21844	0.0134944	0.565212	0.903589
1552367_a_at	SCIN	3.54688	0.0238654	0.565212	0.871063
1552409_a_at	ODF4	3.1762	0.0336573	0.576414	0.846213
1552419_s_at	TTLL10	3.72994	0.0202979	0.565212	0.881301
1552425_a_at	KLHL10	3.5384	0.024048	0.565212	0.870559
1552430_at	WDR17	-4.66247	0.00957194	0.565212	-0.919016
1552456_a_at	MBD3L2	4.02534	0.0157944	0.565212	0.895552
1552457_a_at	ADAMTSL1	3.53623	0.0240951	0.565212	0.87043
1552476_s_at	PLCD3	3.95454	0.0167541	0.565212	0.892366
1552497_a_at	SLAMF6	4.01506	0.0159296	0.565212	0.895098
1552498_at	ZSCAN20	5.04973	0.00723248	0.565212	0.929734
1552504_a_at	BRSK1	2.82692	0.0474932	0.613202	0.816352
1552508_at	KCNE4	3.01775	0.0392498	0.591048	0.833556
1552540_s_at	IQCD	3.95681	0.0167222	0.565212	0.892471
1552542_s_at	TAGAP	-7.49672	0.00169367	0.547937	-0.966207
1552544_at	SERPINA12	2.80476	0.0485754	0.614615	0.8142
1552548_at	BSND	3.80062	0.0190935	0.565212	0.884949
1552558_a_at	RAI1	3.63944	0.0219756	0.565212	0.876388
1552559_a_at	CDK15	2.91947	0.0432665	0.601403	0.824982
1552570_at	C21orf29	2.99952	0.039961	0.592592	0.832009
1552584_at	IL12RB1	3.29275	0.0301377	0.575593	0.854692
1552616_a_at	ACACB	4.18679	0.0138423	0.565212	0.902333
1552717_s_at	CEP170L///CEP170	-2.94038	0.0423731	0.59854	-0.826856
1552718_at	DTD1	3.68713	0.0210716	0.565212	0.879012
1552719_at	CASC4	-8.45119	0.00107397	0.48828	-0.973121
1552738_a_at	ST7L	3.82636	0.0186762	0.565212	0.886239
1552749_a_at	KLC3	3.86064	0.0181374	0.565212	0.887925
1552750_at	CIB3	3.49697	0.0249646	0.565212	0.868058
1552836_at	ZNF619	4.10816	0.0147543	0.565212	0.899111
1552887_at	C10orf27	2.96821	0.0412172	0.59566	0.829308
1552899_at	MGC34034	4.06141	0.0153309	0.565212	0.897124
1552957_at	N/A	3.58251	0.0231159	0.565212	0.87315
1552976_at	DNAJB13	2.79585	0.0490188	0.614615	0.813325
1552993_at	DYDC1	-2.89942	0.0441435	0.604445	-0.82316
1553013_at	CNTNAP5	-2.9958	0.040108	0.59323	-0.831691
1553023_a_at	NOX5	-3.94063	0.0169508	0.565212	-0.891724
1553045_at	WNT9A	4.12571	0.0145446	0.565212	0.899844
1553053_at	C14orf48	-3.58749	0.0230132	0.565212	-0.873438
1553057_at	SERPINB12	3.71459	0.0205713	0.565212	0.880488
1553058_at	GIPC3	3.35194	0.0285174	0.572745	0.858752
1553081_at	WFDC12	6.44081	0.00298972	0.565212	0.955017
1553088_a_at	BCL2L11	2.96368	0.0414029	0.596055	0.828912
1553117_a_at	STK38	6.34603	0.00315837	0.565212	0.953756
1553120_at	CLSPN	4.33153	0.0123348	0.565212	0.907893
1553126_a_at	SLC39A12	4.95998	0.00770623	0.565212	0.927441
1553153_at	ATP6V0D2	3.17933	0.0335567	0.576414	0.846449
1553155_x_at	ATP6V0D2	3.18033	0.0335247	0.576414	0.846524
1553180_at	ADAMTS19	-2.79649	0.0489864	0.614615	-0.813389
1553190_s_at	PARD3B	3.3299	0.0291082	0.575456	0.857259
1553221_at	ZNF583	3.23181	0.0319207	0.575593	0.850341
1553235_at	PCDHAC1	-2.81314	0.0481626	0.613896	-0.815018
1553262_a_at	UTS2R	3.66167	0.0215485	0.565212	0.877621
1553279_at	BTNL9	3.71081	0.0206393	0.565212	0.880286
1553293_at	MRGPRX3	3.4157	0.0268862	0.569721	0.862952
1553303_at	C16orf46	-4.52547	0.0106139	0.565212	-0.914659
1553304_at	LSM14B	-3.94655	0.0168668	0.565212	-0.891998
1553363_at	C6orf195	-3.06206	0.0375828	0.585234	-0.837235
1553376_a_at	C1orf125	3.0803	0.036921	0.585117	0.838716
1553395_a_at	CD200R1	4.19164	0.0137883	0.565212	0.902528
1553397_at	CCDC13	3.02069	0.0391367	0.590841	0.833803
1553412_at	AGBL4	3.71649	0.0205374	0.565212	0.880588
1553423_a_at	SLFN13	-2.89565	0.0443108	0.60536	-0.822814
1553424_at	C12orf40	4.21258	0.0135581	0.565212	0.903358
1553432_s_at	LOC653786///OTOA	3.54387	0.0239301	0.565212	0.870884
1553434_at	CYP4Z2P	-2.88636	0.0447261	0.605882	-0.821959
1553462_at	N/A	-3.00057	0.0399195	0.592592	-0.832099
1553485_at	CCDC140	3.6121	0.0225146	0.565212	0.874847
1553488_at	TEKT5	3.3475	0.0286354	0.573494	0.858453
1553492_a_at	PAX1	3.66995	0.021392	0.565212	0.878076
1553507_a_at	GPR6	4.04729	0.0155104	0.565212	0.896512
1553517_at	FERD3L	3.58723	0.0230187	0.565212	0.873423
1553527_at	NLRP9	4.14366	0.0143339	0.565212	0.900585
1553535_a_at	RANGAP1	3.96771	0.0165704	0.565212	0.892969
1553551_s_at	ND2	3.66886	0.0214127	0.565212	0.878016
1553567_s_at	LOC100133315	3.22831	0.0320268	0.575593	0.850086
1553569_at	ZFYVE20///COX2	4.15607	0.0141903	0.565212	0.901092
1553570_x_at	ZFYVE20///COX2	3.71863	0.020499	0.565212	0.880702
1553572_a_at	CYGB	3.63433	0.0220751	0.565212	0.876102
1553586_at	NCRNA00095	3.58613	0.0230412	0.565212	0.87336
1553593_a_at	TAL2	3.06532	0.0374637	0.585234	0.8375
1553641_a_at	TSGA13	3.25423	0.0312505	0.575593	0.851963
1553642_at	C9orf163	2.79934	0.0488443	0.614615	0.813669
1553645_at	CCDC141	4.1646	0.0140926	0.565212	0.901439
1553657_at	VWA3A	3.51797	0.024495	0.565212	0.869334
1553672_at	ENAH	3.71697	0.0205287	0.565212	0.880614
1553674_at	LRRIQ3	2.89612	0.0442899	0.60536	0.822857
1553693_s_at	CBR4	-4.03968	0.0156081	0.565212	-0.896181
1553718_at	ZNF548	4.07733	0.0151315	0.565212	0.897807
1553728_at	LRRC43	3.9823	0.0163697	0.565212	0.893631
1553812_at	TLE6	-7.01396	0.00217582	0.565212	-0.961668
1553815_a_at	TCEANC	3.93869	0.0169785	0.565212	0.891634
1553865_a_at	N/A	3.68896	0.0210378	0.565212	0.879111
1553893_at	CCDC105	3.67341	0.0213272	0.565212	0.878265
1553895_at	C11orf42	3.62236	0.0223104	0.565212	0.875429
1553909_x_at	FAM178A	-2.88212	0.044917	0.60623	-0.821567
1553917_at	PIKFYVE	4.03445	0.0156758	0.565212	0.895952
1553927_at	C7orf33	3.32473	0.0292492	0.575593	0.856905
1553929_at	ACER1	3.64078	0.0219496	0.565212	0.876463
1553959_a_at	B3GALT6	4.94997	0.00776137	0.565212	0.927179
1553971_a_at	GATS	2.80759	0.0484357	0.614579	0.814476
1554022_at	CCDC13	3.50683	0.0247427	0.565212	0.868659
1554026_a_at	MYO10	4.32127	0.012435	0.565212	0.907514
1554041_at	C20orf141	-3.8333	0.0185656	0.565212	-0.886583
1554071_at	CCDC67	-3.56742	0.0234297	0.565212	-0.872272
1554077_a_at	TMEM53	3.55477	0.0236968	0.565212	0.871529
1554126_at	MSRB3	-3.80371	0.0190427	0.565212	-0.885106
1554129_a_at	ADIG	3.37169	0.028	0.569721	0.860072
1554155_at	MCPH1	3.73947	0.0201303	0.565212	0.881803
1554157_a_at	WFDC8	3.26038	0.0310696	0.575593	0.852403
1554202_x_at	CABP4	4.68572	0.00940762	0.565212	0.919724
1554208_at	MEI1	7.15491	0.00201927	0.565212	0.963082
1554216_at	CCDC132	-3.14291	0.0347503	0.579968	-0.843665
1554224_at	N/A	2.94629	0.0421244	0.598297	0.827381
1554279_a_at	TRMT2B	2.97669	0.0408728	0.593737	0.830044
1554280_a_at	C9orf43	3.06312	0.0375441	0.585234	0.837321
1554285_at	HAVCR2	4.53139	0.0105661	0.565212	0.914854
1554354_at	SIAE	-3.70408	0.0207611	0.565212	-0.879926
1554356_at	GINS4	2.82449	0.0476107	0.613202	0.816117
1554364_at	PPP2R5C	-4.19707	0.0137282	0.565212	-0.902744
1554372_at	N/A	3.08759	0.03666	0.585091	0.839304
1554383_a_at	TRAM2	3.30895	0.0296836	0.575593	0.855819
1554391_at	TBK1	2.78238	0.0496972	0.616564	0.811993
1554400_at	TCTE3	3.4308	0.0265161	0.568836	0.863922
1554414_a_at	OSGIN2	3.28936	0.0302336	0.575593	0.854455
1554419_x_at	GGNBP2	-3.84957	0.0183094	0.565212	-0.887384
1554420_at	ATF3	3.5263	0.0243114	0.565212	0.869836
1554423_a_at	FBXO7	4.63708	0.0097553	0.565212	0.918234
1554440_at	KIAA0513	-4.20481	0.013643	0.565212	-0.903051
1554456_a_at	LINS1	3.02671	0.0389061	0.590841	0.834308
1554464_a_at	CRTAP	2.89542	0.0443211	0.60536	0.822793
1554474_a_at	MOXD1	3.97367	0.0164881	0.565212	0.89324
1554487_a_at	ATF6B	2.99294	0.0402211	0.593609	0.831446
1554514_at	ACSM5	3.01573	0.0393281	0.591057	0.833385
1554559_at	GPR62	3.50702	0.0247384	0.565212	0.868671
1554569_a_at	CELF2	5.10325	0.00696682	0.565212	0.931052
1554576_a_at	ETV4	3.61841	0.0223888	0.565212	0.875205
1554578_at	ZNF70	3.21337	0.0324845	0.575593	0.848989
1554582_a_at	C12orf72	2.98345	0.0406001	0.593737	0.83063
1554589_at	LENG9	-3.77949	0.0194443	0.565212	-0.883876
1554616_at	SERPINB8	8.20712	0.0012011	0.509581	0.971568
1554624_a_at	SIRPB1	2.85449	0.046186	0.608465	0.818981
1554625_at	BCL6B	3.58347	0.023096	0.565212	0.873205
1554699_at	L3MBTL4	2.9716	0.0410793	0.59434	0.829602
1554706_at	OR2L13	-3.08116	0.0368901	0.585091	-0.838786
1554707_at	C9orf68	6.31871	0.00320914	0.565212	0.953382
1554752_a_at	N/A	-3.36712	0.0281185	0.569721	-0.859768
1554771_at	N/A	-3.07459	0.0371266	0.585234	-0.838255
1554787_at	C9orf96	3.35242	0.0285047	0.572745	0.858784
1554791_a_at	C2orf67	3.50345	0.0248184	0.565212	0.868454
1554796_at	DPP6	3.65381	0.0216984	0.565212	0.877187
1554809_at	LOC389199	4.44261	0.0113112	0.565212	0.911858
1554828_at	PDGFRA	-3.31065	0.0296365	0.575593	-0.855937
1554873_at	CSPP1	-3.46007	0.0258161	0.56669	-0.865773
1554882_at	ERCC8	-3.03175	0.0387141	0.590638	-0.83473
1554891_at	N/A	3.1089	0.0359101	0.583131	0.841004
1554892_a_at	MS4A3	3.62051	0.0223471	0.565212	0.875324
1554916_a_at	JRK	4.96664	0.00766981	0.565212	0.927615
1554927_at	LOC646982	3.07798	0.0370044	0.585234	0.838529
1554948_at	N/A	-6.67977	0.00261127	0.565212	-0.957981
1554950_at	ACAN	3.19042	0.0332028	0.57626	0.847283
1554967_at	DIP2A	3.33305	0.029023	0.574928	0.857474
1554974_at	ACY3	3.17647	0.0336485	0.576414	0.846233
1554980_a_at	ATF3	2.80286	0.0486694	0.614615	0.814014
1554997_a_at	PTGS2	3.27547	0.030631	0.575593	0.853476
1555009_a_at	SYNJ2	4.20577	0.0136324	0.565212	0.90309
1555021_a_at	SCARF1	-4.96234	0.00769327	0.565212	-0.927503
1555025_at	TMEM26	2.85137	0.0463316	0.608465	0.818686
1555037_a_at	IDH1	2.87689	0.045154	0.607304	0.821081
1555041_a_at	NAGA	3.15327	0.0344057	0.578413	0.844464
1555076_at	ARHGAP25	6.83385	0.0023983	0.565212	0.959743
1555083_at	RPL13AP17	3.52968	0.0242375	0.565212	0.870038
1555113_at	PARD3B	-2.9336	0.0426604	0.599249	-0.826251
1555120_at	CD96	3.15209	0.0344448	0.578413	0.844374
1555135_at	N/A	3.21371	0.0324742	0.575593	0.849014
1555167_s_at	NAMPT	2.811	0.0482676	0.613967	0.81481
1555176_at	N/A	2.91077	0.0436446	0.602925	0.824194
1555187_at	N/A	-3.42151	0.0267432	0.56929	-0.863326
1555212_at	OR8B8	3.26552	0.0309193	0.575593	0.85277
1555245_s_at	RP1L1	3.66098	0.0215616	0.565212	0.877583
1555259_at	ZAK	-3.86545	0.0180632	0.565212	-0.888159
1555270_a_at	WFS1	3.75223	0.0199085	0.565212	0.882469
1555275_a_at	KLHL6	3.58637	0.0230362	0.565212	0.873373
1555278_a_at	CKAP5	5.38174	0.00576193	0.565212	0.937365
1555317_at	POLK	-3.06562	0.0374525	0.585234	-0.837525
1555348_at	TFAP2E	-3.02045	0.0391458	0.590841	-0.833784
1555349_a_at	ITGB2	3.27889	0.0305326	0.575593	0.853718
1555352_at	FOXP2	-4.82679	0.00848104	0.565212	-0.923834
1555368_x_at	ZNF479	3.50772	0.0247228	0.565212	0.868713
1555369_at	BAGE	-3.45332	0.0259756	0.56669	-0.865349
1555377_at	OR4D2	2.86149	0.0458606	0.608465	0.819641
1555393_s_at	C21orf67	3.29424	0.0300955	0.575593	0.854796
1555403_a_at	CDH19	-4.09245	0.0149451	0.565212	-0.89845
1555463_a_at	CHD6	3.79365	0.0192084	0.565212	0.884597
1555478_at	C17orf82	3.05684	0.0377747	0.586575	0.836807
1555502_at	NPSA	-3.66923	0.0214057	0.565212	-0.878036
1555515_a_at	FAM189B	3.18004	0.033534	0.576414	0.846502
1555565_s_at	TAPBP	2.94322	0.0422535	0.598346	0.827108
1555610_at	AGK	-2.89361	0.0444017	0.605544	-0.822627
1555614_at	SUGT1P1	3.39229	0.0274719	0.569721	0.86143
1555631_at	N/A	3.33799	0.0288897	0.574783	0.85781
1555651_at	OR10A5	3.71326	0.0205953	0.565212	0.880416
1555680_a_at	SMOX	4.25523	0.0131033	0.565212	0.90502
1555687_a_at	CLEC4C	-3.0739	0.0371516	0.585234	-0.838199
1555704_at	CMTM3	-9.56043	0.000668669	0.462778	-0.978812
1555722_at	SCAMPER	3.72284	0.0204239	0.565212	0.880926
1555728_a_at	MS4A4A	2.95673	0.0416895	0.597633	0.828302
1555729_a_at	CD209	11.8233	0.000292927	0.413708	0.985993
1555734_x_at	AP1S3	2.99052	0.0403174	0.593609	0.831239
1555745_a_at	LYZ	3.91424	0.0173317	0.565212	0.890491
1555759_a_at	CCL5	2.90744	0.0437902	0.603081	0.823892
1555763_x_at	MKL1	-4.66485	0.00955494	0.565212	-0.919089
1555793_a_at	ZFP82	2.91353	0.0435241	0.60263	0.824445
1555820_a_at	MKS1	3.6946	0.0209342	0.565212	0.879416
1555831_s_at	LRRC41	3.15821	0.0342428	0.578287	0.844843
1555848_at	N/A	7.08268	0.00209769	0.565212	0.962367
1555853_at	PSMB9///PPP1R2P1	4.40663	0.0116311	0.565212	0.910601
1555880_at	ERVFRDE1	3.9549	0.016749	0.565212	0.892383
1555893_at	N/A	3.76878	0.0196252	0.565212	0.883326
1555942_a_at	LOC642587	3.99679	0.0161732	0.565212	0.894284
1555972_s_at	FBXO28	-3.85304	0.0182552	0.565212	-0.887554
1556054_at	N/A	-2.87314	0.0453252	0.607391	-0.820732
1556066_at	KDM6B	2.98003	0.0407377	0.593737	0.830334
1556088_at	RPAIN	-3.08064	0.0369086	0.585091	-0.838744
1556103_at	N/A	-2.99154	0.0402766	0.593609	-0.831327
1556117_at	MGC5566	2.92858	0.0428746	0.599685	0.825802
1556163_a_at	IGSF3	3.64058	0.0219534	0.565212	0.876452
1556166_x_at	N/A	3.7393	0.0201333	0.565212	0.881794
1556212_x_at	N/A	-3.10551	0.0360282	0.583645	-0.840735
1556235_at	N/A	3.78199	0.0194024	0.565212	0.884003
1556242_a_at	LOC100310756	3.03657	0.0385316	0.590067	0.835132
1556271_at	N/A	4.00632	0.0160456	0.565212	0.894709
1556284_at	PPA2	3.70667	0.0207142	0.565212	0.880065
1556291_at	POM121L12	3.59105	0.0229403	0.565212	0.873643
1556322_a_at	N/A	-2.79172	0.0492254	0.614951	-0.812918
1556344_at	LOC150051	-3.11473	0.0357082	0.582166	-0.841464
1556345_s_at	N/A	-2.77832	0.0499042	0.617311	-0.811588
1556361_s_at	ANKRD13C	4.38518	0.011827	0.565212	0.909839
1556365_at	LOC285780	2.85055	0.0463699	0.608465	0.818609
1556374_s_at	N/A	4.47327	0.0110469	0.565212	0.912909
1556394_a_at	N/A	4.29742	0.0126715	0.565212	0.906624
1556400_at	N/A	3.73552	0.0201997	0.565212	0.881595
1556402_at	LOC100132741///FLJ46446	-2.91729	0.0433609	0.601403	-0.824785
1556444_a_at	N/A	3.8314	0.0185958	0.565212	0.886489
1556448_a_at	LOC285370	3.32171	0.0293317	0.575593	0.856698
1556464_a_at	C2orf72	2.98105	0.0406968	0.593737	0.830422
1556479_at	N/A	3.57684	0.0232332	0.565212	0.872821
1556510_at	N/A	3.66768	0.0214349	0.565212	0.877951
1556533_at	C17orf52	2.8754	0.045222	0.607304	0.820942
1556536_at	LOC729224	-2.99632	0.0400871	0.59323	-0.831736
1556555_at	LOC100129461	4.20398	0.0136521	0.565212	0.903018
1556602_at	N/A	3.29494	0.0300758	0.575593	0.854845
1556616_a_at	LOC100129637	-3.72826	0.0203276	0.565212	-0.881213
1556629_a_at	SNAP25	4.418	0.0115288	0.565212	0.911001
1556682_s_at	N/A	-2.97488	0.0409457	0.594023	-0.829888
1556689_a_at	WNT4	-2.97952	0.0407582	0.593737	-0.83029
1556695_a_at	FLJ42709	3.29133	0.0301777	0.575593	0.854593
1556696_s_at	FLJ42709	2.82136	0.047762	0.613202	0.815815
1556700_a_at	N/A	-3.03303	0.0386656	0.590638	-0.834837
1556701_at	DLGAP4	-5.64255	0.00485709	0.565212	-0.942543
1556717_at	N/A	4.08137	0.0150815	0.565212	0.897979
1556743_at	N/A	-4.98926	0.0075476	0.565212	-0.928201
1556797_at	LOC386597	4.00922	0.016007	0.565212	0.894838
1556815_at	N/A	-3.84126	0.0184396	0.565212	-0.886976
1556820_a_at	DLEU2	-3.65997	0.0215809	0.565212	-0.877527
1556821_x_at	DLEU2	-4.05188	0.0154517	0.565212	-0.896712
1556837_a_at	N/A	3.53609	0.0240981	0.565212	0.870421
1556885_at	LAYN	3.72456	0.0203932	0.565212	0.881017
1556896_at	LOC284751	3.66301	0.0215232	0.565212	0.877695
1556907_at	ZNF474	2.90301	0.0439849	0.603825	0.823488
1556914_at	N/A	3.16166	0.0341298	0.578287	0.845107
1556956_at	KCP	3.44085	0.0262732	0.567669	0.864561
1556960_a_at	LOC647589	3.63896	0.0219848	0.565212	0.876361
1556988_s_at	CHD1L	-3.0586	0.0377101	0.586072	-0.836951
1556996_at	N/A	3.68897	0.0210376	0.565212	0.879112
1557004_at	LOC285389	-3.57494	0.0232727	0.565212	-0.87271
1557022_at	N/A	3.10904	0.0359054	0.583131	0.841014
1557026_at	N/A	3.00569	0.0397187	0.591495	0.832535
1557067_s_at	LUC7L	-3.27234	0.0307215	0.575593	-0.853254
1557118_a_at	N/A	-4.1277	0.0145211	0.565212	-0.899926
1557131_at	LOC254100	7.69441	0.00153484	0.544917	0.967839
1557139_at	N/A	3.3563	0.0284021	0.572745	0.859045
1557154_at	FLJ30375	-2.77946	0.049846	0.617013	-0.811702
1557161_at	LOC100132735	4.30616	0.0125841	0.565212	0.906952
1557172_x_at	NEK8	-2.90961	0.0436954	0.602925	-0.824089
1557190_at	N/A	3.53733	0.0240711	0.565212	0.870496
1557203_at	PABPC1L2B///PABPC1L2A	4.87474	0.00819164	0.565212	0.925161
1557212_at	FLJ33065	3.37167	0.0280003	0.569721	0.860071
1557218_s_at	FANCB	-3.08498	0.0367533	0.585091	-0.839093
1557219_at	N/A	3.12767	0.0352643	0.580791	0.842481
1557223_at	SDHAP2///RBPMS	3.1385	0.0348982	0.580649	0.843324
1557279_at	N/A	3.90372	0.0174864	0.565212	0.889994
1557280_s_at	N/A	5.66364	0.00479178	0.565212	0.942935
1557293_at	LOC440993	-3.12933	0.0352081	0.580791	-0.84261
1557319_at	N/A	4.02821	0.0157569	0.565212	0.895678
1557418_at	ACSL4	-3.93215	0.0170721	0.565212	-0.89133
1557450_s_at	WHAMML2	3.25663	0.0311798	0.575593	0.852135
1557468_at	N/A	3.31295	0.0295727	0.575593	0.856096
1557472_a_at	FLJ30838	3.49411	0.0250293	0.565212	0.867883
1557562_at	GRIPAP1	-3.07756	0.0370192	0.585234	-0.838495
1557615_a_at	SLIT1	3.23506	0.0318225	0.575593	0.850578
1557638_at	LOC100287676	3.33515	0.0289663	0.574783	0.857617
1557656_at	LOC400238	3.89261	0.0176515	0.565212	0.889466
1557661_at	N/A	3.84734	0.0183442	0.565212	0.887275
1557665_at	N/A	3.04784	0.0381086	0.588821	0.836066
1557683_at	N/A	-3.71192	0.0206195	0.565212	-0.880345
1557700_at	POLH	3.04271	0.0383004	0.589682	0.835642
1557704_a_at	2007-03-01	-6.67218	0.00262234	0.565212	-0.957892
1557719_at	PIKFYVE	7.53022	0.00166537	0.547545	0.966492
1557733_a_at	N/A	3.43354	0.0264498	0.568006	0.864096
1557734_s_at	LOC100130548	2.95886	0.0416017	0.597314	0.828488
1557742_a_at	LOC100128176	-3.96218	0.0166472	0.565212	-0.892716
1557751_at	N/A	-2.81473	0.0480848	0.613896	-0.815172
1557757_at	N/A	3.55139	0.023769	0.565212	0.87133
1557774_at	N/A	2.94811	0.0420484	0.598297	0.827541
1557793_at	ESYT3	3.42096	0.0267565	0.56929	0.863291
1557805_at	N/A	-4.34416	0.0122129	0.565212	-0.908357
1557864_x_at	N/A	-3.24556	0.0315076	0.575593	-0.851339
1557900_at	SIM2	9.21284	0.000771279	0.488083	0.977238
1557906_at	MUC12	2.90916	0.0437149	0.602925	0.824048
1557944_s_at	CTNND1	3.5595	0.0235967	0.565212	0.871807
1558011_at	N/A	-3.02162	0.0391011	0.590841	-0.833881
1558041_a_at	KIAA0895L///EXOC3L	-3.26803	0.0308464	0.575593	-0.852948
1558044_s_at	EXOSC6	3.09373	0.0364423	0.585054	0.839796
1558082_at	C9orf93	3.08068	0.0369073	0.585091	0.838747
1558119_at	TSPAN17	3.49519	0.0250049	0.565212	0.867949
1558152_at	LOC100131262	3.12968	0.0351963	0.580791	0.842637
1558154_at	N/A	-3.0531	0.0379132	0.587891	-0.8365
1558220_at	MUC20	-3.178	0.0335996	0.576414	-0.846348
1558230_at	SF3B2	3.26442	0.0309516	0.575593	0.852691
1558251_a_at	ZNF587	3.22632	0.0320873	0.575593	0.849941
1558254_s_at	SRPK2	3.62654	0.0222279	0.565212	0.875665
1558262_at	N/A	-3.25194	0.0313183	0.575593	-0.851798
1558345_a_at	LOC439911	3.34589	0.0286781	0.57396	0.858345
1558400_x_at	ANKRD24	2.8654	0.0456799	0.608457	0.820008
1558411_at	NCRNA00259	3.80418	0.0190351	0.565212	0.885129
1558466_at	UGGT2	-2.81814	0.0479188	0.6135	-0.815503
1558476_at	BEND5	3.7854	0.0193455	0.565212	0.884177
1558481_s_at	N/A	3.52384	0.0243655	0.565212	0.869688
1558592_at	N/A	-4.5555	0.0103742	0.565212	-0.915642
1558600_a_at	N/A	-2.85971	0.045943	0.608465	-0.819474
1558672_at	N/A	-3.70364	0.0207692	0.565212	-0.879902
1558673_s_at	ZNF77	5.20561	0.00649112	0.565212	0.933475
1558679_at	LOC284804///C20orf112	3.5893	0.0229761	0.565212	0.873543
1558682_at	HMGA2	-3.67358	0.0213239	0.565212	-0.878274
1558685_a_at	LOC158960	2.98729	0.0404461	0.593737	0.830961
1558689_a_at	LOC441461	3.08593	0.0367191	0.585091	0.839171
1558691_a_at	DOCK4	3.42203	0.0267304	0.56929	0.863359
1558693_s_at	C1orf85	3.72702	0.0203497	0.565212	0.881147
1558703_at	SLC46A1	3.21442	0.0324522	0.575593	0.849066
1558728_at	N/A	3.42658	0.0266191	0.56929	0.863651
1558738_at	NOL3	-3.08884	0.0366157	0.585091	-0.839404
1558756_at	C2CD3	-3.26862	0.0308291	0.575593	-0.852991
1558773_s_at	RANBP10	-3.09464	0.03641	0.585054	-0.839869
1558785_a_at	RGS5	2.97413	0.0409764	0.594023	0.829822
1558787_a_at	N/A	-2.79953	0.0488348	0.614615	-0.813688
1558825_s_at	NBPF3	-3.32281	0.0293015	0.575593	-0.856774
1558827_a_at	ZNF831	2.81597	0.0480246	0.613635	0.815292
1558831_x_at	N/A	-8.24479	0.00118031	0.509581	-0.971816
1558854_a_at	N/A	-5.05627	0.00719936	0.565212	-0.929897
1558858_at	N/A	3.87862	0.0178622	0.565212	0.888795
1558930_at	LOC728192	3.77062	0.019594	0.565212	0.88342
1558948_a_at	N/A	-2.96696	0.0412686	0.59566	-0.829198
1558950_at	N/A	3.27383	0.0306783	0.575593	0.85336
1558965_at	PHF21A	-4.12993	0.0144948	0.565212	-0.900018
1558971_at	THEMIS	5.03783	0.00729319	0.565212	0.929436
1558972_s_at	THEMIS	13.2349	0.000188328	0.413708	0.988774
1558995_at	ZNF547	11.7432	0.000300816	0.413708	0.985805
1559065_a_at	CLEC4G	5.25426	0.00627896	0.565212	0.934584
1559139_at	NOC2L	-9.50826	0.00068294	0.466747	-0.978586
1559148_at	LOC100129103	-2.93223	0.0427188	0.599249	-0.826128
1559161_at	N/A	2.98981	0.0403459	0.593609	0.831177
1559194_a_at	CLEC4GP1	5.12296	0.006872	0.565212	0.931529
1559205_s_at	N/A	4.13679	0.014414	0.565212	0.900302
1559220_at	N/A	3.23655	0.0317776	0.575593	0.850686
1559221_at	N/A	-3.00939	0.0395741	0.591495	-0.832849
1559228_at	CLU	2.88179	0.0449322	0.606285	0.821536
1559244_at	FMN2	3.69198	0.0209822	0.565212	0.879274
1559268_at	ADAM23	3.2336	0.0318665	0.575593	0.850472
1559302_at	KIAA1467	5.50908	0.00529649	0.565212	0.939974
1559304_at	N/A	4.58691	0.0101305	0.565212	0.916654
1559331_x_at	N/A	-2.90663	0.043826	0.603202	-0.823818
1559352_a_at	LOC92659	3.58314	0.0231027	0.565212	0.873187
1559388_a_at	LYNX1	3.74762	0.0199883	0.565212	0.882229
1559441_s_at	FLJ38576	3.24099	0.0316443	0.575593	0.851008
1559443_s_at	LOC283888	3.1763	0.0336543	0.576414	0.84622
1559462_at	N/A	5.61042	0.00495864	0.565212	0.94194
1559481_at	CHIC1	3.79965	0.0191094	0.565212	0.884901
1559488_at	LOC257358	-2.79315	0.0491537	0.614615	-0.813059
1559522_at	N/A	7.28181	0.00189005	0.565212	0.96429
1559561_at	FBXO18	3.0153	0.0393447	0.591143	0.833349
1559568_at	N/A	4.03653	0.0156488	0.565212	0.896043
1559580_at	LRRC39	3.84055	0.0184508	0.565212	0.886941
1559597_at	N/A	-3.06955	0.0373092	0.585234	-0.837846
1559654_s_at	LOC100289508	5.32464	0.00598684	0.565212	0.936141
1559668_s_at	N/A	2.81062	0.0482864	0.613967	0.814772
1559715_at	N/A	5.36619	0.00582215	0.565212	0.937035
1559776_at	GM2A	3.52673	0.024302	0.565212	0.869862
1559789_a_at	ZNF781	3.29307	0.0301286	0.575593	0.854714
1559790_at	LOC646241	3.65105	0.0217512	0.565212	0.877034
1559821_at	N/A	4.13294	0.0144593	0.565212	0.900143
1559862_at	COPA	-2.80232	0.0486965	0.614615	-0.813961
1559889_at	N/A	-4.39256	0.0117592	0.565212	-0.910102
1559923_at	N/A	-4.8767	0.00818007	0.565212	-0.925215
1559939_at	KRT18P33	3.37169	0.0279999	0.569721	0.860072
1559988_at	ZNF483	-2.92587	0.0429908	0.600052	-0.825558
1559991_s_at	LOC283070	3.35719	0.0283788	0.572745	0.859105
1560011_at	PSCA	4.56025	0.0103369	0.565212	0.915796
1560031_at	FRMD4A	-2.95953	0.0415736	0.597233	-0.828548
1560074_at	PRKCA	4.95382	0.00774009	0.565212	0.92728
1560115_a_at	KIAA1217	-5.81491	0.00435372	0.565212	-0.94563
1560133_at	GIGYF2	-3.0638	0.0375192	0.585234	-0.837376
1560153_at	FRAS1	4.52619	0.0106081	0.565212	0.914682
1560164_at	N/A	-5.34563	0.00590294	0.565212	-0.936594
1560260_at	LOC285593	3.29221	0.0301529	0.575593	0.854654
1560295_at	CYP19A1	4.05141	0.0154577	0.565212	0.896691
1560340_s_at	RP9P	-5.85439	0.00424757	0.565212	-0.946303
1560353_at	N/A	-6.92942	0.00227693	0.565212	-0.960782
1560384_a_at	N/A	3.41226	0.0269714	0.569721	0.86273
1560402_at	GAS5	2.93633	0.0425446	0.598884	0.826495
1560449_at	N/A	4.73988	0.00903799	0.565212	0.921339
1560477_a_at	SAMD11	-6.11394	0.00362348	0.565212	-0.95044
1560496_at	N/A	3.19774	0.0329719	0.575593	0.84783
1560513_at	LOC400568	2.8733	0.0453177	0.607391	0.820747
1560524_at	GRAPL	3.57547	0.0232617	0.565212	0.872741
1560526_at	PR47	3.60289	0.0226997	0.565212	0.874323
1560556_a_at	PLEKHA8	-7.56014	0.0016406	0.546639	-0.966744
1560577_at	N/A	-4.61036	0.00995292	0.565212	-0.917398
1560589_a_at	N/A	4.05219	0.0154479	0.565212	0.896725
1560648_s_at	TSPYL1	3.95877	0.0166948	0.565212	0.89256
1560652_at	N/A	3.21188	0.0325308	0.575593	0.848879
1560686_at	ITGAD	3.82963	0.0186239	0.565212	0.886402
1560697_at	LOC283392	-2.85455	0.0461828	0.608465	-0.818987
1560751_at	C18orf16	4.0761	0.0151469	0.565212	0.897754
1560754_at	CMTM7	-4.33778	0.0122744	0.565212	-0.908123
1560762_at	LOC285972	4.34305	0.0122236	0.565212	0.908316
1560810_at	N/A	3.46134	0.0257863	0.56669	0.865852
1560826_at	N/A	4.17315	0.0139955	0.565212	0.901785
1560830_a_at	LOC147646	4.43909	0.0113419	0.565212	0.911736
1560881_a_at	NCRNA00112	3.7149	0.0205658	0.565212	0.880504
1560883_s_at	N/A	3.39772	0.0273348	0.569721	0.861785
1560895_at	LOC645188	-2.98199	0.0406589	0.593737	-0.830503
1560897_a_at	KRTAP10-11	3.62794	0.0222004	0.565212	0.875743
1560898_at	N/A	3.631	0.0221403	0.565212	0.875915
1560906_at	N/A	-3.55467	0.023699	0.565212	-0.871523
1560909_x_at	N/A	-2.81739	0.047955	0.6135	-0.815431
1560928_at	LOC151657	-7.25434	0.00191713	0.565212	-0.964033
1560952_at	N/A	-3.58821	0.0229986	0.565212	-0.873479
1560954_at	N/A	3.37227	0.0279849	0.569721	0.86011
1560978_at	N/A	3.05138	0.0379771	0.587945	0.836358
1560981_a_at	PPARA	3.87969	0.017846	0.565212	0.888846
1560999_a_at	N/A	3.44925	0.0260722	0.566743	0.865093
1561000_at	N/A	3.56004	0.0235852	0.565212	0.871839
1561062_a_at	N/A	3.7942	0.0191993	0.565212	0.884625
1561064_a_at	N/A	-2.79575	0.0490235	0.614615	-0.813316
1561091_at	N/A	3.12471	0.0353654	0.580996	0.842249
1561099_at	FLJ32756	-3.88798	0.0177209	0.565212	-0.889245
1561125_at	MTHFD1L	2.90171	0.0440422	0.603965	0.823369
1561139_at	N/A	-4.31036	0.0125424	0.565212	-0.907109
1561171_a_at	LOC100132025	4.08926	0.0149842	0.565212	0.898314
1561258_at	N/A	3.14838	0.0345679	0.57943	0.844088
1561261_at	N/A	4.22995	0.0133705	0.565212	0.90404
1561272_at	N/A	-3.59156	0.0229298	0.565212	-0.873673
1561288_at	N/A	-6.9136	0.00229649	0.565212	-0.960613
1561303_at	N/A	-5.58021	0.00505653	0.565212	-0.941364
1561304_a_at	PSMG4	3.27419	0.0306678	0.575593	0.853386
1561332_at	ATP13A5	3.95592	0.0167347	0.565212	0.89243
1561355_at	LOC692247	8.96152	0.000857837	0.488083	0.975989
1561362_at	N/A	-3.24335	0.0315736	0.575593	-0.851179
1561364_at	N/A	-2.95801	0.0416368	0.597472	-0.828414
1561375_at	N/A	3.40401	0.0271768	0.569721	0.862195
1561383_at	LOC284661	3.62981	0.0221636	0.565212	0.875849
1561421_a_at	N/A	3.6876	0.0210631	0.565212	0.879037
1561459_at	N/A	2.80613	0.0485076	0.614615	0.814334
1561471_at	LOC441009	-3.02302	0.0390471	0.590841	-0.834
1561473_at	N/A	-2.95479	0.04177	0.597824	-0.828131
1561480_a_at	N/A	-3.5122	0.024623	0.565212	-0.868985
1561484_at	N/A	3.22888	0.0320096	0.575593	0.850127
1561544_at	N/A	4.05548	0.015406	0.565212	0.896867
1561559_at	N/A	3.13524	0.0350081	0.580649	0.84307
1561599_at	N/A	-2.98917	0.0403713	0.593609	-0.831122
1561624_at	N/A	3.4359	0.0263926	0.567669	0.864247
1561639_at	N/A	3.40404	0.0271759	0.569721	0.862197
1561662_at	N/A	2.83587	0.047064	0.610533	0.817211
1561685_a_at	LOC441178	4.13367	0.0144507	0.565212	0.900173
1561732_at	N/A	2.79159	0.0492322	0.614951	0.812905
1561756_at	N/A	2.82012	0.0478223	0.613202	0.815695
1561759_at	LOC645513	3.73376	0.0202305	0.565212	0.881503
1561828_at	N/A	-2.95302	0.0418436	0.597824	-0.827975
1561897_at	N/A	3.23583	0.0317992	0.575593	0.850634
1561916_at	N/A	3.38649	0.0276195	0.569721	0.86105
1561940_at	POLE	5.14715	0.00675774	0.565212	0.932107
1561962_at	N/A	-2.99018	0.0403309	0.593609	-0.831209
1561979_at	N/A	2.8038	0.0486228	0.614615	0.814106
1561995_at	N/A	-2.90196	0.0440314	0.603965	-0.823392
1562051_at	LOC284757	-6.73798	0.00252817	0.565212	-0.95866
1562055_at	N/A	3.55487	0.0236947	0.565212	0.871535
1562062_at	NBPF10///NBPF16///NBPF24///NBPF8///AE01///NBPF9///NBPF11///KIAA1245///NBPF3///NBPF1///NBPF14	-6.55786	0.00279646	0.565212	-0.956506
1562063_x_at	NBPF10///NBPF16///NBPF24///NBPF8///AE01///NBPF9///NBPF11///KIAA1245///NBPF3///NBPF1///NBPF14	-5.52821	0.00523063	0.565212	-0.940353
1562137_at	N/A	3.19867	0.0329426	0.575593	0.847899
1562142_at	SKIV2L2	-3.02305	0.0390462	0.590841	-0.834001
1562165_at	N/A	3.70472	0.0207496	0.565212	0.87996
1562201_x_at	N/A	-3.02663	0.0389092	0.590841	-0.834302
1562239_at	SGSM1	3.2939	0.0301051	0.575593	0.854772
1562254_at	STK35	2.95166	0.0419001	0.597824	0.827855
1562260_at	N/A	-5.87698	0.00418826	0.565212	-0.946683
1562282_at	ZNF568	-5.10431	0.00696166	0.565212	-0.931078
1562288_at	N/A	8.09983	0.00126286	0.509581	0.970842
1562324_a_at	N/A	2.83339	0.0471826	0.610871	0.816973
1562409_s_at	N/A	3.60814	0.022594	0.565212	0.874622
1562449_s_at	N/A	4.34061	0.0122471	0.565212	0.908226
1562478_at	N/A	5.41597	0.00563206	0.565212	0.938082
1562511_at	LYST	-2.79307	0.0491579	0.614615	-0.813051
1562557_at	N/A	2.93327	0.0426744	0.599249	0.826222
1562563_at	HCN1	2.89902	0.0441611	0.604534	0.823123
1562566_at	LOC643749	-3.06048	0.0376408	0.585234	-0.837105
1562577_at	N/A	-4.62438	0.00984863	0.565212	-0.917838
1562586_at	N/A	6.87704	0.00234248	0.565212	0.960218
1562608_at	N/A	-5.00676	0.00745473	0.565212	-0.928649
1562643_at	N/A	3.96778	0.0165694	0.565212	0.892972
1562655_at	N/A	3.98495	0.0163335	0.565212	0.893751
1562665_at	N/A	-4.52868	0.010588	0.565212	-0.914764
1562677_at	N/A	-2.83853	0.0469373	0.610487	-0.817466
1562693_at	N/A	3.25917	0.0311053	0.575593	0.852316
1562696_at	N/A	-3.54873	0.0238257	0.565212	-0.871173
1562729_at	N/A	3.04206	0.038325	0.589682	0.835588
1562743_at	ZNF33B	4.21742	0.0135055	0.565212	0.903549
1562747_at	N/A	2.77876	0.0498819	0.617174	0.811632
1562762_at	C3orf56	2.95243	0.0418681	0.597824	0.827923
1562770_at	N/A	3.30379	0.0298274	0.575593	0.855461
1562785_at	HERC6	3.54616	0.0238809	0.565212	0.87102
1562788_at	LOC254099	-5.3006	0.00608472	0.565212	-0.935615
1562866_at	N/A	2.94726	0.0420837	0.598297	0.827467
1562898_at	N/A	-5.29311	0.00611562	0.565212	-0.93545
1562905_at	N/A	-3.46698	0.0256541	0.566163	-0.866205
1562920_at	LOC441086	3.9552	0.0167448	0.565212	0.892397
1562923_at	N/A	2.95182	0.0418936	0.597824	0.827869
1562930_at	N/A	3.84308	0.018411	0.565212	0.887066
1562933_at	N/A	-3.50813	0.0247136	0.565212	-0.868738
1562946_at	N/A	-3.06394	0.037514	0.585234	-0.837388
1562947_x_at	N/A	-3.41503	0.0269026	0.569721	-0.862909
1562962_at	N/A	-2.82323	0.0476715	0.613202	-0.815995
1563007_at	N/A	3.53019	0.0242265	0.565212	0.870069
1563012_x_at	N/A	-2.82469	0.047601	0.613202	-0.816136
1563063_at	N/A	3.27353	0.030687	0.575593	0.853339
1563064_at	N/A	-3.07245	0.0372041	0.585234	-0.838081
1563078_at	N/A	4.06892	0.0152365	0.565212	0.897447
1563105_at	N/A	5.07226	0.00711916	0.565212	0.930293
1563115_at	N/A	4.14173	0.0143563	0.565212	0.900505
1563118_at	N/A	3.01765	0.039254	0.591048	0.833547
1563138_at	N/A	3.58268	0.0231124	0.565212	0.87316
1563142_at	N/A	4.07247	0.0151921	0.565212	0.897599
1563170_at	N/A	2.79779	0.0489214	0.614615	0.813517
1563185_at	N/A	2.87237	0.0453602	0.607473	0.82066
1563210_at	N/A	-3.36211	0.0282495	0.571638	-0.859434
1563221_at	LOC414300	2.98377	0.0405873	0.593737	0.830657
1563222_at	N/A	-7.44186	0.0017413	0.549697	-0.965732
1563235_at	N/A	-3.19921	0.0329257	0.575593	-0.847939
1563265_at	N/A	-2.79693	0.0489647	0.614615	-0.813431
1563273_at	N/A	2.89496	0.0443415	0.605402	0.822751
1563321_s_at	MLLT10	-2.78384	0.0496234	0.616431	-0.812138
1563327_a_at	CXorf31	3.717	0.0205281	0.565212	0.880616
1563344_at	ZNF628	4.71333	0.00921694	0.565212	0.920553
1563420_at	XGPY2	2.85353	0.0462307	0.608465	0.818891
1563465_at	PKD1L1	-3.25354	0.0312709	0.575593	-0.851913
1563480_at	N/A	-3.09173	0.036513	0.585091	-0.839636
1563540_at	N/A	3.93563	0.0170222	0.565212	0.891492
1563595_at	SRGAP3	3.66441	0.0214967	0.565212	0.877772
1563607_x_at	LOC286359	3.45186	0.0260103	0.56669	0.865257
1563643_at	N/A	-4.022	0.0158381	0.565212	-0.895405
1563724_at	N/A	2.85682	0.046077	0.608465	0.819202
1563770_at	ZBTB8B	-5.7596	0.00450795	0.565212	-0.944667
1563792_at	N/A	2.99567	0.0401129	0.59323	0.83168
1563801_at	N/A	-3.16062	0.0341638	0.578287	-0.845027
1563802_at	LOC284551	-3.54561	0.0238927	0.565212	-0.870987
1563808_at	MCF2L	3.86159	0.0181227	0.565212	0.887971
1563814_at	C2orf50	-3.53443	0.0241342	0.565212	-0.870322
1563822_at	LOC100131763	-3.1497	0.0345238	0.579124	-0.84419
1563840_at	N/A	3.45203	0.0260063	0.56669	0.865268
1563874_at	WDR72	3.67933	0.0212165	0.565212	0.878588
1563878_a_at	LOC338963	4.73385	0.00907827	0.565212	0.921161
1563907_at	GARNL3	-3.23542	0.0318117	0.575593	-0.850604
1563920_at	FAM45A	-2.9924	0.0402428	0.593609	-0.8314
1563945_at	LOC284100	3.57736	0.0232225	0.565212	0.872851
1563970_at	LOC100130998	3.518	0.0244942	0.565212	0.869336
1563985_at	N/A	-5.06862	0.00713733	0.565212	-0.930203
1563993_at	N/A	3.76162	0.0197472	0.565212	0.882956
1564021_at	LOC100130456	3.7653	0.0196843	0.565212	0.883147
1564056_at	N/A	-6.20822	0.00342501	0.565212	-0.951827
1564155_x_at	N/A	2.98063	0.0407133	0.593737	0.830387
1564203_at	LOC147004	-2.92166	0.0431716	0.600582	-0.82518
1564232_at	LOC441528	3.25643	0.0311858	0.575593	0.85212
1564233_at	FLJ33534	4.78097	0.00876932	0.565212	0.922533
1564257_at	LOC100132116	3.18409	0.0334042	0.576414	0.846808
1564262_at	N/A	-3.28476	0.0303644	0.575593	-0.854132
1564310_a_at	PARP15	-3.55007	0.0237971	0.565212	-0.871252
1564319_at	FAM71E2	3.06368	0.0375233	0.585234	0.837367
1564358_at	N/A	-3.10309	0.0361126	0.583645	-0.840543
1564399_a_at	N/A	2.99241	0.0402422	0.593609	0.831401
1564421_at	N/A	3.5448	0.02391	0.565212	0.87094
1564430_at	N/A	-2.82594	0.0475404	0.613202	-0.816257
1564459_at	LOC100129427	3.3495	0.028582	0.573147	0.858588
1564472_at	LOC100132080	3.04563	0.0381911	0.589405	0.835884
1564491_at	CXorf18	3.20289	0.0328102	0.575593	0.848213
1564548_at	LOC642620	-3.37449	0.0279275	0.569721	-0.860257
1564688_a_at	RAD9B	4.29566	0.0126891	0.565212	0.906558
1564697_a_at	LOC400752	3.20369	0.0327855	0.575593	0.848272
1564713_a_at	FOXN4	3.52376	0.0243673	0.565212	0.869683
1564763_at	N/A	2.87916	0.0450514	0.607304	0.821292
1564773_x_at	N/A	-2.91232	0.0435767	0.602721	-0.824335
1564816_at	C14orf178	4.46092	0.0111524	0.565212	0.912488
1564828_at	KIAA1211	3.7242	0.0203997	0.565212	0.880998
1564882_at	N/A	3.07189	0.0372244	0.585234	0.838035
1564921_at	KRTAP13-1	3.61735	0.0224099	0.565212	0.875145
1564970_at	SETDB2	-4.87952	0.00816341	0.565212	-0.925292
1564974_at	KRTAP8-1	4.00686	0.0160384	0.565212	0.894733
1565000_a_at	TCP11L2	3.21224	0.0325195	0.575593	0.848906
1565132_at	RBMY3AP	2.89027	0.0445507	0.605768	0.82232
1565265_at	N/A	-4.15428	0.0142109	0.565212	-0.901019
1565483_at	EGFR	3.82069	0.0187671	0.565212	0.885957
1565484_x_at	EGFR	3.17313	0.0337565	0.576699	0.84598
1565597_at	N/A	-3.144	0.0347138	0.579536	-0.84375
1565613_at	LOC391081	3.48256	0.025293	0.565243	0.867172
1565618_at	KIAA1671	-3.14039	0.0348345	0.580627	-0.843471
1565641_at	C16orf45	3.89932	0.0175515	0.565212	0.889785
1565681_s_at	DIP2C	3.3979	0.0273302	0.569721	0.861797
1565697_at	N/A	3.15779	0.0342567	0.578287	0.844811
1565705_x_at	N/A	-4.2953	0.0126928	0.565212	-0.906544
1565737_at	SCTR	3.61163	0.0225239	0.565212	0.874821
1565738_at	SCTR	-2.99609	0.0400964	0.59323	-0.831716
1565810_at	N/A	-4.43981	0.0113356	0.565212	-0.911761
1565818_s_at	IKZF1	-2.9065	0.0438314	0.603202	-0.823806
1565845_at	PDXDC2	-6.39482	0.00307014	0.565212	-0.954411
1565862_a_at	N/A	-3.47198	0.0255375	0.565504	-0.866517
1565888_at	N/A	-3.51152	0.0246381	0.565212	-0.868944
1566039_a_at	LOC401220	8.513	0.00104446	0.488083	0.973495
1566099_at	CD6	2.93716	0.0425092	0.598884	0.826569
1566101_at	TTLL5	3.78267	0.019391	0.565212	0.884038
1566106_at	N/A	-3.40192	0.0272291	0.569721	-0.862059
1566138_at	N/A	3.21884	0.0323163	0.575593	0.849391
1566204_at	N/A	2.92321	0.0431048	0.600447	0.82532
1566268_at	N/A	3.79459	0.0191928	0.565212	0.884645
1566276_at	OR5E1P	-3.28446	0.0303731	0.575593	-0.854111
1566337_x_at	N/A	3.13951	0.0348642	0.580627	0.843402
1566427_at	N/A	3.82537	0.018692	0.565212	0.88619
1566461_at	N/A	3.08462	0.0367661	0.585091	0.839065
1566473_a_at	N/A	-3.53389	0.0241458	0.565212	-0.87029
1566474_at	N/A	2.87656	0.0451691	0.607304	0.821051
1566480_x_at	C17orf104	-2.85617	0.0461077	0.608465	-0.81914
1566490_at	N/A	3.35089	0.0285452	0.572745	0.858681
1566500_at	N/A	3.00381	0.0397923	0.591727	0.832375
1566558_x_at	FLJ90757	-3.31456	0.0295282	0.575593	-0.856207
1566596_at	N/A	-6.54051	0.00282411	0.565212	-0.95629
1566631_at	N/A	-3.06102	0.0376212	0.585234	-0.837149
1566672_at	N/A	3.61809	0.022395	0.565212	0.875188
1566702_at	N/A	3.96004	0.0166771	0.565212	0.892619
1566715_at	N/A	3.29304	0.0301294	0.575593	0.854712
1566768_at	N/A	-3.7524	0.0199056	0.565212	-0.882478
1566775_at	DNAH1	3.3026	0.0298607	0.575593	0.855379
1566785_x_at	NSFP1	-3.45145	0.02602	0.56669	-0.865231
1566837_at	N/A	3.56818	0.0234138	0.565212	0.872316
1566848_x_at	N/A	-2.84526	0.0466187	0.609488	-0.818107
1566866_at	N/A	3.45273	0.0259895	0.56669	0.865312
1566916_at	HPYR1	5.59178	0.00501875	0.565212	0.941585
1566923_at	N/A	3.71461	0.0205711	0.565212	0.880488
1566935_at	TYRO3P	3.46161	0.02578	0.56669	0.865869
1566947_at	N/A	-7.64582	0.0015721	0.545998	-0.967449
1567022_at	OR5AK4P	-9.62396	0.000651788	0.456878	-0.979082
1567055_at	OR1C1	3.07228	0.0372101	0.585234	0.838067
1567060_at	OR8G1	3.63805	0.0220025	0.565212	0.876311
1567081_x_at	CLN6	3.5028	0.024833	0.565212	0.868414
1567166_at	N/A	4.19877	0.0137093	0.565212	0.902812
1567213_at	PNN	-2.88884	0.0446148	0.60586	-0.822188
1567214_a_at	PNN	-2.81188	0.0482246	0.613896	-0.814895
1567253_at	OR10D3	5.16886	0.00665721	0.565212	0.93262
1567270_at	OR4C1P	3.29098	0.0301879	0.575593	0.854568
1567284_at	OR1J4	4.26382	0.0130139	0.565212	0.90535
1567333_at	N/A	3.7892	0.0192823	0.565212	0.884371
1567357_at	NAV2	2.85394	0.0462112	0.608465	0.81893
1567559_s_at	TREML3///TREML4	6.51742	0.00286144	0.565212	0.956
1567623_at	ABLIM2	3.47588	0.0254472	0.565504	0.866759
1567628_at	CD74	3.12741	0.0352734	0.580791	0.84246
1568377_x_at	DEFB124	3.97276	0.0165005	0.565212	0.893199
1568601_at	GAD2	3.9069	0.0174395	0.565212	0.890144
1568604_a_at	CADPS	3.76257	0.0197309	0.565212	0.883005
1568619_s_at	ITPRIPL2	-3.69374	0.02095	0.565212	-0.879369
1568649_at	N/A	3.66168	0.0215484	0.565212	0.877621
1568667_s_at	PLIN5	2.81922	0.0478659	0.613327	0.815608
1568698_at	TMEM232	3.7467	0.0200043	0.565212	0.882181
1568702_a_at	PAAF1	-4.0263	0.0157818	0.565212	-0.895594
1568718_at	SLC22A23	4.15997	0.0141455	0.565212	0.901251
1568720_at	ZNF506	3.02735	0.0388815	0.590841	0.834362
1568762_at	LOC728613///PDCD6	-4.10049	0.0148471	0.565212	-0.898789
1568763_s_at	LOC728613///PDCD6	-2.97214	0.0410571	0.594176	-0.82965
1568768_s_at	BRE	4.17892	0.0139305	0.565212	0.902018
1568777_at	EML5	-3.08926	0.0366005	0.585091	-0.839438
1568807_a_at	N/A	3.12143	0.0354775	0.580996	0.841992
1568845_at	N/A	3.06046	0.0376415	0.585234	0.837104
1568915_at	N/A	-3.77625	0.0194989	0.565212	-0.883709
1568916_at	SPIRE2	-4.85991	0.0082798	0.565212	-0.924755
1568924_a_at	IQUB	3.5951	0.0228578	0.565212	0.873876
1568933_at	LOC646627	3.45403	0.0259588	0.56669	0.865394
1568943_at	INPP5D	-3.72203	0.0204383	0.565212	-0.880883
1568955_at	SRGAP2P1	3.38546	0.0276456	0.569721	0.860982
1569032_at	LOC642852	2.87039	0.0454508	0.607473	0.820475
1569067_at	N/A	-2.92868	0.0428702	0.599685	-0.825811
1569105_at	SETD5	4.03078	0.0157235	0.565212	0.895791
1569107_s_at	ZNF642	3.5395	0.0240241	0.565212	0.870625
1569127_at	N/A	3.11099	0.0358375	0.582862	0.841169
1569138_a_at	SRCAP	3.4587	0.0258483	0.56669	0.865687
1569147_at	N/A	4.95743	0.00772021	0.565212	0.927374
1569159_at	LZTS1	-3.80432	0.0190328	0.565212	-0.885136
1569191_at	ZNF826	4.179	0.0139295	0.565212	0.902021
1569194_at	ZNF789	3.91119	0.0173764	0.565212	0.890347
1569263_at	N/A	-2.94362	0.0422368	0.598297	-0.827143
1569275_at	N/A	-4.54255	0.0104768	0.565212	-0.91522
1569306_at	N/A	-11.1987	0.00036203	0.413708	-0.984424
1569310_at	IRGQ	2.93713	0.0425106	0.598884	0.826566
1569321_at	N/A	-4.44311	0.0113067	0.565212	-0.911875
1569322_at	LOC439990	3.20039	0.0328887	0.575593	0.848027
1569325_at	ARPC5	4.88609	0.00812486	0.565212	0.925471
1569371_at	LRRC59	3.03215	0.0386987	0.590638	0.834764
1569407_at	N/A	-3.27913	0.0305257	0.575593	-0.853735
1569409_x_at	N/A	-3.37976	0.0277917	0.569721	-0.860606
1569417_at	N/A	2.99056	0.0403156	0.593609	0.831242
1569453_a_at	LOC692247	3.49106	0.0250987	0.565212	0.867696
1569494_at	N/A	-3.77144	0.0195801	0.565212	-0.883463
1569495_at	SCLT1	3.51745	0.0245065	0.565212	0.869302
1569512_at	N/A	-3.56259	0.0235313	0.565212	-0.871989
1569522_at	LOC100132767	3.27654	0.0306001	0.575593	0.853552
1569551_at	N/A	-2.84797	0.0464909	0.608465	-0.818365
1569587_at	PIK3C2A	-11.5408	0.000321942	0.413708	-0.985314
1569630_a_at	RUFY2	-6.69502	0.00258917	0.565212	-0.958161
1569641_at	N/A	-5.53042	0.00522307	0.565212	-0.940396
1569647_at	LOC643623	-3.17435	0.033717	0.576699	-0.846072
1569665_at	N/A	-3.02676	0.038904	0.590841	-0.834313
1569669_at	FOXR2	3.65875	0.0216041	0.565212	0.87746
1569683_at	XYLB	-3.50517	0.0247799	0.565212	-0.868558
1569696_at	LOC402779	3.73146	0.0202712	0.565212	0.881381
1569739_at	LOC221946	3.07332	0.0371726	0.585234	0.838152
1569745_at	N/A	5.21787	0.00643683	0.565212	0.933757
1569775_at	RNF157	3.56396	0.0235025	0.565212	0.872069
1569807_at	N/A	3.48654	0.0252019	0.565212	0.867417
1569827_at	ATG7	2.9258	0.0429937	0.600052	0.825552
1569855_at	N/A	4.60006	0.0100304	0.565212	0.917072
1569886_a_at	GLB1L3	-3.67351	0.0213253	0.565212	-0.87827
1569911_at	N/A	3.54618	0.0238803	0.565212	0.871022
1569930_at	N/A	3.39425	0.0274223	0.569721	0.861559
1569935_at	ZNF664	3.02481	0.0389786	0.590841	0.83415
1569971_at	LOC100288721	-3.74173	0.0200908	0.565212	-0.881921
1569980_x_at	HKR1	-3.39761	0.0273374	0.569721	-0.861778
1569999_at	N/A	-4.96127	0.00769917	0.565212	-0.927475
1570006_at	LOC400958	-3.91295	0.0173505	0.565212	-0.89043
1570031_at	N/A	-4.23088	0.0133607	0.565212	-0.904076
1570032_at	AP3B2	4.01937	0.0158727	0.565212	0.895288
1570038_at	ZNF595	3.51221	0.0246226	0.565212	0.868986
1570070_at	C20orf160	3.69021	0.0210148	0.565212	0.879179
1570099_at	N/A	-3.62947	0.0221702	0.565212	-0.875829
1570124_at	N/A	-3.1479	0.0345837	0.57943	-0.844051
1570131_at	LOC285847	-2.85789	0.0460272	0.608465	-0.819303
1570140_at	LOC653110	3.88613	0.0177487	0.565212	0.889156
1570143_at	N/A	-2.99896	0.039983	0.592592	-0.831961
1570158_at	N/A	3.00526	0.0397353	0.591495	0.832499
1570210_x_at	PPP6R2	-5.56009	0.00512302	0.565212	-0.940975
1570226_at	N/A	-5.39395	0.00571519	0.565212	-0.937622
1570229_at	N/A	3.56907	0.0233952	0.565212	0.872368
1570243_at	N/A	3.21006	0.032587	0.575593	0.848745
1570249_x_at	N/A	-3.3382	0.0288841	0.574783	-0.857824
1570266_x_at	N/A	3.16676	0.0339632	0.577585	0.845496
1570274_at	PRSS55	4.3369	0.0122829	0.565212	0.90809
1570320_at	N/A	-4.33772	0.0122749	0.565212	-0.908121
1570372_at	N/A	6.10324	0.00364689	0.565212	0.950278
1570432_at	LOC100133287	-2.92674	0.0429535	0.599867	-0.825636
1570439_at	N/A	-2.93828	0.042462	0.598662	-0.826668
1570445_a_at	LOC643201	3.39378	0.0274343	0.569721	0.861528
1570469_at	N/A	-5.77888	0.00445345	0.565212	-0.945005
1570528_at	XYLT2	-4.53619	0.0105276	0.565212	-0.915012
1570542_a_at	PMPCB	3.81544	0.0188519	0.565212	0.885694
1570579_at	N/A	-6.87081	0.00235044	0.565212	-0.96015
200011_s_at	ARF3	3.48054	0.0253396	0.565255	0.867047
200021_at	CFL1	-3.38381	0.0276877	0.569721	-0.860874
200049_at	MYST2	3.74669	0.0200045	0.565212	0.88218
200078_s_at	ATP6V0B	5.32103	0.00600139	0.565212	0.936062
200614_at	CLTC	4.38723	0.0118081	0.565212	0.909912
200632_s_at	NDRG1	-4.37107	0.0119581	0.565212	-0.909333
200633_at	UBC///UBB///RPS27A	3.31	0.0296544	0.575593	0.855892
200637_s_at	PTPRF	3.55965	0.0235934	0.565212	0.871817
200652_at	SSR2	3.12277	0.0354317	0.580996	0.842097
200681_at	GLO1	5.19596	0.00653423	0.565212	0.933252
200686_s_at	SRSF11	-3.94164	0.0169365	0.565212	-0.891771
200719_at	SKP1	9.75332	0.000619015	0.454557	0.979616
200720_s_at	ACTR1A	3.47332	0.0255064	0.565504	0.8666
200726_at	PPP1CC	4.94571	0.007785	0.565212	0.927066
200736_s_at	GPX1	3.13438	0.0350368	0.580649	0.843004
200793_s_at	ACO2	3.25755	0.0311528	0.575593	0.8522
200828_s_at	ZNF207	3.31231	0.0295905	0.575593	0.856051
200854_at	NCOR1	2.98669	0.0404701	0.593737	0.83091
200856_x_at	C20orf191///NCOR1	3.77211	0.0195687	0.565212	0.883497
200941_at	HSBP1	3.50506	0.0247825	0.565212	0.868551
200954_at	ATP6V0C	2.98677	0.0404672	0.593737	0.830916
200983_x_at	CD59	5.19001	0.006561	0.565212	0.933114
200994_at	IPO7	4.30464	0.0125993	0.565212	0.906895
200995_at	IPO7	2.94259	0.0422801	0.598517	0.827052
201038_s_at	ANP32A	2.97716	0.0408534	0.593737	0.830086
201044_x_at	DUSP1	3.0072	0.0396594	0.591495	0.832664
201060_x_at	STOM	3.74524	0.0200297	0.565212	0.882104
201073_s_at	SMARCC1	2.89695	0.044253	0.605186	0.822934
201074_at	SMARCC1	5.03779	0.0072934	0.565212	0.929435
201119_s_at	COX8A	3.18257	0.033453	0.576414	0.846693
201129_at	SRSF7	-2.92361	0.0430876	0.600447	-0.825356
201131_s_at	CDH1	3.6096	0.0225646	0.565212	0.874705
201156_s_at	RAB5C	2.86662	0.045624	0.608372	0.820122
201172_x_at	ATP6V0E1	2.80283	0.0486708	0.614615	0.814011
201178_at	FBXO7	5.02134	0.00737839	0.565212	0.92902
201190_s_at	PITPNA	4.26083	0.013045	0.565212	0.905235
201200_at	CREG1	5.23868	0.00634598	0.565212	0.934232
201213_at	PPP1R7	3.63645	0.0220337	0.565212	0.876221
201214_s_at	PPP1R7	3.09502	0.0363966	0.585054	0.839899
201220_x_at	CTBP2	-2.93385	0.0426498	0.599249	-0.826273
201228_s_at	ARIH2	3.2822	0.0304378	0.575593	0.853951
201235_s_at	BTG2	4.57557	0.0102176	0.565212	0.916291
201236_s_at	BTG2	3.785	0.0193521	0.565212	0.884157
201247_at	SREBF2	3.96964	0.0165436	0.565212	0.893057
201272_at	AKR1B1	2.94572	0.0421483	0.598297	0.82733
201279_s_at	DAB2	4.86214	0.00826647	0.565212	0.924816
201280_s_at	DAB2	4.64858	0.00967171	0.565212	0.91859
201313_at	ENO2	-2.9177	0.043343	0.601403	-0.824822
201333_s_at	ARHGEF12	3.00374	0.0397948	0.591727	0.832369
201349_at	SLC9A3R1	3.50931	0.0246873	0.565212	0.86881
201352_at	YME1L1	2.86567	0.0456676	0.608457	0.820033
201364_s_at	OAZ2	3.36777	0.0281016	0.569721	0.859812
201398_s_at	TRAM1	7.25109	0.00192037	0.565212	0.964003
201402_at	ADRBK1	2.90296	0.0439872	0.603825	0.823483
201427_s_at	SEPP1	3.68941	0.0210295	0.565212	0.879136
201450_s_at	TIA1	-2.9857	0.0405098	0.593737	-0.830824
201465_s_at	JUN	-2.84568	0.0465989	0.609374	-0.818147
201467_s_at	NQO1	3.56113	0.0235621	0.565212	0.871904
201484_at	SUPT4H1	2.99658	0.0400769	0.59323	0.831758
201494_at	PRCP	3.30729	0.0297297	0.575593	0.855704
201510_at	ELF3	-3.40464	0.0271611	0.569721	-0.862236
201531_at	ZFP36	3.29905	0.02996	0.575593	0.855132
201535_at	UBL3	3.18183	0.0334765	0.576414	0.846638
201556_s_at	VAMP2	3.19597	0.0330273	0.576003	0.847698
201558_at	RAE1	-2.77785	0.049928	0.617395	-0.811542
201582_at	SEC23B	3.50416	0.0248026	0.565212	0.868497
201650_at	KRT19///JUP	3.52907	0.0242508	0.565212	0.870002
201667_at	GJA1	-3.35226	0.028509	0.572745	-0.858774
201707_at	PEX19	3.1413	0.0348041	0.580627	0.843541
201716_at	SNX1	4.67442	0.00948706	0.565212	0.919381
201735_s_at	CLCN3	3.16319	0.0340794	0.578287	0.845224
201750_s_at	ECE1	3.27242	0.030719	0.575593	0.85326
201764_at	TMEM106C	3.84163	0.0184338	0.565212	0.886995
201808_s_at	ENG	-3.49811	0.0249389	0.565212	-0.868127
201837_s_at	SUPT7L	-2.79366	0.0491283	0.614615	-0.813109
201838_s_at	SUPT7L	-3.77887	0.0194547	0.565212	-0.883844
201863_at	FAM32A	3.01287	0.0394388	0.591495	0.833144
201877_s_at	PPP2R5C	3.47346	0.0255031	0.565504	0.866609
201900_s_at	AKR1A1	3.87096	0.0179788	0.565212	0.888425
201923_at	PRDX4	4.69001	0.0093777	0.565212	0.919854
201926_s_at	CD55	3.59765	0.0228058	0.565212	0.874022
201958_s_at	PPP1R12B	3.4134	0.0269431	0.569721	0.862804
201961_s_at	RNF41	3.20593	0.0327155	0.575593	0.848439
201962_s_at	RNF41	4.80983	0.00858634	0.565212	0.923356
201967_at	RBM6	-2.90012	0.0441126	0.604324	-0.823224
201973_s_at	LOC100133775///C7orf28B///CCZ1	-2.97927	0.0407682	0.593737	-0.830269
201988_s_at	CREBL2	3.92882	0.01712	0.565212	0.891175
202008_s_at	NID1	5.95666	0.00398701	0.565212	0.947991
202013_s_at	EXT2	3.34056	0.0288209	0.574783	0.857984
202017_at	EPHX1	5.79305	0.00441389	0.565212	0.945252
202042_at	HARS	-3.01398	0.0393959	0.591425	-0.833237
202063_s_at	SEL1L	3.32768	0.0291688	0.575593	0.857107
202068_s_at	LDLR	3.37912	0.0278081	0.569721	0.860564
202074_s_at	OPTN	-3.17195	0.0337947	0.576699	-0.84589
202075_s_at	PLTP	8.51998	0.00104119	0.488083	0.973537
202076_at	BIRC2	-3.51017	0.024668	0.565212	-0.868862
202083_s_at	SEC14L1	3.22134	0.0322393	0.575593	0.849576
202125_s_at	TRAK2	2.92341	0.0430965	0.600447	0.825337
202187_s_at	PPP2R5A	2.88264	0.044894	0.606177	0.821614
202192_s_at	GAS7	3.13372	0.0350593	0.580649	0.842952
202201_at	BLVRB	2.91831	0.0433164	0.601403	0.824878
202227_s_at	BRD8	-3.62683	0.0222222	0.565212	-0.875681
202263_at	CYB5R1	3.14579	0.0346539	0.57943	0.843888
202267_at	LAMC2	8.177	0.00121806	0.509581	0.971367
202304_at	FNDC3A	3.1253	0.0353452	0.580996	0.842295
202340_x_at	NR4A1	3.75842	0.0198019	0.565212	0.882791
202358_s_at	SNX19	11.8544	0.000289941	0.413708	0.986065
202401_s_at	SRF	5.88144	0.00417668	0.565212	0.946758
202410_x_at	INS-IGF2///IGF2	3.48729	0.0251848	0.565212	0.867464
202414_at	ERCC5	-3.03139	0.0387277	0.590638	-0.8347
202475_at	TMEM147	2.96585	0.0413141	0.59581	0.829101
202488_s_at	FXYD3	4.3994	0.0116966	0.565212	0.910345
202495_at	TBCC	3.38181	0.027739	0.569721	0.860742
202524_s_at	SPOCK2	7.11864	0.00205818	0.565212	0.962726
202538_s_at	CHMP2B	6.01117	0.00385616	0.565212	0.948859
202554_s_at	GSTM3	4.36175	0.0120456	0.565212	0.908997
202558_s_at	HSPA13	4.91531	0.0079561	0.565212	0.926259
202571_s_at	DLGAP4	2.83937	0.0468974	0.610487	0.817546
202597_at	IRF6	3.87168	0.0179678	0.565212	0.88846
202600_s_at	NRIP1	-4.30478	0.0125979	0.565212	-0.9069
202623_at	EAPP	-2.90199	0.0440301	0.603965	-0.823395
202645_s_at	MEN1	3.49382	0.025036	0.565212	0.867865
202652_at	APBB1	3.69075	0.0210048	0.565212	0.879208
202693_s_at	STK17A	6.70439	0.00257572	0.565212	0.95827
202695_s_at	STK17A	10.6981	0.000432559	0.413708	0.98297
202702_at	TRIM26	3.77672	0.0194909	0.565212	0.883734
202707_at	UMPS	3.06058	0.0376372	0.585234	0.837113
202712_s_at	CKMT1A///CKMT1B	4.48216	0.0109717	0.565212	0.913211
202740_at	ACY1	3.16217	0.0341129	0.578287	0.845146
202741_at	PRKACB	4.83613	0.00842369	0.565212	0.924095
202748_at	GBP2	-2.78495	0.049567	0.616161	-0.812248
202751_at	TFIP11	3.36889	0.0280726	0.569721	0.859886
202768_at	FOSB	2.85932	0.0459611	0.608465	0.819437
202785_at	NDUFA7	2.8865	0.0447197	0.605882	0.821972
202787_s_at	MAPKAPK3	-5.435	0.00556142	0.565212	-0.938476
202800_at	SLC1A3	4.01741	0.0158985	0.565212	0.895202
202829_s_at	VAMP7	5.7099	0.0046523	0.565212	0.943779
202833_s_at	SERPINA1	2.85824	0.0460114	0.608465	0.819335
202838_at	FUCA1	2.80357	0.0486341	0.614615	0.814084
202861_at	PER1	3.06252	0.0375659	0.585234	0.837272
202875_s_at	PBX2	2.78931	0.0493469	0.615305	0.81268
202895_s_at	SIRPA	4.32496	0.0123989	0.565212	0.90765
202897_at	SIRPA	3.12728	0.0352777	0.580791	0.84245
202909_at	EPM2AIP1	-3.66284	0.0215264	0.565212	-0.877685
202943_s_at	NAGA	3.42797	0.0265851	0.569227	0.86374
202953_at	C1QB	4.63279	0.0097867	0.565212	0.9181
203001_s_at	STMN2	3.91909	0.0172609	0.565212	0.890719
203003_at	MEF2D	4.16754	0.0140591	0.565212	0.901558
203017_s_at	SSX2IP	4.34598	0.0121955	0.565212	0.908423
203028_s_at	CYBA	2.96761	0.0412418	0.59566	0.829255
203029_s_at	PTPRN2	2.97455	0.0409593	0.594023	0.829859
203030_s_at	PTPRN2	5.10925	0.00693777	0.565212	0.931198
203054_s_at	TCTA	4.53356	0.0105487	0.565212	0.914925
203106_s_at	VPS41	3.15763	0.0342619	0.578287	0.844799
203130_s_at	KIF5C	3.30238	0.0298668	0.575593	0.855363
203132_at	RB1	3.72615	0.020365	0.565212	0.881101
203142_s_at	AP3B1	2.87076	0.045434	0.607473	0.820509
203166_at	CFDP1	-5.99663	0.00389055	0.565212	-0.94863
203170_at	RRP8	3.04203	0.0383261	0.589682	0.835585
203199_s_at	MTRR	2.80316	0.0486544	0.614615	0.814044
203218_at	MAPK9	3.65205	0.021732	0.565212	0.87709
203248_at	ZNF24	3.20434	0.0327651	0.575593	0.848321
203252_at	CDK2AP2	3.53804	0.0240558	0.565212	0.870538
203255_at	FBXO11	-3.10381	0.0360877	0.583645	-0.8406
203267_s_at	DRG2	3.02554	0.0389507	0.590841	0.834211
203273_s_at	TUSC2	3.02254	0.0390656	0.590841	0.833959
203285_s_at	HS2ST1	3.26772	0.0308554	0.575593	0.852926
203301_s_at	DMTF1	-3.01784	0.0392464	0.591048	-0.833563
203305_at	F13A1	inf	0	0	1
203320_at	SH2B3	3.06914	0.0373242	0.585234	0.837812
203361_s_at	MYCBP	4.06546	0.0152799	0.565212	0.897298
203376_at	CDC40	3.08859	0.0366246	0.585091	0.839384
203379_at	RPS6KA1	4.01736	0.0158992	0.565212	0.895199
203398_s_at	GALNT3	-4.16817	0.014052	0.565212	-0.901584
203439_s_at	STC2	-2.79823	0.0488996	0.614615	-0.81356
203466_at	MPV17	3.68813	0.0210533	0.565212	0.879066
203472_s_at	SLCO2B1	4.51682	0.0106842	0.565212	0.914372
203473_at	SLCO2B1	2.79798	0.0489123	0.614615	0.813535
203510_at	MET	3.46576	0.0256825	0.566207	0.866129
203523_at	LSP1	-4.33189	0.0123313	0.565212	-0.907906
203527_s_at	APC	3.86607	0.0180537	0.565212	0.888189
203535_at	S100A9	2.80008	0.0488075	0.614615	0.813742
203539_s_at	GFAP	3.55124	0.0237721	0.565212	0.871321
203545_at	ALG8	3.77615	0.0195005	0.565212	0.883705
203547_at	CD4	2.94224	0.0422949	0.598517	0.827021
203556_at	ZHX2	3.88304	0.0177953	0.565212	0.889008
203559_s_at	ABP1	3.91374	0.017339	0.565212	0.890467
203565_s_at	MNAT1	3.6714	0.0213647	0.565212	0.878155
203573_s_at	RABGGTA	3.37309	0.0279637	0.569721	0.860165
203578_s_at	SLC7A6	2.96933	0.0411715	0.595201	0.829405
203580_s_at	SLC7A6	4.14312	0.0143401	0.565212	0.900562
203587_at	ARL4D	-2.85512	0.0461565	0.608465	-0.819041
203602_s_at	ZBTB17	-3.51575	0.0245441	0.565212	-0.8692
203603_s_at	ZEB2	3.99146	0.0162451	0.565212	0.894045
203608_at	ALDH5A1	4.16316	0.014109	0.565212	0.901381
203614_at	UTP14C	3.77605	0.0195021	0.565212	0.8837
203620_s_at	FCHSD2	6.55098	0.00280739	0.565212	0.95642
203627_at	IGF1R	3.12741	0.0352732	0.580791	0.84246
203631_s_at	GPRC5B	4.15653	0.014185	0.565212	0.901111
203632_s_at	GPRC5B	3.61395	0.0224777	0.565212	0.874952
203635_at	DSCR3	3.96596	0.0165946	0.565212	0.892889
203671_at	TPMT	4.2886	0.0127603	0.565212	0.906292
203696_s_at	RFC2	4.00666	0.0160411	0.565212	0.894724
203702_s_at	TTLL4	2.82822	0.0474304	0.612774	0.816477
203723_at	ITPKB	2.90916	0.043715	0.602925	0.824048
203732_at	TRIP4	-3.04077	0.0383733	0.589834	-0.835481
203752_s_at	JUND	-3.12489	0.0353591	0.580996	-0.842263
203774_at	MTR	-3.0077	0.03964	0.591495	-0.832706
203804_s_at	LUC7L3	-2.94597	0.0421378	0.598297	-0.827352
203821_at	HBEGF	3.07506	0.0371095	0.585234	0.838293
203845_at	KAT2B	3.14424	0.0347059	0.579536	0.843768
203860_at	PCCA	6.0608	0.00374156	0.565212	0.949632
203876_s_at	MMP11	3.15646	0.0343006	0.578287	0.844709
203929_s_at	MAPT	4.03726	0.0156394	0.565212	0.896075
203932_at	HLA-DMB	4.03535	0.0156641	0.565212	0.895991
203938_s_at	TAF1C	-4.02079	0.0158541	0.565212	-0.895351
203947_at	CSTF3	2.85619	0.0461063	0.608465	0.819142
203958_s_at	ZBTB40	-3.72328	0.0204161	0.565212	-0.880949
203979_at	CYP27A1	2.94558	0.0421544	0.598297	0.827317
203999_at	SYT1	3.74172	0.0200911	0.565212	0.88192
204001_at	SNAPC3	3.67606	0.0212774	0.565212	0.87841
204034_at	ETHE1	3.6368	0.022027	0.565212	0.87624
204040_at	RNF144A	3.52437	0.0243538	0.565212	0.86972
204043_at	TCN2	3.33147	0.0290659	0.575372	0.857366
204044_at	QPRT	2.99033	0.0403249	0.593609	0.831222
204062_s_at	ULK2	3.61214	0.0225137	0.565212	0.87485
204079_at	TPST2	2.79658	0.0489822	0.614615	0.813397
204117_at	PREP	4.65505	0.00962506	0.565212	0.918789
204122_at	TYROBP	4.6549	0.00962613	0.565212	0.918784
204129_at	BCL9	3.7625	0.019732	0.565212	0.883002
204150_at	STAB1	4.12371	0.0145684	0.565212	0.89976
204155_s_at	SIK3	3.61716	0.0224137	0.565212	0.875134
204157_s_at	SIK3	3.91571	0.0173102	0.565212	0.89056
204162_at	NDC80	-3.277	0.030587	0.575593	-0.853584
204167_at	BTD	3.72295	0.0204219	0.565212	0.880932
204168_at	MGST2	5.42515	0.00559786	0.565212	0.938272
204176_at	KLHL20	2.78458	0.0495859	0.616161	0.812211
204178_s_at	RBM14	4.57621	0.0102127	0.565212	0.916311
204188_s_at	RARG	3.53364	0.0241513	0.565212	0.870275
204192_at	CD37	5.83359	0.00430309	0.565212	0.94595
204209_at	PCYT1A	5.23975	0.00634133	0.565212	0.934256
204218_at	C11orf51	3.04743	0.0381241	0.588821	0.836032
204242_s_at	ACOX3	-2.84421	0.0466685	0.609702	-0.818006
204261_s_at	PSEN2	2.81338	0.0481513	0.613896	0.81504
204305_at	MIPEP	5.82216	0.00433399	0.565212	0.945755
204312_x_at	CREB1	3.21717	0.0323674	0.575593	0.849269
204338_s_at	RGS4	3.85164	0.018277	0.565212	0.887486
204339_s_at	RGS4	4.16801	0.0140538	0.565212	0.901577
204340_at	TMEM187	6.5149	0.00286555	0.565212	0.955968
204356_at	LIMK1	3.83835	0.0184855	0.565212	0.886833
204363_at	F3	-2.9312	0.0427627	0.599249	-0.826036
204387_x_at	MRP63	-3.65345	0.0217052	0.565212	-0.877167
204403_x_at	FAM115A	-5.3389	0.00592966	0.565212	-0.93645
204420_at	FOSL1	3.7872	0.0193155	0.565212	0.884269
204433_s_at	SPATA2	4.95023	0.00775995	0.565212	0.927185
204438_at	MRC1L1///MRC1	3.14729	0.0346041	0.57943	0.844004
204443_at	ARSA	3.38165	0.0277432	0.569721	0.860731
204470_at	CXCL1	2.97782	0.0408267	0.593737	0.830143
204491_at	PDE4D	3.25683	0.0311738	0.575593	0.852149
204492_at	ARHGAP11A	3.01071	0.0395226	0.591495	0.832961
204523_at	ZNF140	-4.76945	0.00884364	0.565212	-0.922201
204529_s_at	TOX	11.1974	0.000362185	0.413708	0.984421
204530_s_at	TOX	3.6133	0.0224905	0.565212	0.874916
204531_s_at	BRCA1	-3.06691	0.0374057	0.585234	-0.83763
204535_s_at	REST	6.81196	0.00242722	0.565212	0.9595
204542_at	ST6GALNAC2	3.85029	0.018298	0.565212	0.88742
204558_at	RAD54L	-3.98311	0.0163586	0.565212	-0.893668
204561_x_at	APOC4///APOC2	3.16531	0.0340104	0.578208	0.845385
204562_at	IRF4	4.28603	0.0127864	0.565212	0.906195
204563_at	SELL	3.5222	0.0244015	0.565212	0.869589
204581_at	CD22	3.21425	0.0324576	0.575593	0.849054
204587_at	SLC25A14	-2.90074	0.0440852	0.604251	-0.823281
204597_x_at	STC1	3.71617	0.020543	0.565212	0.880572
204602_at	DKK1	4.13984	0.0143784	0.565212	0.900427
204609_at	CCDC85B	3.4422	0.0262409	0.567669	0.864647
204622_x_at	NR4A2	2.84034	0.0468515	0.610487	0.817638
204625_s_at	ITGB3	2.90992	0.0436818	0.602925	0.824117
204643_s_at	ENOX2	4.15126	0.0142457	0.565212	0.900896
204661_at	CD52	3.65785	0.0216213	0.565212	0.87741
204668_at	RNF24	3.61234	0.0225098	0.565212	0.874861
204686_at	IRS1	-4.98805	0.00755411	0.565212	-0.92817
204711_at	KIAA0753	-3.49049	0.0251117	0.565212	-0.867661
204722_at	SCN3B	3.15497	0.0343495	0.578398	0.844595
204734_at	KRT15	3.28649	0.0303153	0.575593	0.854253
204764_at	FNTB	3.89937	0.0175508	0.565212	0.889788
204771_s_at	TTF1	-4.22294	0.0134458	0.565212	-0.903766
204776_at	THBS4	-3.35422	0.028457	0.572745	-0.858906
204783_at	MLF1	3.15206	0.0344456	0.578413	0.844372
204794_at	DUSP2	3.65533	0.0216693	0.565212	0.877271
204800_s_at	DHRS12	3.43813	0.0263388	0.567669	0.864388
204829_s_at	FOLR2	5.81518	0.00435299	0.565212	0.945635
204842_x_at	PRKAR2A	-4.99432	0.00752063	0.565212	-0.928331
204847_at	ZBTB11	4.96082	0.00770159	0.565212	0.927463
204866_at	PHF16	3.31044	0.0296423	0.575593	0.855922
204872_at	TLE4	5.26209	0.00624559	0.565212	0.93476
204874_x_at	BAIAP3	2.97398	0.0409822	0.594023	0.82981
204890_s_at	LCK	5.30546	0.00606478	0.565212	0.935722
204891_s_at	LCK	13.8694	0.00015668	0.413708	0.989762
204912_at	IL10RA	4.88451	0.00813413	0.565212	0.925428
204923_at	SASH3	3.27089	0.0307634	0.575593	0.853151
204951_at	RHOH	4.35296	0.0121289	0.565212	0.908678
204955_at	SRPX	3.84874	0.0183223	0.565212	0.887344
204960_at	PTPRCAP	2.79332	0.0491453	0.614615	0.813076
204967_at	SHROOM2	6.27125	0.00329977	0.565212	0.952724
204981_at	SLC22A18	2.78195	0.0497192	0.616697	0.81195
204989_s_at	ITGB4	3.15812	0.0342457	0.578287	0.844837
205007_s_at	CIB2	4.73351	0.00908057	0.565212	0.921151
205010_at	GNL3L	3.18508	0.0333729	0.576414	0.846882
205016_at	TGFA	3.16938	0.0338778	0.57685	0.845696
205017_s_at	MBNL2	-3.15542	0.0343348	0.578398	-0.844629
205023_at	RAD51	-3.01263	0.0394483	0.591495	-0.833123
205031_at	EFNB3	3.29985	0.0299377	0.575593	0.855187
205035_at	CTDP1	3.72277	0.0204251	0.565212	0.880922
205047_s_at	ASNS	-2.90754	0.0437858	0.603081	-0.823901
205050_s_at	MAPK8IP2	2.84959	0.0464148	0.608465	0.818518
205051_s_at	KIT	5.27282	0.00620028	0.565212	0.934999
205056_s_at	GPR162	3.29138	0.0301764	0.575593	0.854596
205065_at	ENPP1	-3.42258	0.0267167	0.56929	-0.863395
205080_at	RARB	3.63986	0.0219673	0.565212	0.876411
205082_s_at	AOX1	6.74928	0.00251243	0.565212	0.95879
205083_at	AOX1	4.32688	0.0123801	0.565212	0.907722
205089_at	ZNF7	-3.04022	0.0383939	0.589834	-0.835436
205119_s_at	FPR1	3.54334	0.0239414	0.565212	0.870853
205144_at	MFSD7	2.80322	0.0486518	0.614615	0.814049
205147_x_at	NCF4	3.68039	0.0211967	0.565212	0.878646
205153_s_at	CD40	6.60979	0.00271565	0.565212	0.957144
205163_at	MYLPF	3.95667	0.0167242	0.565212	0.892464
205165_at	SLC26A6///CELSR3	5.97933	0.00393194	0.565212	0.948355
205178_s_at	RBBP6	-3.95743	0.0167136	0.565212	-0.892499
205183_at	HNRNPD	-3.08546	0.036736	0.585091	-0.839133
205190_at	PLS1	3.14625	0.0346389	0.57943	0.843923
205213_at	ACAP1	3.46096	0.0257951	0.56669	0.865829
205230_at	RPH3A	2.87353	0.045307	0.607391	0.820769
205235_s_at	KIF20B	4.67808	0.00946119	0.565212	0.919493
205236_x_at	SOD3	4.33317	0.012319	0.565212	0.907953
205239_at	AREGB///AREG	3.21194	0.0325288	0.575593	0.848883
205244_s_at	SLC13A3	3.70439	0.0207556	0.565212	0.879942
205253_at	PBX1	4.42246	0.0114889	0.565212	0.911157
205260_s_at	ACYP1	-4.19943	0.0137021	0.565212	-0.902838
205343_at	SULT1C2	4.67731	0.00946668	0.565212	0.919469
205351_at	GGCX	2.87909	0.0450542	0.607304	0.821286
205365_at	HOXB6	3.05738	0.0377551	0.586437	0.836851
205370_x_at	DBT	-6.11251	0.00362658	0.565212	-0.950418
205376_at	INPP4B	3.01621	0.0393095	0.591048	0.833426
205385_at	MDM2	3.51132	0.0246426	0.565212	0.868932
205386_s_at	MDM2	3.4549	0.0259381	0.56669	0.865449
205396_at	SMAD3	4.21721	0.0135078	0.565212	0.903541
205398_s_at	SMAD3	2.85662	0.0460864	0.608465	0.819183
205400_at	WAS	3.49718	0.0249599	0.565212	0.868071
205402_x_at	PRSS2	4.27581	0.0128904	0.565212	0.905808
205404_at	HSD11B1	3.2343	0.0318454	0.575593	0.850522
205411_at	STK4	3.43539	0.0264048	0.567669	0.864214
205416_s_at	ATXN3	3.25786	0.0311436	0.575593	0.852223
205444_at	ATP2A1	2.78584	0.0495221	0.615929	0.812336
205446_s_at	ATF2	3.21335	0.0324853	0.575593	0.848987
205455_at	MST1R	-3.15939	0.0342041	0.578287	-0.844934
205471_s_at	DACH1	2.90543	0.0438784	0.603213	0.823709
205478_at	PPP1R1A	-2.97713	0.0408549	0.593737	-0.830083
205484_at	SIT1	6.77428	0.002478	0.565212	0.959075
205488_at	GZMA	5.89785	0.00413437	0.565212	0.94703
205493_s_at	DPYSL4	3.30394	0.0298231	0.575593	0.855472
205508_at	SCN1B	2.90529	0.0438847	0.603213	0.823696
205509_at	CPB1	3.7301	0.0202951	0.565212	0.88131
205510_s_at	FLJ10038	-3.38693	0.0276082	0.569721	-0.861079
205534_at	PCDH7	3.73734	0.0201677	0.565212	0.881691
205535_s_at	PCDH7	3.62919	0.0221757	0.565212	0.875814
205537_s_at	LOC100128155///VAV2	3.82742	0.0186593	0.565212	0.886292
205543_at	HSPA4L	3.98635	0.0163145	0.565212	0.893814
205545_x_at	DNAJC8	5.15818	0.00670644	0.565212	0.932368
205555_s_at	MSX2	3.58918	0.0229786	0.565212	0.873536
205574_x_at	BMP1	2.88344	0.0448578	0.606177	0.821689
205578_at	ROR2	3.16072	0.0341605	0.578287	0.845035
205600_x_at	HOXB5	3.2488	0.0314114	0.575593	0.851572
205604_at	HOXD9	3.58612	0.0230415	0.565212	0.873359
205613_at	SYT17	-3.82508	0.0186967	0.565212	-0.886175
205618_at	PRRG1	5.078	0.00709061	0.565212	0.930435
205626_s_at	CALB1	-4.01934	0.0158732	0.565212	-0.895287
205631_at	KIAA0586	3.19243	0.0331393	0.576228	0.847433
205645_at	REPS2	3.21853	0.0323256	0.575593	0.849369
205653_at	CTSG	5.52846	0.00522978	0.565212	0.940357
205670_at	GAL3ST1	3.63206	0.0221195	0.565212	0.875975
205671_s_at	HLA-DOB	6.4038	0.00305422	0.565212	0.95453
205682_x_at	APOM	3.71243	0.0206103	0.565212	0.880372
205693_at	TNNT3	3.20668	0.0326922	0.575593	0.848494
205696_s_at	GFRA1	-9.80032	0.00060762	0.454557	-0.979805
205702_at	PHTF1	4.84528	0.00836797	0.565212	0.92435
205710_at	LRP2	3.54126	0.0239863	0.565212	0.870729
205721_at	GFRA2	3.96344	0.0166297	0.565212	0.892774
205722_s_at	GFRA2	6.7138	0.00256228	0.565212	0.95838
205729_at	OSMR	3.99896	0.0161441	0.565212	0.89438
205744_at	DOC2A	3.04162	0.0383415	0.589682	0.835551
205748_s_at	RNF126	3.18566	0.0333542	0.576414	0.846926
205749_at	CYP1A1	3.67075	0.0213771	0.565212	0.878119
205756_s_at	F8	3.91129	0.0173749	0.565212	0.890352
205766_at	TCAP	6.18052	0.0034819	0.565212	0.951426
205778_at	KLK7	3.93067	0.0170934	0.565212	0.891261
205779_at	RAMP2	4.21137	0.0135712	0.565212	0.903311
205790_at	SKAP1	5.47257	0.00542508	0.565212	0.939242
205800_at	SLC3A1	-3.57343	0.023304	0.565212	-0.872623
205805_s_at	ROR1	3.6766	0.0212674	0.565212	0.878439
205813_s_at	MAT1A	3.66503	0.0214849	0.565212	0.877806
205831_at	CD2	10.9541	0.000394539	0.413708	0.983738
205832_at	CPA4	5.40311	0.00568043	0.565212	0.937814
205844_at	VNN1	3.08074	0.0369051	0.585091	0.838752
205857_at	SLC18A2	7.23579	0.00193569	0.565212	0.963859
205869_at	PRSS1	-3.74235	0.02008	0.565212	-0.881953
205898_at	CX3CR1	3.10841	0.0359272	0.583231	0.840965
205913_at	PLIN1	2.95265	0.041859	0.597824	0.827942
205922_at	VNN2	3.04398	0.0382528	0.589682	0.835747
205923_at	RELN	3.84045	0.0184524	0.565212	0.886936
205934_at	PLCL1	4.43267	0.0113985	0.565212	0.911513
205935_at	FOXF1	3.12963	0.0351977	0.580791	0.842634
205978_at	KL	3.54126	0.0239863	0.565212	0.870729
205980_s_at	PRR5-ARHGAP8///PRR5///ARHGAP8	3.97441	0.0164778	0.565212	0.893274
205987_at	CD1C	3.11699	0.0356303	0.581692	0.841642
206001_at	NPY	3.8462	0.0183621	0.565212	0.887219
206004_at	TGM3	3.01305	0.0394317	0.591495	0.833159
206030_at	ASPA	3.66751	0.021438	0.565212	0.877942
206056_x_at	SPN	-2.989	0.0403781	0.593609	-0.831108
206062_at	GUCA1A	-2.8778	0.0451129	0.607304	-0.821166
206065_s_at	DPYS	4.59985	0.0100321	0.565212	0.917065
206085_s_at	CTH	3.71465	0.0205703	0.565212	0.880491
206087_x_at	HFE	3.12004	0.0355252	0.581218	0.841882
206090_s_at	DISC1	2.94949	0.0419905	0.597923	0.827664
206094_x_at	UGT1A3///UGT1A1///UGT1A4///UGT1A9///UGT1A5///UGT1A6///UGT1A7///UGT1A8///UGT1A10	3.74096	0.0201042	0.565212	0.881881
206115_at	EGR3	3.00745	0.0396499	0.591495	0.832684
206118_at	STAT4	5.75501	0.00452107	0.565212	0.944585
206119_at	BHMT	4.04369	0.0155565	0.565212	0.896356
206127_at	ELK3	-4.01295	0.0159575	0.565212	-0.895004
206146_s_at	RHAG	4.92809	0.00788358	0.565212	0.9266
206157_at	PTX3	2.98108	0.0406955	0.593737	0.830425
206164_at	CLCA2	4.21999	0.0134777	0.565212	0.90365
206168_at	ZC3H7B	3.85615	0.0182069	0.565212	0.887706
206169_x_at	ZC3H7B	-4.09782	0.0148795	0.565212	-0.898677
206170_at	ADRB2	3.96811	0.0165649	0.565212	0.892987
206178_at	PLA2G5	3.8052	0.0190184	0.565212	0.88518
206180_x_at	ZNF747	3.57176	0.0233389	0.565212	0.872525
206183_s_at	HERC3	7.91822	0.00137663	0.526346	0.969551
206184_at	CRKL	4.31833	0.0124638	0.565212	0.907405
206192_at	CDSN	-4.74305	0.0090169	0.565212	-0.921432
206199_at	CEACAM7	4.30846	0.0125613	0.565212	0.907037
206214_at	PLA2G7	3.66939	0.0214027	0.565212	0.878045
206217_at	EDA	3.80911	0.0189546	0.565212	0.885377
206229_x_at	PAX2	-7.195	0.00197729	0.565212	-0.96347
206237_s_at	NRG1	4.06458	0.0152909	0.565212	0.89726
206248_at	PRKCE	3.67287	0.0213373	0.565212	0.878235
206256_at	CPN1	2.87752	0.0451258	0.607304	0.821139
206260_at	TGM4	3.69802	0.0208715	0.565212	0.8796
206261_at	ZNF239	4.38565	0.0118226	0.565212	0.909856
206268_at	LEFTY1	3.30328	0.0298417	0.575593	0.855426
206270_at	PRKCG	2.82551	0.0475613	0.613202	0.816215
206281_at	ADCYAP1	3.97949	0.0164082	0.565212	0.893504
206290_s_at	RGS7	3.45889	0.025844	0.56669	0.865699
206313_at	HLA-DOA	3.33682	0.0289213	0.574783	0.85773
206318_at	SPINLW1	-2.98847	0.0403991	0.593609	-0.831063
206323_x_at	OPHN1	-3.14662	0.0346263	0.57943	-0.843952
206328_at	CDH15	3.00885	0.0395951	0.591495	0.832803
206337_at	CCR7	5.16252	0.0066864	0.565212	0.93247
206359_at	SOCS3	4.90949	0.00798939	0.565212	0.926103
206360_s_at	SOCS3	2.81896	0.0478786	0.613346	0.815583
206363_at	MAF	4.89248	0.00808762	0.565212	0.925644
206365_at	XCL1	3.33395	0.0289987	0.574783	0.857535
206374_at	DUSP8	-4.45464	0.0112065	0.565212	-0.912273
206390_x_at	PF4	8.1206	0.00125061	0.509581	0.970985
206392_s_at	RARRES1	5.07416	0.00710972	0.565212	0.93034
206396_at	SLC1A1	3.08488	0.0367567	0.585091	0.839086
206401_s_at	MAPT	-4.42189	0.011494	0.565212	-0.911137
206407_s_at	CCL13	4.54875	0.0104275	0.565212	0.915423
206417_at	CNGA1	4.37594	0.0119126	0.565212	0.909508
206437_at	S1PR4	4.23017	0.0133683	0.565212	0.904049
206444_at	PDE1B	4.03261	0.0156997	0.565212	0.895871
206449_s_at	MASP1	-4.50322	0.0107959	0.565212	-0.913919
206457_s_at	DIO1	2.92393	0.0430738	0.600447	0.825384
206463_s_at	DHRS2	4.14899	0.0142719	0.565212	0.900803
206492_at	FHIT	3.44957	0.0260646	0.566743	0.865113
206495_s_at	HINFP	7.59754	0.00161025	0.546639	0.967054
206533_at	CHRNA5	2.8163	0.0480083	0.61357	0.815325
206546_at	SYCP2	-5.4428	0.00553276	0.565212	-0.938636
206551_x_at	KLHL24	-4.02556	0.0157915	0.565212	-0.895562
206582_s_at	GPR56	3.12936	0.0352069	0.580791	0.842613
206584_at	LY96	4.71489	0.00920628	0.565212	0.9206
206589_at	GFI1	2.92362	0.0430872	0.600447	0.825356
206607_at	CBL	3.75369	0.0198833	0.565212	0.882545
206611_at	C2orf27A	3.66526	0.0214807	0.565212	0.877818
206639_x_at	HTN1	-3.36169	0.0282604	0.571638	-0.859406
206644_at	NR0B1	-4.32603	0.0123884	0.565212	-0.90769
206648_at	ZNF571	6.89752	0.00231659	0.565212	0.96044
206666_at	GZMK	6.29353	0.00325685	0.565212	0.953034
206680_at	CD5L	3.0203	0.0391517	0.590841	0.833771
206682_at	CLEC10A	7.54912	0.00164967	0.546639	0.966651
206690_at	ACCN1	4.25763	0.0130783	0.565212	0.905113
206691_s_at	PDIA2	3.90484	0.0174698	0.565212	0.890047
206694_at	PNLIPRP1	3.30308	0.0298473	0.575593	0.855412
206696_at	GPR143	4.0378	0.0156324	0.565212	0.896099
206698_at	XK	3.56907	0.0233952	0.565212	0.872368
206712_at	GRTP1	-22.0307	2.51242e-05	0.413708	-0.995905
206714_at	ALOX15B	3.88509	0.0177643	0.565212	0.889106
206720_at	MGAT5	5.3721	0.00579918	0.565212	0.93716
206725_x_at	BMP1	3.57026	0.0233703	0.565212	0.872438
206731_at	CNKSR2	-4.6269	0.00983006	0.565212	-0.917916
206733_at	TULP2	3.76889	0.0196233	0.565212	0.883332
206745_at	HOXC11	3.22995	0.0319771	0.575593	0.850205
206761_at	CD96	5.17235	0.00664123	0.565212	0.932702
206773_at	LY6H	-3.41155	0.0269888	0.569721	-0.862684
206792_x_at	PDE4C	-3.68713	0.0210716	0.565212	-0.879012
206798_x_at	DLEC1	4.59177	0.0100933	0.565212	0.916809
206828_at	TXK	4.10242	0.0148237	0.565212	0.89887
206856_at	LILRB5	5.23633	0.00635618	0.565212	0.934178
206857_s_at	FKBP1B	-3.42167	0.026739	0.56929	-0.863337
206869_at	CHAD	4.12445	0.0145595	0.565212	0.899791
206893_at	SALL1	-3.72295	0.020422	0.565212	-0.880931
206896_s_at	GNG7	3.25424	0.0312502	0.575593	0.851963
206915_at	NKX2-2	3.54382	0.0239311	0.565212	0.870882
206922_at	VCY1B///VCX3A///VCY	2.90224	0.0440191	0.603965	0.823417
206932_at	CH25H	8.634	0.000989529	0.488083	0.974205
206934_at	SIRPB1	3.87175	0.0179667	0.565212	0.888464
206940_s_at	POU4F1	-3.11018	0.0358658	0.583099	-0.841105
206954_at	WIT1	3.94532	0.0168842	0.565212	0.891941
206957_at	AGXT	2.98944	0.0403602	0.593609	0.831146
206974_at	CXCR6	6.02392	0.00382632	0.565212	0.949059
206978_at	CCR2	6.95683	0.00224353	0.565212	0.961073
206981_at	SCN4A	3.49134	0.0250924	0.565212	0.867713
206983_at	CCR6	3.01334	0.0394207	0.591495	0.833183
206988_at	CCL25	3.54028	0.0240074	0.565212	0.870671
206999_at	IL12RB2	5.47639	0.00541145	0.565212	0.93932
207010_at	GABRB1	3.43608	0.0263882	0.567669	0.864258
207015_s_at	ALDH1A2	2.95165	0.0419008	0.597824	0.827854
207018_s_at	RAB27B	3.11833	0.0355841	0.581459	0.841748
207024_at	CHRND	2.81724	0.0479626	0.6135	0.815416
207034_s_at	GLI2	2.81447	0.0480979	0.613896	0.815147
207041_at	MASP2	3.20707	0.0326799	0.575593	0.848523
207044_at	THRB	2.84178	0.0467832	0.61047	0.817776
207061_at	ERN1	2.83825	0.0469508	0.610487	0.817438
207085_x_at	CSF2RA	3.25586	0.0312025	0.575593	0.852079
207088_s_at	SLC25A11	2.91038	0.0436616	0.602925	0.824159
207097_s_at	SLC17A2	3.3933	0.0274464	0.569721	0.861496
207111_at	EMR1	5.43391	0.00556545	0.565212	0.938453
207115_x_at	MBTD1	-3.92396	0.0171902	0.565212	-0.890948
207126_x_at	UGT1A1///UGT1A4///UGT1A9///UGT1A6///UGT1A8///UGT1A10	3.00513	0.0397406	0.591495	0.832487
207133_x_at	ALPK1	-4.62583	0.00983796	0.565212	-0.917883
207143_at	CDK6	4.93982	0.00781776	0.565212	0.926911
207148_x_at	MYOZ2	5.81613	0.0043504	0.565212	0.945651
207161_at	KIAA0087	-7.72862	0.00150925	0.539336	-0.96811
207183_at	GPR19	3.72984	0.0202996	0.565212	0.881296
207200_at	OTC	3.88454	0.0177727	0.565212	0.889079
207210_at	GABRA3	4.36065	0.012056	0.565212	0.908957
207212_at	SLC9A3	3.20485	0.032749	0.575593	0.848359
207220_at	ART4	3.26592	0.0309079	0.575593	0.852798
207240_s_at	LHCGR	2.83041	0.0473253	0.611849	0.816687
207248_at	KCNA4	3.5023	0.0248443	0.565212	0.868384
207277_at	CD209	6.23689	0.00336734	0.565212	0.952238
207308_at	SLCO1A2	3.38003	0.0277848	0.569721	0.860624
207310_s_at	NOS1	2.80443	0.0485919	0.614615	0.814167
207313_x_at	LOC727787///KIR3DL2	3.48668	0.0251986	0.565212	0.867426
207336_at	SOX5	-3.04068	0.0383766	0.589834	-0.835474
207344_at	AKAP3	3.50981	0.0246762	0.565212	0.86884
207348_s_at	LIG3	3.73623	0.0201872	0.565212	0.881632
207351_s_at	SH2D2A	3.78506	0.019351	0.565212	0.88416
207365_x_at	USP34	-3.11586	0.0356692	0.58198	-0.841553
207367_at	ATP12A	3.71899	0.0204925	0.565212	0.880721
207373_at	HOXD10	2.79885	0.0488686	0.614615	0.813621
207380_x_at	NOX1	2.96531	0.0413361	0.59581	0.829054
207384_at	PGLYRP1	3.72602	0.0203674	0.565212	0.881094
207426_s_at	TNFSF4	3.92198	0.0172189	0.565212	0.890855
207433_at	IL10	3.26243	0.0310096	0.575593	0.85255
207436_x_at	KIAA0894	-4.48107	0.0109808	0.565212	-0.913174
207443_at	NR2E1	3.71374	0.0205867	0.565212	0.880442
207454_at	GRIK3	3.38285	0.0277125	0.569721	0.86081
207463_x_at	PRSS3	3.24647	0.0314806	0.575593	0.851404
207468_s_at	SFRP5	4.23504	0.0133162	0.565212	0.904239
207473_at	MLN	3.95549	0.0167408	0.565212	0.89241
207499_x_at	UNC45A	-4.5487	0.0104279	0.565212	-0.915421
207503_at	TCP10	2.92566	0.0429996	0.600052	0.82554
207504_at	CA7	3.04186	0.0383324	0.589682	0.835571
207505_at	PRKG2	3.75369	0.0198833	0.565212	0.882545
207509_s_at	LAIR2	4.58036	0.0101807	0.565212	0.916444
207574_s_at	GADD45B	3.19358	0.0331029	0.576228	0.847519
207597_at	ADAM18	-4.37643	0.0119081	0.565212	-0.909526
207600_at	KCNC3	4.36863	0.011981	0.565212	0.909245
207652_s_at	CMKLR1	2.90809	0.0437619	0.603081	0.823951
207684_at	TBX6	3.53901	0.0240348	0.565212	0.870596
207691_x_at	ENTPD1	7.31354	0.00185935	0.565212	0.964583
207698_at	C6orf123	-4.08062	0.0150908	0.565212	-0.897947
207715_at	CRYGB	4.64671	0.00968523	0.565212	0.918532
207718_x_at	CYP2A7	4.26013	0.0130523	0.565212	0.905208
207723_s_at	KLRC3	3.19123	0.0331772	0.576228	0.847344
207724_s_at	SPAST	4.01468	0.0159346	0.565212	0.895081
207729_at	CDH9	2.94356	0.0422392	0.598297	0.827138
207730_x_at	N/A	-4.42926	0.0114286	0.565212	-0.911395
207756_at	N/A	-3.33462	0.0289805	0.574783	-0.857581
207758_at	N/A	-4.03203	0.0157072	0.565212	-0.895846
207760_s_at	NCOR2	-2.83152	0.0472723	0.611514	-0.816793
207778_at	REG1P	4.21082	0.0135772	0.565212	0.903289
207789_s_at	DPP6	3.24991	0.0313783	0.575593	0.851652
207795_s_at	KLRD1	4.58298	0.0101605	0.565212	0.916528
207804_s_at	FCN2	2.91115	0.0436277	0.602925	0.824229
207820_at	ADH1A	3.15888	0.0342209	0.578287	0.844894
[truncated: 3,043 more rows]
